# Supplementary material for: Milk Formula Diet Alters Bacterial and Host Protein Profile in Comparison to Human Milk Diet in Neonatal Piglet Model
Source: Nutrients. 2021 Oct 22;13(11):3718. doi: 10.3390/nu13113718 (PMC8618976; doi:10.3390/nu13113718)
Supplement: Supplementary file 1 [file nutrients-13-03718-s001.zip]

Archive with 6 entries (6 files):
- Dataset S1.xlsx
- Dataset S2.xlsx
- Figure S1.pdf
- Figure S2.pdf
- Supplemental Table 1.pdf
- Supplemental Table 2.pdf
