# Supplementary material for: Milk Formula Diet Alters Bacterial and Host Protein Profile in Comparison to Human Milk Diet in Neonatal Piglet Model
Source: Nutrients. 2021 Oct 22;13(11):3718. doi: 10.3390/nu13113718 (PMC8618976; doi:10.3390/nu13113718)
Supplement: Supplementary file 1 [file nutrients-13-03718-s001.zip › Dataset S1.xlsx]

## Sheet: organisms
Legend: The numbers in the organism column are strain identification from the taxonomy database. The numbers in column B through W for individual samples indicate spectral counts for taxonomy
Organism	HM_Spec animal 35	HM_Spec animal 36	HM_Spec animal 37	HM_Spec animal 67	HM_Spec animal 68	HM_Spec animal 71	HM_Spec animal 72	HM_Spec animal 75	HM_Spec animal 76	HM_Spec animal 82	HM_Spec animal 83	MMF_Spec animal 38	MF_Spec animal 39	MF_Spec animal 40	MF_Spec animal 69	MF_Spec animal 70	MF_Spec animal 73	MF_Spec animal 74	MF_Spec animal 77	MF_Spec animal 79	MF_Spec animal 80	MF_Spec animal 81	overallMean	MF	HM	log2fc (HM : MfF)	stat	pval	pval.adjust	Organism	HM_UniqueProteins animal 35	HM_UniqueProteins animal 36	HM_UniqueProteins animal 37	HM_UniqueProteins animal 67	HM_UniqueProteins animal 68	HM_UniqueProteins animal 71	HM_UniqueProteins animal 72	HM_UniqueProteins animal 75	HM_UniqueProteins animal 76	HM_UniqueProteins animal 82	HM_UniqueProteins animal 83	MF_UniqueProteins animal 38	MF_UniqueProteins animal 39	MF_UniqueProteins animal 40	MF_UniqueProteins animal 69	MF_UniqueProteins animal 70	MF_UniqueProteins animal 73	MF_UniqueProteins animal 74	MF_UniqueProteins animal 77
[Ruminococcus] lactaris	38	326	77	117	379	91	175	174	52	74	74	0	0	0	0	0	0	36	0	0	0	0	69.364	3.636	135.091	5.21529	5.49338	3.94e-08	3.89e-05	[Ruminococcus] lactaris	2	3	1	1	3	2	2	1	3	2	2	0	0	0	0	0	0	1	0
Bacteroides clarus	0	0	0	0	0	0	0	0	90	0	0	42	64	71	230	134	93	69	205	135	0	116	51.364	95.818	6.909	-3.79373	5.34163	9.21e-08	4.54e-05	Bacteroides clarus	0	0	0	0	0	0	0	0	3	0	0	2	1	3	4	4	3	3	4
Firmicutes bacterium OM07-11	76	164	2	40	153	59	51	109	43	125	54	0	0	15	0	0	0	12	0	0	2	0	42.273	2.455	82.091	5.06369	5.15451	2.54e-07	8.36e-05	Firmicutes bacterium OM07-11	4	3	1	3	4	4	3	3	2	3	3	0	0	1	0	0	0	1	0
Firmicutes bacterium AM41-5BH	293	155	17	138	466	216	193	251	111	175	80	43	21	15	0	0	0	0	37	0	10	0	107.318	15.636	199	3.66979	5.00527	5.58e-07	0.000110004	Firmicutes bacterium AM41-5BH	6	4	2	4	5	4	6	4	3	5	3	1	1	1	0	0	0	0	2
Ruminococcus gnavus	326	587	0	488	530	168	87	332	133	446	109	0	0	0	0	0	0	12	0	28	46	0	155.273	7.091	303.455	5.41937	5.01314	5.36e-07	0.000110004	Ruminococcus gnavus	14	11	0	9	8	6	6	7	4	8	5	0	0	0	0	0	0	4	0
Mediterraneibacter sp. gm002	36	138	2	53	88	12	76	39	23	51	27	0	21	15	0	0	0	12	0	0	2	0	26.136	4.545	47.727	3.39232	4.54588	5.47e-06	0.00089899	Mediterraneibacter sp. gm002	3	4	1	4	4	2	4	2	2	3	2	0	1	1	0	0	0	1	0
Firmicutes bacterium AM43-11BH	283	506	2	167	173	249	202	552	145	315	219	43	0	0	0	38	0	7	0	14	39	35	147.409	19.455	275.364	3.82316	4.44334	8.86e-06	0.00124759	Firmicutes bacterium AM43-11BH	8	8	1	7	8	5	7	9	6	7	7	1	0	0	0	1	0	1	0
[Ruminococcus] torques ATCC 27756	49	245	0	13	101	78	45	24	75	111	42	0	0	0	0	0	0	0	0	0	37	0	38.182	3.182	73.182	4.52356	4.21037	2.55e-05	0.00279318	[Ruminococcus] torques ATCC 27756	2	2	0	1	2	1	2	2	1	2	2	0	0	0	0	0	0	0	0
Bacteroides stercoris CAG:120	0	0	0	0	0	0	0	0	44	0	0	28	64	49	97	58	9	0	49	25	31	109	23.955	44.545	3.364	-3.72718	4.21279	2.52e-05	0.00279318	Bacteroides stercoris CAG:120	0	0	0	0	0	0	0	0	1	0	0	2	1	1	1	1	1	0	1
Firmicutes bacterium AM31-12AC	147	470	2	133	493	268	130	367	42	76	130	0	0	15	0	27	0	12	0	0	25	0	107.773	6.364	209.182	5.03876	3.98217	6.83e-05	0.00673332	Firmicutes bacterium AM31-12AC	4	6	1	4	6	5	5	5	3	3	3	0	0	1	0	1	0	1	0
Bacteroides sp. AF35-22	22	0	92	20	39	37	23	32	170	10	8	122	343	141	571	298	174	397	181	88	80	644	152.864	266.545	39.182	-2.76613	3.91896	8.89e-05	0.00759112	Bacteroides sp. AF35-22	2	0	1	1	2	1	1	3	8	2	1	13	10	3	12	10	10	13	6
Clostridium clostridioforme CAG:132	2	0	0	0	9	4	0	0	20	0	0	3	9	0	63	14	32	5	34	10	45	50	12.364	21.727	3	-2.85647	3.90976	9.24e-05	0.00759112	Clostridium clostridioforme CAG:132	1	0	0	0	1	1	0	0	2	0	0	1	1	0	2	1	1	1	2
Firmicutes bacterium CAG:212	171	109	2	62	92	200	117	91	36	67	130	0	0	15	0	0	0	3	0	0	25	0	60.182	3.545	116.818	5.04215	3.85809	0.000114275	0.0086673	Firmicutes bacterium CAG:212	5	3	1	3	3	2	4	3	2	3	3	0	0	1	0	0	0	1	0
Bacteroides stercoris ATCC 43183	0	0	0	0	0	0	0	0	52	0	0	21	64	49	105	58	0	37	48	35	14	4	19.955	35.909	4	-3.16628	3.77594	0.000159404	0.0112266	Bacteroides stercoris ATCC 43183	0	0	0	0	0	0	0	0	2	0	0	1	1	1	2	1	0	2	2
Bacteroides sp. AM44-19	0	5	118	49	103	106	114	4	166	0	0	167	393	168	595	342	220	403	203	32	143	826	184.818	312	57.636	-2.43649	3.7032	0.000212897	0.0131198	Bacteroides sp. AM44-19	0	1	2	2	3	2	1	1	6	0	0	12	11	4	14	10	10	14	7
Faecalicatena orotica	41	100	28	15	52	38	0	122	12	27	74	0	0	0	14	38	0	22	0	0	6	0	28.227	6.182	50.273	3.02367	3.71718	0.000201462	0.0131198	Faecalicatena orotica	3	4	2	1	3	2	0	4	2	3	4	0	0	0	1	1	0	2	0
Hespellia stercorisuis DSM 15480	0	28	5	0	34	15	20	19	0	16	8	0	0	0	0	0	0	0	0	0	0	0	6.409	0	12.818	Inf	3.63265	0.000280527	0.0151617	Hespellia stercorisuis DSM 15480	0	1	1	0	1	1	1	1	0	1	1	0	0	0	0	0	0	0	0
Lachnospiraceae bacterium AM40-2BH	96	261	96	110	428	114	67	221	53	131	23	0	58	56	76	169	0	38	0	0	42	0	86.091	33	139.182	2.07643	3.62215	0.000292162	0.0151617	Lachnospiraceae bacterium AM40-2BH	3	3	3	2	6	3	3	4	1	4	3	0	1	1	1	2	0	1	0
Selenomonas ruminantium	185	238	335	412	434	0	0	270	185	219	229	0	0	303	0	0	216	0	0	0	0	0	137.591	41.909	233.273	2.47668	3.65078	0.000261441	0.0151617	Selenomonas ruminantium	1	1	2	2	2	0	0	1	1	1	2	0	0	1	0	0	1	0	0
Firmicutes bacterium CAG:129	0	0	0	0	0	0	0	23	0	0	0	17	0	23	18	30	13	9	23	43	1	28	9.909	18	1.818	-3.30743	3.59685	0.000322093	0.0158792	Firmicutes bacterium CAG:129	0	0	0	0	0	0	0	1	0	0	0	2	0	1	1	2	1	1	1
Firmicutes bacterium CAG:137	0	0	0	0	37	0	0	0	0	0	0	29	121	213	55	180	0	0	195	134	0	50	40.682	78.909	2.455	-5.00666	3.57521	0.000349946	0.0164308	Firmicutes bacterium CAG:137	0	0	0	0	1	0	0	0	0	0	0	2	2	2	1	2	0	0	3
Faecalicatena contorta	99	232	2	195	449	125	113	251	25	160	122	5	128	0	46	47	0	65	0	74	0	26	98.773	33.091	164.455	2.31318	3.54721	0.000389337	0.0174494	Faecalicatena contorta	3	3	1	4	5	2	2	2	1	3	3	1	2	0	2	2	0	2	0
Firmicutes bacterium CAG:176	0	7	0	11	0	0	0	0	0	4	0	6	40	37	7	38	18	0	24	32	0	5	9.591	17	2.182	-2.96193	3.48978	0.000483418	0.0197024	Firmicutes bacterium CAG:176	0	1	0	1	0	0	0	0	0	1	0	1	3	2	1	2	1	0	2
Lachnospiraceae bacterium 2_1_58FAA	94	156	0	100	156	13	0	161	0	184	61	0	0	0	0	0	0	0	0	0	3	0	44.318	0.273	88.364	8.33985	3.48971	0.00048354	0.0197024	Lachnospiraceae bacterium 2_1_58FAA	2	2	0	2	2	1	0	1	0	2	2	0	0	0	0	0	0	0	0
Lachnospiraceae bacterium TM07-2AC	88	137	0	288	314	45	0	215	10	107	56	0	0	0	0	0	0	0	0	0	0	0	58.727	0	117.455	Inf	3.481	0.000499555	0.0197024	Lachnospiraceae bacterium TM07-2AC	1	1	0	2	2	1	0	2	1	1	1	0	0	0	0	0	0	0	0
[Clostridium] clostridioforme 90A7	2	0	4	22	15	4	0	14	14	0	0	3	30	19	105	20	32	13	33	16	22	46	16.818	26.909	6.727	-2	3.27344	0.00106249	0.0374911	[Clostridium] clostridioforme 90A7	1	0	1	1	1	1	0	1	1	0	0	1	1	1	2	1	1	1	2
Bacteroides clarus YIT 12056	0	0	0	0	0	0	0	0	44	0	0	21	64	49	97	58	0	33	39	25	0	0	17.682	32	3.364	-3.24998	3.28876	0.0010063	0.0374911	Bacteroides clarus YIT 12056	0	0	0	0	0	0	0	0	1	0	0	1	1	1	1	1	0	1	1
Clostridium bolteae (strain ATCC BAA-613 / WAL 16351)	0	0	0	0	0	0	4	7	21	0	0	4	0	5	33	0	32	8	25	10	35	36	9.318	16.182	2.455	-2.72085	3.27286	0.00106466	0.0374911	Clostridium bolteae (strain ATCC BAA-613 / WAL 16351)	0	0	0	0	0	0	1	1	2	0	0	1	0	1	1	0	1	1	1
Dorea sp. OM07-5	52	86	0	70	93	0	57	0	0	67	41	0	0	0	0	0	0	0	0	0	0	0	22	0	44	Inf	3.25261	0.00114351	0.0388793	Dorea sp. OM07-5	1	1	0	1	1	0	1	0	0	1	1	0	0	0	0	0	0	0	0
Lachnospiraceae bacterium OF09-33XD	15	60	19	0	55	0	18	30	23	0	14	0	0	0	0	0	0	0	0	0	0	0	9.409	0	18.818	Inf	3.18133	0.001466	0.0481824	Lachnospiraceae bacterium OF09-33XD	1	1	1	0	1	0	1	1	1	0	1	0	0	0	0	0	0	0	0
Dorea sp. CAG:317	4	20	0	17	14	13	11	39	2	3	14	0	0	0	0	13	0	0	0	0	0	12	7.545	2	13.091	2.71049	3.16988	0.00152504	0.0485061	Dorea sp. CAG:317	1	2	0	1	1	1	1	2	1	1	1	0	0	0	0	1	0	0	0
Bacteroides sp. PHL 2737	0	87	0	0	193	48	80	179	195	0	65	0	0	51	0	0	0	0	35	3	13	0	39.455	8	70.909	3.1479	3.10048	0.00193207	0.0595318	Bacteroides sp. PHL 2737	0	1	0	0	2	1	1	2	2	0	1	0	0	1	0	0	0	0	1
Ruminococcus sp. B05	170	425	2	477	452	602	104	681	23	124	85	0	182	0	0	0	0	0	0	0	0	0	164.636	17.091	312.182	4.19109	3.08252	0.00205256	0.061328	Ruminococcus sp. B05	5	5	1	5	5	4	4	6	2	5	4	0	1	0	0	0	0	0	0
Firmicutes bacterium CAG:110	0	40	0	170	0	4	8	0	0	0	0	63	1576	568	0	369	0	179	671	591	0	1129	235.955	449.545	22.364	-4.32924	3.04346	0.00233872	0.0658852	Firmicutes bacterium CAG:110	0	1	0	2	0	1	1	0	0	0	0	4	14	7	0	5	0	10	9
Verrucomicrobiales bacterium	18	30	22	0	45	31	80	0	0	25	40	0	0	0	0	0	0	17	0	0	0	0	14.864	1.727	28	4.01886	3.04515	0.00232564	0.0658852	Verrucomicrobiales bacterium	1	1	1	0	1	1	1	0	0	1	1	0	0	0	0	0	0	1	0
Enterocloster asparagiformis	18	14	0	0	13	0	0	26	14	28	13	0	0	4	10	0	0	0	0	0	0	0	6.591	0.909	12.273	3.75489	3.00797	0.00263001	0.0695252	Enterocloster asparagiformis	1	1	0	0	1	0	0	1	1	2	1	0	0	1	1	0	0	0	0
Escherichia coli 113290	29	22	0	9	0	0	26	0	53	0	26	17	106	328	49	100	0	0	41	47	29	84	40.045	64.182	15.909	-2.01231	3.0023	0.00267947	0.0695252	Escherichia coli 113290	2	1	0	1	0	0	2	0	2	0	2	2	3	4	3	3	0	0	3
Ruminococcus sp.	108	186	0	100	156	13	18	41	0	210	5	0	0	0	0	0	0	3	0	0	3	0	39.364	0.545	78.182	7.16323	3.00631	0.00264438	0.0695252	Ruminococcus sp.	3	3	0	2	2	1	1	1	0	3	1	0	0	0	0	0	0	1	0
Ruminococcus gnavus (strain ATCC 29149 / VPI C7-9)	6	156	0	100	156	13	0	161	0	184	61	0	0	0	0	0	0	0	0	0	3	0	38.955	0.273	77.636	8.15313	2.98533	0.00283269	0.0716161	Ruminococcus gnavus (strain ATCC 29149 / VPI C7-9)	1	2	0	2	2	1	0	1	0	2	2	0	0	0	0	0	0	0	0
Clostridium sp. CAG:138	0	0	0	0	0	0	0	0	0	0	0	0	77	33	0	24	0	21	28	41	0	41	11.273	22.545	0	#NAME?	2.95746	0.00310188	0.0747599	Clostridium sp. CAG:138	0	0	0	0	0	0	0	0	0	0	0	0	1	1	0	1	0	1	1
Lachnospiraceae bacterium 8_1_57FAA	6	14	0	13	21	0	7	13	0	0	4	0	0	0	0	0	0	0	0	0	0	0	3.273	0	6.545	Inf	2.95109	0.00316657	0.0747599	Lachnospiraceae bacterium 8_1_57FAA	1	1	0	1	1	0	1	1	0	0	1	0	0	0	0	0	0	0	0
Ruminococcaceae bacterium P7	9	25	0	0	41	0	0	74	24	18	12	0	0	0	0	0	0	0	0	0	0	0	8.636	0	17.273	Inf	2.94934	0.0031845	0.0747599	Ruminococcaceae bacterium P7	1	1	0	0	1	0	0	1	1	1	1	0	0	0	0	0	0	0	0
Epulopiscium sp. SCG-B11WGA-EpuloA1	0	0	0	0	0	0	0	0	12	0	0	0	38	39	0	17	0	6	28	23	12	0	7.045	13.182	0.909	-3.85798	2.93812	0.00330207	0.0757173	Epulopiscium sp. SCG-B11WGA-EpuloA1	0	0	0	0	0	0	0	0	1	0	0	0	1	1	0	1	0	1	1
Ruminococcus sp. OF02-6	92	118	68	212	137	3	41	85	75	69	60	21	46	6	21	114	27	41	48	34	12	6	60.909	32.455	89.364	1.46127	2.92409	0.0034546	0.0774145	Ruminococcus sp. OF02-6	3	4	3	4	3	1	1	2	3	4	2	1	3	1	1	5	2	3	2
Bacteroides fragilis 3_1_12	0	87	0	0	176	0	80	174	149	0	65	0	0	51	0	0	0	0	0	0	0	0	31.273	3.727	58.818	3.98007	2.90265	0.00370019	0.0807878	Bacteroides fragilis 3_1_12	0	1	0	0	1	0	1	1	1	0	1	0	0	1	0	0	0	0	0
Bacteroides sp. AM30-16	63	0	94	21	356	316	151	229	140	9	0	246	132	215	1054	636	422	415	153	0	243	1700	292.682	458	127.364	-1.84639	2.86435	0.00417868	0.0807878	Bacteroides sp. AM30-16	1	0	1	2	2	3	2	3	3	1	0	9	6	3	12	10	7	7	4
Bacteroides sp. HF-5092	7	0	25	10	49	0	68	11	11	8	15	17	81	29	51	54	35	83	18	12	42	94	31.5	46.273	16.727	-1.46796	2.8795	0.00398302	0.0807878	Bacteroides sp. HF-5092	1	0	2	1	2	0	3	1	1	2	2	2	4	2	2	2	2	3	1
Gemmiger sp. An50	40	58	25	0	54	0	49	82	21	55	0	0	0	38	0	33	0	0	0	0	0	22	19.636	7.091	32.182	2.1822	2.86436	0.00417854	0.0807878	Gemmiger sp. An50	1	1	1	0	1	0	1	1	1	1	0	0	0	1	0	1	0	0	0
Lachnoclostridium sp. An131	3	0	0	0	25	36	41	12	46	43	10	0	0	0	0	22	0	0	0	0	0	0	11.136	1.455	20.818	3.8392	2.88741	0.00388428	0.0807878	Lachnoclostridium sp. An131	1	0	0	0	1	1	2	1	2	1	1	0	0	0	0	1	0	0	0
Terrisporobacter othiniensis	0	0	0	0	0	18	0	9	0	15	0	101	111	374	0	180	118	11	59	0	68	0	48.955	92.909	5	-4.21582	2.86534	0.00416564	0.0807878	Terrisporobacter othiniensis	0	0	0	0	0	1	0	1	0	1	0	2	3	4	0	3	3	1	2
Tyzzerella nexilis	0	33	0	0	41	107	25	106	81	0	44	0	0	0	22	0	0	0	0	0	0	0	22.773	1.364	44.182	5.01792	2.88062	0.00396898	0.0807878	Tyzzerella nexilis	0	1	0	0	1	2	1	1	1	0	1	0	0	0	1	0	0	0	0
Bacteroides uniformis CAG:3	0	0	0	0	144	60	0	4	266	0	0	161	268	29	544	325	341	365	70	0	40	986	161.727	284.455	39	-2.86665	2.84136	0.00449218	0.0833882	Bacteroides uniformis CAG:3	0	0	0	0	2	1	0	1	6	0	0	10	8	2	12	8	8	11	3
Escherichia coli O145:H28	47	35	0	2	0	0	10	6	34	0	17	11	80	447	89	161	0	0	72	116	41	102	50.273	85.727	14.818	-2.53239	2.83023	0.00465147	0.0833882	Escherichia coli O145:H28	4	2	0	1	0	0	1	1	2	0	3	2	3	6	5	5	0	0	4
Ruminococcus sp. AF31-14BH	4	4	0	3	7	8	5	0	7	8	9	0	0	0	0	11	0	0	0	0	0	0	3.318	0.727	5.909	3.02237	2.8399	0.00451283	0.0833882	Ruminococcus sp. AF31-14BH	1	1	0	1	1	1	1	0	1	1	1	0	0	0	0	1	0	0	0
Subdoligranulum sp. 4_3_54A2FAA	0	0	0	0	0	0	0	0	0	0	0	0	0	10	14	21	27	0	0	7	7	0	3.273	6.545	0	#NAME?	2.8328	0.00461428	0.0833882	Subdoligranulum sp. 4_3_54A2FAA	0	0	0	0	0	0	0	0	0	0	0	0	0	1	2	2	1	0	0
Parabacteroides johnsonii	86	54	208	24	406	0	73	216	149	62	88	0	28	0	49	0	10	30	33	0	48	175	73.273	32.909	113.636	1.78787	2.81641	0.0048563	0.0855055	Parabacteroides johnsonii	4	2	4	1	8	0	3	5	2	3	7	0	2	0	1	0	1	2	2
[Ruminococcus] gnavus CAG:126	15	40	0	210	194	58	0	54	16	0	15	0	0	0	0	0	0	0	0	0	3	0	28.409	0.273	56.545	7.69581	2.76539	0.00568544	0.0863311	[Ruminococcus] gnavus CAG:126	2	2	0	2	2	2	0	1	2	0	2	0	0	0	0	0	0	0	0
bacterium J10(2018)	126	221	219	388	306	0	246	231	0	160	208	0	0	0	242	0	0	0	0	228	290	0	124.955	55.091	194.818	1.82224	2.77951	0.00544409	0.0863311	bacterium J10(2018)	1	1	1	1	1	0	1	1	0	1	1	0	0	0	1	0	0	0	0
Bacteroides cellulosilyticus DSM 14838	0	0	14	0	0	0	0	3	3	5	5	3	10	0	27	38	7	7	12	0	17	34	7.773	12.727	2.818	-2.17509	2.77079	0.00559203	0.0863311	Bacteroides cellulosilyticus DSM 14838	0	0	1	0	0	0	0	1	1	1	1	1	1	0	1	3	1	1	1
Bacteroides faecis CAG:32	0	0	0	0	0	0	30	8	21	6	0	0	0	41	315	229	0	31	174	20	277	239	53.955	102.909	5	-4.3633	2.80484	0.00503413	0.0863311	Bacteroides faecis CAG:32	0	0	0	0	0	0	1	2	1	1	0	0	0	1	4	4	0	3	3
Bacteroides faecis MAJ27	0	0	0	0	0	0	30	5	21	0	0	0	0	41	301	104	0	27	171	20	277	218	47.545	91	4.091	-4.47537	2.78619	0.00533323	0.0863311	Bacteroides faecis MAJ27	0	0	0	0	0	0	1	1	1	0	0	0	0	1	3	2	0	2	2
Bacteroides sp. AF15-14LB	5	0	0	10	19	106	16	21	42	0	0	67	242	17	485	221	64	322	94	18	27	372	95.545	166.545	24.545	-2.76239	2.76252	0.00573576	0.0863311	Bacteroides sp. AF15-14LB	1	0	0	1	1	2	1	2	3	0	0	7	8	1	9	6	4	7	5
Bacteroides sp. OM08-17BH	0	0	0	0	0	0	0	0	44	0	0	18	64	49	97	58	0	0	0	25	0	109	19.136	34.909	3.364	-3.37551	2.7587	0.00580309	0.0863311	Bacteroides sp. OM08-17BH	0	0	0	0	0	0	0	0	1	0	0	1	1	1	1	1	0	0	0
Clostridium sp. AM33-3	0	273	242	0	0	0	273	0	180	191	0	0	0	0	0	0	0	0	0	0	0	0	45.773	0	91.545	Inf	2.78877	0.00529085	0.0863311	Clostridium sp. AM33-3	0	1	1	0	0	0	1	0	1	1	0	0	0	0	0	0	0	0	0
Escherichia coli O157:H7 (strain EC869)	35	35	0	11	0	0	16	6	29	0	17	11	80	117	39	72	0	0	44	91	29	63	29.136	43.818	14.455	-1.60001	2.75086	0.00594391	0.0863311	Escherichia coli O157:H7 (strain EC869)	3	2	0	2	0	0	1	1	2	0	3	2	3	3	3	3	0	0	3
Firmicutes bacterium CAG:83	0	10	0	0	8	0	8	12	19	7	22	0	45	58	0	30	0	53	26	106	23	87	21.955	35.636	8.273	-2.10692	2.75884	0.00580063	0.0863311	Firmicutes bacterium CAG:83	0	1	0	0	1	0	1	1	2	1	1	0	3	2	0	2	0	3	1
Lachnoclostridium sp. An181	26	53	0	0	70	36	15	207	116	108	57	0	43	0	9	0	55	21	0	21	12	0	39.136	14.182	64.091	2.17608	2.75247	0.00591472	0.0863311	Lachnoclostridium sp. An181	2	2	0	0	3	2	1	5	4	3	4	0	2	0	1	0	1	1	0
Sutterella wadsworthensis 2_1_59BFAA	0	0	0	0	0	0	0	0	0	0	2	8	10	0	13	17	2	0	0	10	28	0	4.045	7.818	0.273	-4.8413	2.75031	0.00595387	0.0863311	Sutterella wadsworthensis 2_1_59BFAA	0	0	0	0	0	0	0	0	0	0	1	3	1	0	2	3	1	0	0
Bacteroides sp. 1_1_30	14	0	8	30	13	0	70	11	11	0	8	5	41	56	85	19	29	30	18	12	67	38	23.409	32.636	14.182	-1.20244	2.72115	0.0065056	0.0874013	Bacteroides sp. 1_1_30	1	0	1	1	1	0	2	1	1	0	1	1	2	2	2	1	2	2	1
Lachnospiraceae bacterium OF09-6	0	149	0	0	13	0	0	7	205	0	0	23	323	144	0	211	0	175	326	168	0	351	89.136	150.273	28	-2.42408	2.72678	0.00639547	0.0874013	Lachnospiraceae bacterium OF09-6	0	2	0	0	1	0	0	1	3	0	0	1	2	1	0	1	0	2	2
Odoribacter laneus CAG:561	0	0	0	0	0	0	0	0	0	0	0	81	182	0	0	183	0	166	308	0	0	0	44.636	89.273	0	#NAME?	2.71932	0.00654162	0.0874013	Odoribacter laneus CAG:561	0	0	0	0	0	0	0	0	0	0	0	1	1	0	0	1	0	1	1
Ruminococcus sp. AF20-12LB	50	217	60	205	63	3	42	82	27	73	42	21	8	0	21	122	0	37	0	19	0	6	49.636	20	79.273	1.98682	2.741	0.00612526	0.0874013	Ruminococcus sp. AF20-12LB	2	3	1	3	1	1	1	1	2	3	1	1	1	0	1	3	0	2	0
Schaedlerella arabinosiphila	12	940	0	113	400	6	334	83	0	248	117	0	8	0	0	6	0	0	13	0	0	11	94.136	3.182	185.091	5.86224	2.7259	0.00641273	0.0874013	Schaedlerella arabinosiphila	3	7	0	3	9	1	4	3	0	6	3	0	1	0	0	1	0	0	1
Streptococcus acidominimus	0	0	0	0	0	0	0	0	0	0	0	33	103	87	0	0	0	0	0	68	60	0	16.273	32.545	0	#NAME?	2.71842	0.00655953	0.0874013	Streptococcus acidominimus	0	0	0	0	0	0	0	0	0	0	0	1	1	1	0	0	0	0	0
[Ruminococcus] lactaris CC59_002D	5	128	0	7	134	6	89	174	42	6	0	0	0	0	0	0	0	0	0	0	0	0	22.182	0	44.364	Inf	2.67585	0.00745393	0.0918697	[Ruminococcus] lactaris CC59_002D	2	3	0	1	2	1	2	1	2	1	0	0	0	0	0	0	0	0	0
Dorea formicigenerans	13	38	0	23	0	12	0	0	0	13	10	0	0	0	0	0	0	0	0	0	0	0	5.818	0	11.636	Inf	2.68164	0.00732616	0.0918697	Dorea formicigenerans	1	1	0	1	0	1	0	0	0	1	1	0	0	0	0	0	0	0	0
Drancourtella sp. An210	0	28	0	15	15	7	0	0	0	12	3	0	0	0	0	0	0	0	0	0	0	0	3.727	0	7.455	Inf	2.68841	0.00717932	0.0918697	Drancourtella sp. An210	0	1	0	1	1	1	0	0	0	1	1	0	0	0	0	0	0	0	0
Lachnospiraceae bacterium YSD2013	47	104	0	44	146	85	37	111	34	50	34	0	37	4	0	52	0	0	78	16	0	1	40.045	15.091	65	2.10676	2.67709	0.00742652	0.0918697	Lachnospiraceae bacterium YSD2013	1	1	0	1	1	2	1	1	1	1	1	0	1	1	0	1	0	0	2
Roseimaritima ulvae	5	7	0	0	18	0	0	16	0	8	11	0	0	0	0	0	0	0	0	0	0	0	3.136	0	6.273	Inf	2.67728	0.00742216	0.0918697	Roseimaritima ulvae	1	1	0	0	1	0	0	1	0	1	1	0	0	0	0	0	0	0	0
Succiniclasticum ruminis	30	212	61	262	178	0	120	168	0	0	72	0	73	0	0	0	53	17	0	0	7	36	56.909	17.364	96.455	2.47378	2.68135	0.00733268	0.0918697	Succiniclasticum ruminis	1	2	1	2	1	0	1	1	0	0	1	0	1	0	0	0	1	1	0
Bacteroides sp. AF25-38AC	0	0	0	10	144	107	16	4	136	0	0	89	184	103	454	145	133	196	66	10	33	502	103.136	168.091	38.182	-2.13828	2.66223	0.00776249	0.0933392	Bacteroides sp. AF25-38AC	0	0	0	1	2	2	1	1	4	0	0	6	7	3	10	6	4	6	4
Bacteroides sp. AF34-31BH	0	0	0	0	0	0	0	0	12	0	6	28	55	0	142	32	43	122	13	0	0	332	36	70.182	1.818	-5.27053	2.66609	0.00767382	0.0933392	Bacteroides sp. AF34-31BH	0	0	0	0	0	0	0	0	1	0	1	3	3	0	3	2	3	4	1
Bacteroides sp. AM41-16	0	0	0	0	0	0	0	73	12	0	6	92	58	22	299	20	70	139	0	0	13	300	51.136	94.636	7.636	-3.63144	2.65679	0.00788893	0.0937167	Bacteroides sp. AM41-16	0	0	0	0	0	0	0	2	1	0	1	6	4	1	7	3	5	6	0
Campylobacter jejuni	5	25	23	51	11	0	24	8	27	0	3	0	14	0	0	12	0	0	0	0	0	0	8.636	2.091	15.182	2.86014	2.62649	0.00862708	0.101265	Campylobacter jejuni	1	1	2	1	1	0	1	1	1	0	1	0	1	0	0	1	0	0	0
Bacteroides thetaiotaomicron (strain ATCC 29148 / DSM 2079 / NCTC 10582 / E50 / VPI-5482)	0	0	0	0	95	0	30	64	38	11	13	2	36	0	490	529	0	113	240	87	176	415	90.182	160.909	19.455	-3.04807	2.61566	0.00890545	0.102489	Bacteroides thetaiotaomicron (strain ATCC 29148 / DSM 2079 / NCTC 10582 / E50 / VPI-5482)	0	0	0	0	4	0	1	6	2	2	1	1	2	0	10	10	0	8	9
Clostridium clostridioforme CAG:511	2	0	4	0	0	0	4	22	13	0	0	3	9	5	33	16	25	8	0	6	38	5	7.864	12.182	3.545	-1.78069	2.61437	0.00893918	0.102489	Clostridium clostridioforme CAG:511	1	0	1	0	0	0	1	2	2	0	0	1	1	1	1	1	1	1	0
Escherichia coli 5-366-08_S1_C3	5	0	0	2	0	0	0	18	52	0	21	40	57	183	13	44	0	0	67	66	16	31	27.273	45	9.545	-2.23704	2.60691	0.00913625	0.103544	Escherichia coli 5-366-08_S1_C3	1	0	0	1	0	0	0	2	3	0	2	2	4	4	2	3	0	0	5
Bacteroides sp. AM23-12	0	0	0	0	207	0	30	61	99	11	13	0	42	41	330	436	0	113	208	37	217	405	87.909	144.545	31.273	-2.20855	2.588	0.00965357	0.104598	Bacteroides sp. AM23-12	0	0	0	0	5	0	1	5	3	2	1	0	2	1	8	8	0	7	7
Escherichia coli 2-005-03_S4_C2	47	86	0	5	0	0	10	61	108	0	40	42	167	637	95	214	0	0	157	137	39	146	81.636	130.818	32.455	-2.01107	2.59551	0.00944499	0.104598	Escherichia coli 2-005-03_S4_C2	4	1	0	2	0	0	1	4	6	0	3	3	6	9	5	7	0	0	9
Oscillibacter sp. CAG:241	0	0	0	0	45	32	0	0	3	0	0	32	27	25	88	0	0	40	37	83	0	68	21.682	35.455	7.909	-2.16439	2.59116	0.00956531	0.104598	Oscillibacter sp. CAG:241	0	0	0	0	1	1	0	0	1	0	0	1	1	1	2	0	0	2	1
Spirochaetaceae bacterium	15	13	19	9	0	0	25	0	0	23	0	0	0	0	0	0	0	0	0	0	0	0	4.773	0	9.545	Inf	2.59289	0.00951725	0.104598	Spirochaetaceae bacterium	1	1	1	1	0	0	2	0	0	2	0	0	0	0	0	0	0	0	0
Bacteroides faecis	0	0	0	0	59	0	30	25	30	8	5	2	0	41	380	248	0	52	230	22	314	247	65.727	119.545	11.909	-3.32742	2.5757	0.0100039	0.106062	Bacteroides faecis	0	0	0	0	2	0	1	3	2	2	1	1	0	1	6	5	0	5	6
Bacteroides sp. HMSC067B03	0	0	0	0	53	0	30	22	21	6	0	0	0	41	301	104	0	27	210	20	298	218	52.864	96.182	9.545	-3.33288	2.57726	0.00995859	0.106062	Bacteroides sp. HMSC067B03	0	0	0	0	1	0	1	2	1	1	0	0	0	1	3	2	0	2	3
Bacteroides sp. AR29	0	0	0	50	118	0	0	4	131	0	6	68	178	47	555	97	70	203	31	0	21	634	94.5	164.636	24.364	-2.75648	2.56979	0.0101761	0.10674	Bacteroides sp. AR29	0	0	0	2	1	0	0	1	3	0	1	8	8	2	13	7	5	9	1
Acholeplasma sp.	0	0	0	0	0	0	0	0	0	0	0	0	0	17	0	17	0	22	0	0	9	20	3.682	7.364	0	#NAME?	2.52041	0.0117218	0.118076	Acholeplasma sp.	0	0	0	0	0	0	0	0	0	0	0	0	0	1	0	1	0	1	0
Bacteroides thetaiotaomicron dnLKV9	0	0	14	0	73	0	30	15	38	16	18	0	17	41	444	360	0	157	136	9	277	459	83.545	150.545	16.545	-3.18569	2.5306	0.0113869	0.118076	Bacteroides thetaiotaomicron dnLKV9	0	0	1	0	2	0	1	2	2	3	2	0	1	1	7	6	0	6	4
Bacteroides uniformis	433	245	844	270	707	791	810	1256	558	688	158	793	1655	475	3751	1903	1095	1945	720	783	1412	5423	1185.55	1746.91	624.182	-1.48477	2.52505	0.0115681	0.118076	Bacteroides uniformis	12	4	11	10	12	8	11	15	21	12	7	50	53	8	65	52	31	52	21
Lachnospiraceae bacterium AM48-27BH	0	30	0	0	38	0	21	42	11	27	12	0	0	0	33	0	0	0	0	0	0	0	8.591	2	15.182	2.92427	2.51287	0.0119753	0.118076	Lachnospiraceae bacterium AM48-27BH	0	1	0	0	1	0	1	1	1	1	1	0	0	0	1	0	0	0	0
Slackia heliotrinireducens (strain ATCC 29202 / DSM 20476 / NCTC 11029 / RHS 1) (Peptococcus heliotrinreducens)	0	0	0	0	0	0	0	0	10	0	0	0	0	26	28	0	0	22	0	0	37	35	6.5	12.273	0.727	-4.07682	2.51379	0.0119441	0.118076	Slackia heliotrinireducens (strain ATCC 29202 / DSM 20476 / NCTC 11029 / RHS 1) (Peptococcus heliotrinreducens)	0	0	0	0	0	0	0	0	1	0	0	0	0	1	1	0	0	1	0
Sphaerochaeta sp.	30	50	35	98	0	0	66	0	0	54	0	0	0	0	0	0	0	0	0	0	0	24	16.545	2.273	30.818	3.76129	2.51938	0.0117563	0.118076	Sphaerochaeta sp.	2	3	2	4	0	0	3	0	0	3	0	0	0	0	0	0	0	0	0
Shigella boydii	12	13	0	3	0	0	10	0	0	0	4	0	30	183	29	64	0	0	25	34	12	11	16.409	28.727	4.091	-2.81193	2.50889	0.0121111	0.118233	Shigella boydii	1	1	0	1	0	0	1	0	0	0	1	0	1	2	2	2	0	0	2
Bacteroides thetaiotaomicron CAG:40	0	0	0	0	238	0	30	235	235	11	13	0	42	53	609	641	0	220	311	174	334	388	135.545	213.636	57.455	-1.89466	2.48644	0.0129029	0.124728	Bacteroides thetaiotaomicron CAG:40	0	0	0	0	5	0	1	5	4	2	1	0	2	2	8	10	0	8	9
Bifidobacterium eulemuris	0	0	0	0	0	30	0	28	19	35	15	0	0	0	0	0	0	0	0	0	0	0	7.136	0	14.273	Inf	2.46633	0.0136507	0.127591	Bifidobacterium eulemuris	0	0	0	0	0	1	0	1	1	1	1	0	0	0	0	0	0	0	0
Clostridium disporicum	0	0	0	0	0	20	0	30	0	0	8	79	105	305	15	149	195	0	198	0	0	0	50.182	93.818	6.545	-3.8413	2.47474	0.0133333	0.127591	Clostridium disporicum	0	0	0	0	0	1	0	2	0	0	1	5	5	6	1	6	7	0	7
Clostridium sp. CAG:299	12	46	0	0	20	0	0	45	35	10	0	0	105	62	79	105	0	54	165	0	13	160	37.727	62	13.455	-2.20417	2.4646	0.0137167	0.127591	Clostridium sp. CAG:299	1	1	0	0	1	0	0	1	1	1	0	0	1	1	1	2	0	1	2
Clostridium sp. D5	29	64	17	27	85	0	34	92	18	43	3	0	0	0	0	38	0	13	1	8	12	56	22.5	10.818	34.182	1.65977	2.4646	0.0137167	0.127591	Clostridium sp. D5	2	2	1	1	2	0	1	2	2	2	1	0	0	0	0	1	0	2	1
Bacteroides sp. AF20-13LB	10	0	92	0	163	0	177	101	264	19	8	296	369	182	916	403	85	462	92	30	41	1514	231.227	400.091	62.364	-2.68155	2.46112	0.0138504	0.12763	Bacteroides sp. AF20-13LB	2	0	1	0	4	0	2	4	8	3	1	15	9	4	14	10	7	12	6
Bacteroides stercoris CC31F	0	0	0	0	24	47	0	0	61	0	9	31	64	49	97	58	9	33	88	25	31	0	28.045	41.636	14.455	-1.52632	2.45079	0.0142544	0.129888	Bacteroides stercoris CC31F	0	0	0	0	1	1	0	0	2	0	1	2	1	1	1	1	1	1	2
Escherichia coli	226	125	0	52	0	2	22	227	576	14	150	241	976	1842	267	516	0	0	605	599	180	513	306.591	482.364	130.818	-1.88256	2.44728	0.0143938	0.129888	Escherichia coli	19	9	0	10	0	1	3	16	28	2	17	22	26	34	16	22	0	0	35
Roseburia intestinalis XB6B4	0	0	0	0	0	0	0	0	0	0	0	0	13	15	0	0	35	0	19	0	0	35	5.182	10.364	0	#NAME?	2.44487	0.0144906	0.129888	Roseburia intestinalis XB6B4	0	0	0	0	0	0	0	0	0	0	0	0	1	1	0	0	2	0	2
Ruminococcus sp. AM42-11	24	59	0	19	90	11	15	13	28	24	66	21	0	0	21	13	29	22	0	0	0	0	22.591	11.273	33.909	1.58884	2.43857	0.0147455	0.130983	Ruminococcus sp. AM42-11	2	2	0	1	2	2	1	1	2	2	3	1	0	0	1	1	1	1	0
Sutterella sp. KLE1602	0	102	0	0	48	0	0	14	19	0	38	2	164	0	113	142	114	86	44	74	127	0	45.182	71.182	19.182	-1.89177	2.42772	0.0151941	0.133762	Sutterella sp. KLE1602	0	2	0	0	2	0	0	2	2	0	2	1	3	0	3	3	2	2	2
Bacteroides sp. D20	88	0	246	62	250	199	288	118	405	21	31	239	342	346	707	281	186	336	373	80	118	1182	262.727	376.818	148.636	-1.34208	2.40549	0.016151	0.134139	Bacteroides sp. D20	4	0	3	4	6	4	4	5	12	4	3	16	11	5	15	12	10	14	12
Collinsella sp. AF23-3LB	0	0	0	0	0	0	0	0	0	0	0	0	0	9	19	6	0	0	5	15	0	0	1.818	3.636	0	#NAME?	2.40462	0.0161892	0.134139	Collinsella sp. AF23-3LB	0	0	0	0	0	0	0	0	0	0	0	0	0	1	1	1	0	0	1
Collinsella sp. TF11-5AC	0	0	0	0	0	0	0	0	0	0	0	0	0	9	19	6	0	0	5	15	0	0	1.818	3.636	0	#NAME?	2.40462	0.0161892	0.134139	Collinsella sp. TF11-5AC	0	0	0	0	0	0	0	0	0	0	0	0	0	1	1	1	0	0	1
Escherichia coli D6-113.11	79	53	0	16	0	0	19	38	125	5	40	43	230	434	67	154	0	0	92	139	39	137	72.864	109.909	35.818	-1.61755	2.41748	0.0156286	0.134139	Escherichia coli D6-113.11	5	3	0	3	0	0	2	2	5	1	4	3	5	6	3	5	0	0	5
Lachnospiraceae bacterium 3_1_46FAA	6	14	0	13	21	78	7	13	75	51	42	0	0	0	0	0	0	0	0	28	37	0	20.182	5.091	35.273	2.79256	2.42058	0.0154958	0.134139	Lachnospiraceae bacterium 3_1_46FAA	1	1	0	1	1	1	1	1	1	1	2	0	0	0	0	0	0	0	0
Massilioclostridium sp.	0	62	0	60	35	0	53	0	0	41	18	0	0	0	0	0	0	0	0	0	0	38	13.909	3.545	24.273	2.77529	2.41084	0.0159157	0.134139	Massilioclostridium sp.	0	1	0	1	1	0	1	0	0	1	1	0	0	0	0	0	0	0	0
Muricomes intestini	7	27	0	247	388	0	267	37	228	15	0	0	0	0	0	0	0	0	0	0	0	0	47.5	0	95	Inf	2.41539	0.0157185	0.134139	Muricomes intestini	1	1	0	1	2	0	2	1	1	1	0	0	0	0	0	0	0	0	0
Klebsiella oxytoca	30	22	0	9	0	0	16	0	24	0	9	11	40	134	24	36	0	0	36	45	19	48	21.273	32	10.545	-1.60145	2.39704	0.016528	0.135805	Klebsiella oxytoca	2	1	0	1	0	0	1	0	1	0	1	2	1	2	1	1	0	0	2
[Clostridium] bolteae 90A9	0	0	0	0	15	0	0	0	0	0	0	0	30	19	72	20	0	13	0	0	0	0	6.091	11.182	1	-3.48308	2.3926	0.0167292	0.136323	[Clostridium] bolteae 90A9	0	0	0	0	1	0	0	0	0	0	0	0	1	1	1	1	0	1	0
Escherichia coli O103:H2	100	179	0	19	0	8	0	17	76	8	9	54	205	728	106	253	0	0	90	138	36	143	89.273	140.455	38.091	-1.88258	2.38945	0.0168735	0.136371	Escherichia coli O103:H2	5	3	0	1	0	1	0	1	3	2	1	4	5	7	4	5	0	0	4
Lachnoclostridium sp. An196	0	0	0	6	0	0	0	0	0	0	0	0	26	19	0	16	0	0	14	6	0	19	4.5	8.364	0.636	-3.71621	2.3844	0.0171071	0.137135	Lachnoclostridium sp. An196	0	0	0	1	0	0	0	0	0	0	0	0	1	1	0	1	0	0	1
Anaeromassilibacillus sp. An172	281	2213	1885	5195	1757	3053	4203	104	768	6741	2012	141	2214	524	2267	1555	0	1157	17	1391	1921	63	1883.09	900.727	2865.45	1.6696	2.37299	0.0176447	0.137988	Anaeromassilibacillus sp. An172	12	41	44	54	27	30	50	3	16	60	41	12	31	12	37	27	0	32	1
Bacteroidales bacterium	21	90	85	28	135	0	93	79	0	76	28	0	24	0	53	0	79	24	22	0	42	21	37.682	22.636	52.727	1.21991	2.35447	0.018549	0.137988	Bacteroidales bacterium	1	2	2	1	2	0	1	1	0	2	1	0	1	0	1	0	1	1	1
Barnesiella sp. WM24	86	121	131	0	163	137	288	0	0	0	0	0	0	0	0	97	0	0	0	113	0	0	47.136	14.364	79.909	2.47594	2.34536	0.0190088	0.137988	Barnesiella sp. WM24	1	1	1	0	1	1	1	0	0	0	0	0	0	0	0	1	0	0	0
Clostridiales bacterium TF09-2AC	0	0	0	25	0	0	0	0	0	0	0	8	26	0	91	37	85	37	5	0	0	0	13.364	24.091	2.636	-3.19187	2.34638	0.0189568	0.137988	Clostridiales bacterium TF09-2AC	0	0	0	1	0	0	0	0	0	0	0	1	1	0	2	2	2	1	1
Clostridium sp. AF12-19	0	26	0	21	27	0	0	0	0	30	8	0	0	0	0	0	0	0	0	0	0	0	5.273	0	10.545	Inf	2.34082	0.0192413	0.137988	Clostridium sp. AF12-19	0	1	0	1	1	0	0	0	0	1	1	0	0	0	0	0	0	0	0
Clostridium sp. AM30-24	0	26	0	21	27	0	0	0	0	30	8	0	0	0	0	0	0	0	0	0	0	0	5.273	0	10.545	Inf	2.34082	0.0192413	0.137988	Clostridium sp. AM30-24	0	1	0	1	1	0	0	0	0	1	1	0	0	0	0	0	0	0	0
Clostridium sp. AM34-11AC	0	26	0	21	27	0	0	0	0	30	8	0	0	0	0	0	0	0	0	0	0	0	5.273	0	10.545	Inf	2.34082	0.0192413	0.137988	Clostridium sp. AM34-11AC	0	1	0	1	1	0	0	0	0	1	1	0	0	0	0	0	0	0	0
Dictyoglomus turgidum (strain Z-1310 / DSM 6724)	6	5	5	13	0	0	11	0	0	0	0	0	0	0	0	0	0	0	0	0	0	0	1.773	0	3.545	Inf	2.35499	0.0185234	0.137988	Dictyoglomus turgidum (strain Z-1310 / DSM 6724)	1	1	1	1	0	0	1	0	0	0	0	0	0	0	0	0	0	0	0
Enterobacter sp. EC-NT1	23	22	0	9	0	0	26	0	24	0	9	9	99	235	43	80	0	0	10	34	19	48	27.955	45.545	10.364	-2.13578	2.37303	0.0176431	0.137988	Enterobacter sp. EC-NT1	1	1	0	1	0	0	2	0	1	0	1	1	2	2	2	2	0	0	1
Escherichia coli O157	75	45	0	14	0	0	16	37	115	0	56	52	172	327	79	180	0	0	101	126	51	140	68.773	102.182	35.364	-1.5308	2.33944	0.0193127	0.137988	Escherichia coli O157	5	3	0	3	0	0	1	2	5	0	6	4	7	6	5	7	0	0	6
Escherichia coli O26	81	35	0	15	0	0	16	43	110	0	32	17	210	377	100	121	0	0	112	128	50	162	67.318	102.727	31.909	-1.68678	2.34454	0.0190505	0.137988	Escherichia coli O26	4	2	0	3	0	0	1	2	5	0	3	2	4	5	5	4	0	0	6
Eubacterium sp. 14-2	0	0	0	0	0	0	0	0	23	0	0	0	79	35	0	63	0	0	49	57	0	0	12	22.273	1.727	-3.68871	2.34959	0.0187943	0.137988	Eubacterium sp. 14-2	0	0	0	0	0	0	0	0	1	0	0	0	1	1	0	1	0	0	1
Fusobacterium varium ATCC 27725	0	0	0	0	0	0	0	0	0	0	0	6	0	0	0	0	45	0	12	14	0	0	3.636	7.273	0	#NAME?	2.36547	0.018007	0.137988	Fusobacterium varium ATCC 27725	0	0	0	0	0	0	0	0	0	0	0	1	0	0	0	0	1	0	1
Prevotella sp. CAG:592	93	109	0	90	0	0	0	0	0	112	0	0	0	0	0	0	0	0	0	0	0	0	20.682	0	41.364	Inf	2.34632	0.0189598	0.137988	Prevotella sp. CAG:592	2	2	0	2	0	0	0	0	0	2	0	0	0	0	0	0	0	0	0
Ruminococcus sp. 37_24	0	0	0	0	0	0	0	0	0	0	0	0	0	84	37	0	0	31	28	45	0	0	8.545	17.091	0	#NAME?	2.34997	0.0187749	0.137988	Ruminococcus sp. 37_24	0	0	0	0	0	0	0	0	0	0	0	0	0	1	1	0	0	1	1
Bacteroides sp. AF16-49	0	82	117	0	0	0	0	126	128	0	0	0	0	0	0	0	0	0	0	0	0	0	17.318	0	34.636	Inf	2.33275	0.0196614	0.139468	Bacteroides sp. AF16-49	0	1	1	0	0	0	0	1	1	0	0	0	0	0	0	0	0	0	0
Prevotellaceae bacterium MN60	0	0	0	0	0	0	0	0	0	0	0	0	0	0	0	251	246	280	0	0	0	237	45.182	90.364	0	#NAME?	2.32849	0.0198859	0.140053	Prevotellaceae bacterium MN60	0	0	0	0	0	0	0	0	0	0	0	0	0	0	0	1	1	1	0
Clostridium sp. AM27-28	0	0	0	0	315	0	0	66	51	125	78	0	0	0	0	0	0	0	0	0	0	0	27.864	0	55.727	Inf	2.32193	0.0202368	0.140518	Clostridium sp. AM27-28	0	0	0	0	1	0	0	1	1	1	1	0	0	0	0	0	0	0	0
Subdoligranulum sp. AM16-9	0	0	0	0	0	0	0	0	0	0	0	0	0	10	14	21	0	0	0	7	7	0	2.045	4.091	0	#NAME?	2.32406	0.0201222	0.140518	Subdoligranulum sp. AM16-9	0	0	0	0	0	0	0	0	0	0	0	0	0	1	2	2	0	0	0
Bacteroides fragilis str. 20793-3	0	0	0	0	0	0	0	0	2	0	0	0	0	0	28	51	0	3	4	4	42	22	5.955	11.727	0.182	-6.01123	2.31527	0.0205982	0.142027	Bacteroides fragilis str. 20793-3	0	0	0	0	0	0	0	0	1	0	0	0	0	0	1	1	0	1	1
Prevotella sp. BP1-148	0	0	0	0	0	0	0	0	0	0	0	0	0	0	0	251	246	280	0	254	0	0	42.773	85.545	0	#NAME?	2.3026	0.0213012	0.144848	Prevotella sp. BP1-148	0	0	0	0	0	0	0	0	0	0	0	0	0	0	0	1	1	1	0
Streptococcus oralis	0	0	0	18	11	4	0	0	0	14	0	0	0	0	0	0	0	0	0	0	0	0	2.409	0	4.818	Inf	2.30264	0.0212991	0.144848	Streptococcus oralis	0	0	0	1	1	1	0	0	0	1	0	0	0	0	0	0	0	0	0
Bacteroides faecichinchillae	0	0	0	0	0	0	0	0	0	0	0	8	0	32	0	0	27	0	16	0	0	0	3.909	7.818	0	#NAME?	2.29044	0.0219956	0.147614	Bacteroides faecichinchillae	0	0	0	0	0	0	0	0	0	0	0	1	0	1	0	0	1	0	1
Clostridium sp. FS41	0	0	0	0	0	0	4	7	7	0	0	0	0	5	80	0	38	8	0	19	35	5	7.773	14.182	1.364	-3.37851	2.29024	0.0220073	0.147614	Clostridium sp. FS41	0	0	0	0	0	0	1	1	1	0	0	0	0	1	1	0	1	1	0
Bacteroides sp. AF39-16AC	0	0	0	0	118	0	0	4	99	0	0	48	188	0	463	172	23	237	23	0	13	765	91.727	167.818	15.636	-3.42392	2.28675	0.0222102	0.147968	Bacteroides sp. AF39-16AC	0	0	0	0	1	0	0	1	1	0	0	6	7	0	9	7	2	7	1
Pelotomaculum sp. PtaB.Bin013	0	0	0	0	0	7	0	0	0	0	0	0	36	26	19	0	15	0	0	28	0	17	6.136	11.273	1	-3.49476	2.28364	0.0223926	0.148037	Pelotomaculum sp. PtaB.Bin013	0	0	0	0	0	1	0	0	0	0	0	0	1	1	1	0	1	0	0
uncultured Flavonifractor sp.	1	31	6	3	54	4	3	17	64	6	30	1	181	186	59	25	230	28	16	77	32	102	48.955	78.818	19.091	-2.04564	2.28147	0.0225209	0.148037	uncultured Flavonifractor sp.	1	2	1	1	2	1	1	3	4	2	2	1	2	1	2	2	4	3	1
Ruthenibacterium lactatiformans	0	0	0	0	0	0	20	0	0	0	0	0	0	27	14	46	0	5	0	12	17	0	5.045	8.727	1.364	-2.67807	2.27587	0.0228538	0.148249	Ruthenibacterium lactatiformans	0	0	0	0	0	0	1	0	0	0	0	0	0	2	2	3	0	1	0
Turicibacter sp. H121	0	0	0	0	17	0	0	29	0	0	0	0	52	27	0	46	0	103	91	0	16	0	16.545	29.727	3.364	-3.14369	2.27691	0.0227915	0.148249	Turicibacter sp. H121	0	0	0	0	1	0	0	1	0	0	0	0	1	1	0	1	0	1	1
Escherichia coli ISC7	21	29	0	19	0	0	10	63	60	2	0	37	86	333	61	133	0	0	56	85	0	36	41.773	66.455	17.091	-1.95914	2.27051	0.0231766	0.149268	Escherichia coli ISC7	1	1	0	1	0	0	1	4	3	1	0	3	3	5	3	4	0	0	4
Phocaeicola plebeius	0	0	0	326	18	0	130	0	76	9	0	74	182	380	544	17	228	302	455	0	116	0	123	194.364	51.636	-1.9123	2.26825	0.0233137	0.149268	Phocaeicola plebeius	0	0	0	6	1	0	1	0	3	1	0	7	5	7	10	1	9	7	8
Fusobacterium necrogenes	0	0	16	0	0	0	0	20	0	0	0	19	31	0	9	0	0	60	0	10	17	35	10.864	18.909	2.818	-2.74624	2.26487	0.0235207	0.149622	Fusobacterium necrogenes	0	0	1	0	0	0	0	1	0	0	0	2	1	0	1	0	0	2	0
Streptococcus intermedius SK54 = ATCC 27335	0	0	0	0	0	0	0	0	0	0	0	6	0	0	0	0	10	0	0	6	3	12	1.955	3.909	0	#NAME?	2.25927	0.0238666	0.150849	Streptococcus intermedius SK54 = ATCC 27335	0	0	0	0	0	0	0	0	0	0	0	1	0	0	0	0	1	0	0
Flavonifractor sp. An82	1	5	0	0	13	6	6	3	0	0	5	0	0	1	2	3	0	0	0	3	1	2	2.227	0.818	3.636	2.152	2.25211	0.0243153	0.15086	Flavonifractor sp. An82	1	1	0	0	1	1	1	1	0	0	1	0	0	1	1	1	0	0	0
Lachnospiraceae bacterium 3-1	1	5	0	0	13	6	6	3	0	0	5	0	0	1	2	3	0	0	0	3	1	2	2.227	0.818	3.636	2.152	2.25211	0.0243153	0.15086	Lachnospiraceae bacterium 3-1	1	1	0	0	1	1	1	1	0	0	1	0	0	1	1	1	0	0	0
uncultured Dorea sp.	13	38	0	23	0	12	0	0	0	13	10	0	0	0	0	0	0	0	16	0	0	0	6.5	1.364	11.636	3.09311	2.25192	0.0243274	0.15086	uncultured Dorea sp.	1	1	0	1	0	1	0	0	0	1	1	0	0	0	0	0	0	0	1
[Ruminococcus] lactaris ATCC 29176	1	124	0	0	127	6	84	173	42	6	0	0	0	0	0	0	0	0	0	0	0	0	20.909	0	41.818	Inf	2.24607	0.0246993	0.152209	[Ruminococcus] lactaris ATCC 29176	1	2	0	0	1	1	1	1	2	1	0	0	0	0	0	0	0	0	0
Alkalibaculum bacchi	0	0	0	0	0	0	3	0	0	0	0	0	3	0	0	0	0	4	9	6	0	12	1.636	3.091	0.182	-4.08746	2.19545	0.0281313	0.155272	Alkalibaculum bacchi	0	0	0	0	0	0	1	0	0	0	0	0	1	0	0	0	0	1	1
Bacteroides sp. 4_1_36	25	25	21	79	87	0	187	84	232	38	11	249	321	56	836	476	206	607	121	46	105	1892	255.545	447.545	63.545	-2.81617	2.19594	0.0280964	0.155272	Bacteroides sp. 4_1_36	3	1	2	3	4	0	3	3	6	3	2	15	11	2	18	15	12	19	6
Bacteroides sp. AM10-21B	0	0	0	0	0	0	0	0	44	0	0	18	64	49	97	58	0	0	0	25	0	0	14	24.636	3.364	-2.8727	2.19589	0.0280999	0.155272	Bacteroides sp. AM10-21B	0	0	0	0	0	0	0	0	1	0	0	1	1	1	1	1	0	0	0
butyrate-producing bacterium SS3/4	0	0	0	21	27	0	0	0	0	30	8	0	0	0	0	0	0	0	0	0	0	0	4.318	0	8.636	Inf	2.1991	0.027871	0.155272	butyrate-producing bacterium SS3/4	0	0	0	1	1	0	0	0	0	1	1	0	0	0	0	0	0	0	0
Clostridiales bacterium AF36-10	0	0	0	21	27	0	0	0	0	30	8	0	0	0	0	0	0	0	0	0	0	0	4.318	0	8.636	Inf	2.1991	0.027871	0.155272	Clostridiales bacterium AF36-10	0	0	0	1	1	0	0	0	0	1	1	0	0	0	0	0	0	0	0
Enterocloster clostridioformis	0	0	0	0	0	0	4	45	45	0	2	0	0	5	38	36	77	11	63	22	58	36	18.045	28.545	7.545	-1.91958	2.20367	0.0275475	0.155272	Enterocloster clostridioformis	0	0	0	0	0	0	1	2	3	0	1	0	0	1	2	2	2	2	2
Eubacterium sp. CAG:38	0	0	5	2	7	0	2	0	0	4	0	0	0	0	0	0	0	0	0	0	0	0	0.773	0	1.545	Inf	2.23305	0.0255456	0.155272	Eubacterium sp. CAG:38	0	0	1	1	1	0	1	0	0	1	0	0	0	0	0	0	0	0	0
Extibacter muris	14	33	0	17	20	0	0	0	0	15	0	0	0	0	0	0	0	0	0	0	0	0	4.5	0	9	Inf	2.20551	0.0274185	0.155272	Extibacter muris	1	1	0	1	1	0	0	0	0	1	0	0	0	0	0	0	0	0	0
Hungatella hathewayi WAL-18680	0	0	0	0	0	0	0	0	0	0	0	2	4	0	0	8	0	0	0	0	0	18	1.5	3	0	#NAME?	2.19314	0.0282973	0.155272	Hungatella hathewayi WAL-18680	0	0	0	0	0	0	0	0	0	0	0	1	1	0	0	1	0	0	0
Lachnoclostridium sp. An118	1	0	0	0	0	4	0	4	3	3	0	0	0	0	0	0	0	0	0	0	0	0	0.773	0	1.545	Inf	2.2192	0.026473	0.155272	Lachnoclostridium sp. An118	1	0	0	0	0	1	0	1	1	1	0	0	0	0	0	0	0	0	0
Lachnospiraceae bacterium 6_1_37FAA	0	0	0	0	15	9	12	0	0	13	4	0	0	0	0	0	0	0	0	0	0	0	2.636	0	5.273	Inf	2.23077	0.0256964	0.155272	Lachnospiraceae bacterium 6_1_37FAA	0	0	0	0	1	1	1	0	0	1	1	0	0	0	0	0	0	0	0
Lachnospiraceae bacterium AM25-17	0	0	0	0	15	9	12	0	0	13	4	0	0	0	0	0	0	0	0	0	0	0	2.636	0	5.273	Inf	2.23077	0.0256964	0.155272	Lachnospiraceae bacterium AM25-17	0	0	0	0	1	1	1	0	0	1	1	0	0	0	0	0	0	0	0
Lachnospiraceae bacterium CAG:215	22	65	93	19	183	6	59	133	53	31	17	0	58	0	0	90	0	0	0	0	20	67	36.818	19.545	54.091	1.46855	2.21799	0.0265557	0.155272	Lachnospiraceae bacterium CAG:215	2	3	2	1	4	1	2	2	1	3	2	0	1	0	0	1	0	0	0
Mesorhizobium sp. M4B.F.Ca.ET.089.01.1.1	1	7	4	0	7	0	0	0	0	3	0	0	0	0	0	0	0	0	0	0	0	0	0.864	0	1.727	Inf	2.22048	0.026386	0.155272	Mesorhizobium sp. M4B.F.Ca.ET.089.01.1.1	1	1	1	0	1	0	0	0	0	1	0	0	0	0	0	0	0	0	0
Parabacteroides johnsonii CAG:246	69	77	141	54	267	0	99	142	228	232	99	42	87	0	0	0	0	68	0	0	182	117	87.273	50.273	124.273	1.30566	2.21373	0.0268477	0.155272	Parabacteroides johnsonii CAG:246	3	2	2	1	4	0	3	2	2	4	3	2	1	0	0	0	0	1	0
Parabacteroides sp. CAG:409	18	35	26	27	0	0	67	0	0	17	47	0	0	37	0	33	0	0	0	0	0	0	14.091	4.909	23.273	2.24511	2.21797	0.0265566	0.155272	Parabacteroides sp. CAG:409	1	1	1	1	0	0	1	0	0	1	2	0	0	1	0	1	0	0	0
Ruminococcus sp. CAG:724	0	0	4	6	0	8	0	0	0	20	10	0	0	0	0	0	0	0	0	0	0	0	2.909	0	5.818	Inf	2.19247	0.0283458	0.155272	Ruminococcus sp. CAG:724	0	0	1	1	0	1	0	0	0	1	1	0	0	0	0	0	0	0	0
uncultured Anaerotruncus sp.	23	36	4	2	48	0	3	5	17	0	0	0	0	0	3	5	0	0	0	0	0	0	5.727	0.545	10.909	4.32193	2.2109	0.0270428	0.155272	uncultured Anaerotruncus sp.	1	1	1	1	1	0	1	1	2	0	0	0	0	0	1	1	0	0	0
Variovorax paradoxus (strain S110)	0	30	0	0	0	8	29	0	43	0	0	0	0	0	0	0	0	0	0	0	0	0	4.318	0	8.636	Inf	2.19579	0.028107	0.155272	Variovorax paradoxus (strain S110)	0	1	0	0	0	1	1	0	1	0	0	0	0	0	0	0	0	0	0
Variovorax sp. Root318D1	0	30	0	0	0	8	29	0	43	0	0	0	0	0	0	0	0	0	0	0	0	0	4.318	0	8.636	Inf	2.19579	0.028107	0.155272	Variovorax sp. Root318D1	0	1	0	0	0	1	1	0	1	0	0	0	0	0	0	0	0	0	0
Escherichia coli O25b:H4-ST131	0	86	0	0	0	0	10	0	0	0	0	0	59	229	50	89	0	0	55	25	0	28	23.682	40.364	7	-2.52763	2.18712	0.0287337	0.156379	Escherichia coli O25b:H4-ST131	0	1	0	0	0	0	1	0	0	0	0	0	1	2	2	2	0	0	2
Ruminococcus sp. TF08-4	4	4	0	7	7	0	5	0	0	0	0	0	0	0	0	0	0	0	0	0	0	0	1.136	0	2.273	Inf	2.18532	0.028865	0.156379	Ruminococcus sp. TF08-4	1	1	0	1	1	0	1	0	0	0	0	0	0	0	0	0	0	0	0
bacterium D16-50	12	24	0	0	20	0	0	39	0	0	0	0	0	0	0	0	0	0	0	0	0	0	3.864	0	7.727	Inf	2.1815	0.0291467	0.156822	bacterium D16-50	1	1	0	0	1	0	0	1	0	0	0	0	0	0	0	0	0	0	0
Escherichia coli MS 198-1	29	22	0	12	0	0	16	12	53	0	26	17	69	154	30	56	0	0	58	47	48	84	31.727	47	16.455	-1.51417	2.1799	0.029265	0.156822	Escherichia coli MS 198-1	2	1	0	2	0	0	1	1	2	0	2	2	3	2	2	2	0	0	3
Acidobacteria bacterium	0	8	0	3	12	0	0	0	0	6	3	0	0	0	0	0	0	0	0	0	0	0	1.455	0	2.909	Inf	2.16115	0.0306836	0.158487	Acidobacteria bacterium	0	1	0	1	1	0	0	0	0	1	1	0	0	0	0	0	0	0	0
Bacteroides coprophilus CAG:333	0	11	0	12	3	17	11	0	119	0	0	0	98	89	196	6	96	113	99	0	32	4	37.273	59.909	14.636	-2.03322	2.14675	0.031813	0.158487	Bacteroides coprophilus CAG:333	0	1	0	1	1	1	1	0	1	0	0	0	2	2	3	1	2	1	2
Blautia hydrogenotrophica (strain DSM 10507 / JCM 14656 / S5a33) (Ruminococcus hydrogenotrophicus)	0	0	0	0	93	0	0	18	0	59	0	0	248	173	0	168	124	0	59	0	0	94	43.273	72.455	14.091	-2.36231	2.17189	0.0298637	0.158487	Blautia hydrogenotrophica (strain DSM 10507 / JCM 14656 / S5a33) (Ruminococcus hydrogenotrophicus)	0	0	0	0	1	0	0	1	0	1	0	0	1	1	0	1	1	0	1
Chloroflexi bacterium	0	11	0	0	19	16	0	0	10	0	0	0	0	0	0	0	0	0	0	0	0	0	2.591	0	5.182	Inf	2.1681	0.030151	0.158487	Chloroflexi bacterium	0	1	0	0	1	1	0	0	1	0	0	0	0	0	0	0	0	0	0
Eubacterium sp. 38_16	0	2	13	19	4	0	0	3	0	15	2	0	0	0	8	2	0	0	0	0	0	0	3.091	0.545	5.636	3.36923	2.14458	0.0319868	0.158487	Eubacterium sp. 38_16	0	1	1	1	1	0	0	1	0	1	1	0	0	0	1	1	0	0	0
Eubacterium sp. CAG:146	0	2	13	19	4	0	0	3	0	15	2	0	0	0	8	2	0	0	0	0	0	0	3.091	0.545	5.636	3.36923	2.14458	0.0319868	0.158487	Eubacterium sp. CAG:146	0	1	1	1	1	0	0	1	0	1	1	0	0	0	1	1	0	0	0
Firmicutes bacterium CAG:110_56_8	0	0	0	0	8	0	0	0	0	0	0	0	106	0	0	60	7	82	5	9	0	80	16.091	31.636	0.545	-5.85798	2.16173	0.0306387	0.158487	Firmicutes bacterium CAG:110_56_8	0	0	0	0	1	0	0	0	0	0	0	0	2	0	0	3	1	2	1
Flavonifractor plautii DSM 6740	0	0	0	0	0	0	0	82	20	0	0	7	9	10	52	28	39	24	19	45	99	17	18.455	28.818	8.091	-1.83261	2.15827	0.0309071	0.158487	Flavonifractor plautii DSM 6740	0	0	0	0	0	0	0	5	3	0	0	1	1	2	5	2	4	3	4
Hungatella effluvii	0	0	0	0	0	0	0	0	0	0	0	2	6	0	0	5	0	0	0	0	0	16	1.409	2.818	0	#NAME?	2.15137	0.0314471	0.158487	Hungatella effluvii	0	0	0	0	0	0	0	0	0	0	0	1	1	0	0	1	0	0	0
Lachnospiraceae bacterium MD308	8	7	0	0	8	0	0	21	0	0	0	0	0	0	0	0	0	0	0	0	0	0	1.864	0	3.727	Inf	2.14757	0.0317482	0.158487	Lachnospiraceae bacterium MD308	1	1	0	0	1	0	0	1	0	0	0	0	0	0	0	0	0	0	0
Lactobacillus equicursoris DSM 19284 = JCM 14600 = CIP 110162	0	22	0	0	20	20	18	0	0	0	0	0	0	0	0	0	0	0	0	0	0	0	3.591	0	7.182	Inf	2.1542	0.0312248	0.158487	Lactobacillus equicursoris DSM 19284 = JCM 14600 = CIP 110162	0	1	0	0	1	1	1	0	0	0	0	0	0	0	0	0	0	0	0
Parabacteroides sp. merdae-related_45_40	2370	227	4337	66	2462	0	679	2014	193	2077	859	225	677	339	234	66	30	469	507	11	1716	825	927.273	471.818	1382.73	1.55121	2.15308	0.0313125	0.158487	Parabacteroides sp. merdae-related_45_40	59	10	61	3	50	0	22	42	8	59	45	14	22	12	7	1	2	21	19
Sphaerochaeta halotolerans	0	30	25	42	0	0	37	0	0	18	0	0	6	0	0	0	0	0	0	0	0	7	7.136	1.182	13.091	3.46949	2.1476	0.0317459	0.158487	Sphaerochaeta halotolerans	0	2	1	2	0	0	2	0	0	2	0	0	1	0	0	0	0	0	0
Treponema berlinense	0	9	9	21	0	0	20	0	0	0	0	0	0	0	0	0	0	0	0	0	0	0	2.455	0	4.909	Inf	2.16307	0.0305355	0.158487	Treponema berlinense	0	1	1	1	0	0	1	0	0	0	0	0	0	0	0	0	0	0	0
uncultured Eubacterium sp.	0	2	13	19	4	0	0	3	0	15	2	0	0	0	8	2	0	0	0	0	0	0	3.091	0.545	5.636	3.36923	2.14458	0.0319868	0.158487	uncultured Eubacterium sp.	0	1	1	1	1	0	0	1	0	1	1	0	0	0	1	1	0	0	0
[Clostridium] fimetarium	3	14	0	5	10	2	7	13	0	3	0	0	0	0	0	0	10	0	0	0	0	0	2.773	0.909	4.636	2.3505	2.13201	0.0330058	0.159528	[Clostridium] fimetarium	1	1	0	1	1	1	1	1	0	1	0	0	0	0	0	0	1	0	0
Bacteroides sp. AR20	0	168	0	196	191	0	52	332	183	59	21	2	35	41	883	766	13	228	416	245	497	595	193.091	286.636	99.545	-1.52579	2.13283	0.0329383	0.159528	Bacteroides sp. AR20	0	1	0	1	7	0	2	6	4	4	3	1	2	1	14	12	1	10	12
Blautia sp. An81	0	12	0	0	10	2	3	18	0	0	0	0	0	0	0	0	0	0	0	0	0	0	1.727	0	3.455	Inf	2.1391	0.0324278	0.159528	Blautia sp. An81	0	1	0	0	1	1	1	1	0	0	0	0	0	0	0	0	0	0	0
Blautia sp. CAG:257	14	488	60	72	378	3	77	12	253	17	69	33	654	57	317	681	1039	22	380	315	0	760	236.773	359.909	113.636	-1.66321	2.13428	0.03282	0.159528	Blautia sp. CAG:257	1	4	1	2	4	1	3	1	2	1	2	3	6	1	3	7	6	1	2
Flavonifractor sp. An91	5	25	13	51	11	0	50	0	0	0	3	0	14	0	0	12	0	0	0	0	0	0	7.773	2.091	13.455	2.68589	2.13749	0.0325583	0.159528	Flavonifractor sp. An91	1	1	1	1	1	0	1	0	0	0	1	0	1	0	0	1	0	0	0
[Clostridium] hylemonae DSM 15053	0	14	0	17	0	4	0	13	0	0	0	0	0	0	0	0	0	0	0	0	0	0	2.227	0	4.455	Inf	2.11663	0.0342913	0.164933	[Clostridium] hylemonae DSM 15053	0	1	0	1	0	1	0	1	0	0	0	0	0	0	0	0	0	0	0
Bacteroides uniformis (strain ATCC 8492 / DSM 6597 / CIP 103695 / JCM 5828 / NCTC 13054 / VPI 0061)	0	0	8	100	70	46	137	92	218	78	96	127	176	32	698	330	208	533	88	44	64	1189	194.5	309.545	79.455	-1.96195	2.11361	0.0345488	0.165365	Bacteroides uniformis (strain ATCC 8492 / DSM 6597 / CIP 103695 / JCM 5828 / NCTC 13054 / VPI 0061)	0	0	1	2	2	1	2	4	5	2	2	8	7	2	13	11	8	15	6
Anaeromassilibacillus sp. An250	9	0	0	0	12	0	0	31	17	6	0	0	0	0	0	6	0	0	0	0	0	2	3.455	0.636	6.273	3.30117	2.11013	0.0348471	0.165987	Anaeromassilibacillus sp. An250	1	0	0	0	1	0	0	1	1	1	0	0	0	0	0	1	0	0	0
bacterium 1xD42-67	0	0	0	353	0	0	249	246	214	0	205	0	0	0	0	0	0	0	0	247	0	0	69.682	17	122.364	2.84757	2.10344	0.0354272	0.166339	bacterium 1xD42-67	0	0	0	1	0	0	1	1	1	0	1	0	0	0	0	0	0	0	0
Escherichia coli 1.2741	59	22	0	9	0	0	16	31	76	0	28	11	98	321	58	80	0	0	57	71	19	115	44.727	65.909	23.545	-1.48503	2.10612	0.035194	0.166339	Escherichia coli 1.2741	3	1	0	1	0	0	1	1	3	0	2	2	2	4	2	2	0	0	3
Lachnospiraceae bacterium 1_4_56FAA	22	46	93	19	183	6	59	132	53	31	17	0	58	0	0	90	0	0	0	0	20	67	36.045	19.545	52.545	1.42673	2.10346	0.035426	0.166339	Lachnospiraceae bacterium 1_4_56FAA	2	2	2	1	4	1	2	2	1	3	2	0	1	0	0	1	0	0	0
Porphyromonas endodontalis (strain ATCC 35406 / BCRC 14492 / JCM 8526 / NCTC 13058 / HG 370)	0	0	263	0	0	386	0	209	119	0	0	0	0	0	0	0	0	0	0	0	0	0	51.318	0	102.636	Inf	2.09869	0.0358445	0.167501	Porphyromonas endodontalis (strain ATCC 35406 / BCRC 14492 / JCM 8526 / NCTC 13058 / HG 370)	0	0	1	0	0	1	0	1	1	0	0	0	0	0	0	0	0	0	0
Firmicutes bacterium CAG:238	0	0	0	0	0	0	0	0	0	0	0	0	90	0	0	54	0	82	87	0	0	0	14	28	0	#NAME?	2.09453	0.0362124	0.168422	Firmicutes bacterium CAG:238	0	0	0	0	0	0	0	0	0	0	0	0	1	0	0	1	0	1	1
Bacteroides fragilis str. DS-208	0	0	3	0	0	8	14	8	16	0	0	0	0	0	1	0	0	0	0	0	0	1	2.136	0.182	4.091	4.49185	2.08851	0.0367518	0.168663	Bacteroides fragilis str. DS-208	0	0	1	0	0	1	1	1	1	0	0	0	0	0	1	0	0	0	0
Escherichia coli (strain ATCC 9637 / CCM 2024 / DSM 1116 / NCIMB 8666 / NRRL B-766 / W)	23	22	0	9	0	0	16	0	24	0	9	9	40	101	24	36	0	0	27	34	19	48	18.727	27.727	9.727	-1.5112	2.08823	0.0367774	0.168663	Escherichia coli (strain ATCC 9637 / CCM 2024 / DSM 1116 / NCIMB 8666 / NRRL B-766 / W)	1	1	0	1	0	0	1	0	1	0	1	1	1	1	1	1	0	0	1
Escherichia coli UMNK88	23	22	0	9	0	0	16	0	24	0	9	9	40	101	24	36	0	0	27	34	19	48	18.727	27.727	9.727	-1.5112	2.08823	0.0367774	0.168663	Escherichia coli UMNK88	1	1	0	1	0	0	1	0	1	0	1	1	1	1	1	1	0	0	1
Bacteroides sp. 1_1_14	0	168	0	0	72	0	0	309	153	51	13	0	17	12	556	502	0	166	341	200	349	492	133.364	205.818	60.909	-1.75664	2.05731	0.0396567	0.169844	Bacteroides sp. 1_1_14	0	1	0	0	2	0	0	4	2	2	1	0	1	1	7	7	0	7	8
Bacteroides sp. NM69_E16B	0	0	0	0	16	0	0	0	0	0	0	0	0	24	0	0	14	0	34	0	26	15	5.318	9.545	1.091	-3.12928	2.06923	0.0385249	0.169844	Bacteroides sp. NM69_E16B	0	0	0	0	1	0	0	0	0	0	0	0	0	1	0	0	1	0	1
Bacteroides thetaiotaomicron	0	382	14	0	398	254	417	642	494	162	122	92	62	136	2107	1851	25	632	871	507	1300	1553	482.909	718.818	247	-1.54112	2.06745	0.0386913	0.169844	Bacteroides thetaiotaomicron	0	1	1	0	14	2	5	16	10	6	7	5	4	6	39	38	2	33	29
Blautia hansenii DSM 20583	0	0	0	0	0	0	0	0	0	0	0	0	72	0	58	98	0	0	86	51	0	123	19.591	39.182	0	#NAME?	2.07461	0.0380225	0.169844	Blautia hansenii DSM 20583	0	0	0	0	0	0	0	0	0	0	0	0	1	0	1	1	0	0	1
Blautia producta	11	13	0	0	264	0	16	130	117	6	7	40	241	76	355	360	309	19	18	15	120	39	85.045	128.182	41.909	-1.61286	2.054	0.0399752	0.169844	Blautia producta	2	2	0	0	2	0	1	3	5	2	1	6	5	2	4	4	3	3	3
Clostridium sp. CAG:710	0	0	6	12	0	5	10	0	0	0	0	0	0	0	0	0	0	0	0	0	0	0	1.545	0	3.091	Inf	2.06916	0.0385311	0.169844	Clostridium sp. CAG:710	0	0	1	1	0	1	1	0	0	0	0	0	0	0	0	0	0	0	0
Coprococcus catus	0	0	0	0	0	0	0	0	0	0	11	2	48	32	0	0	0	0	38	18	0	19	7.591	13.545	1.636	-3.04924	2.07152	0.0383104	0.169844	Coprococcus catus	0	0	0	0	0	0	0	0	0	0	1	1	1	2	0	0	0	0	2
Escherichia coli 2-210-07_S3_C3	23	22	0	0	0	0	0	6	24	0	9	9	40	101	24	36	0	0	0	34	19	48	16.727	25.364	8.091	-1.64839	2.06247	0.0391626	0.169844	Escherichia coli 2-210-07_S3_C3	1	1	0	0	0	0	0	1	1	0	1	1	1	1	1	1	0	0	0
Escherichia coli DEC6A	23	22	0	0	0	0	0	6	24	0	9	9	40	101	24	36	0	0	0	34	19	48	16.727	25.364	8.091	-1.64839	2.06247	0.0391626	0.169844	Escherichia coli DEC6A	1	1	0	0	0	0	0	1	1	0	1	1	1	1	1	1	0	0	0
Escherichia coli KTE10	23	0	0	0	0	0	0	30	22	0	0	0	58	102	33	20	0	0	31	15	10	16	14.545	22.273	6.818	-1.70782	2.07578	0.0379139	0.169844	Escherichia coli KTE10	2	0	0	0	0	0	0	1	1	0	0	0	2	1	2	1	0	0	2
Eubacterium sp. CAG:180	5	0	9	0	0	6	0	0	0	21	0	10	17	27	0	18	0	16	29	25	0	45	10.636	16.818	4.455	-1.91667	2.08092	0.0374408	0.169844	Eubacterium sp. CAG:180	1	0	1	0	0	1	0	0	0	1	0	1	1	1	0	1	0	1	1
Firmicutes bacterium CAG:65_45_313	0	5	0	0	0	17	12	0	0	0	0	30	12	0	14	0	13	99	36	2	0	27	14.364	25.091	3.636	-2.7866	2.05375	0.0399997	0.169844	Firmicutes bacterium CAG:65_45_313	0	1	0	0	0	1	1	0	0	0	0	2	1	0	1	0	1	1	2
Flavonifractor sp. An10	0	0	0	0	0	0	0	0	2	0	0	0	0	0	0	0	10	5	3	7	7	0	1.5	2.818	0.182	-3.9542	2.06675	0.0387576	0.169844	Flavonifractor sp. An10	0	0	0	0	0	0	0	0	1	0	0	0	0	0	0	0	1	1	1
Flavonifractor sp. An4	23	0	0	0	67	0	0	33	17	0	0	0	0	0	0	0	0	0	0	0	0	0	5.591	0	11.182	Inf	2.05058	0.0403079	0.169844	Flavonifractor sp. An4	1	0	0	0	1	0	0	1	1	0	0	0	0	0	0	0	0	0	0
Parabacteroides merdae	4089	448	6356	130	4408	0	967	3268	439	3270	1376	387	1735	419	551	244	46	1001	686	22	2632	1477	1548.23	852.182	2244.27	1.39701	2.05109	0.0402582	0.169844	Parabacteroides merdae	85	24	80	6	80	0	28	63	13	86	73	25	36	14	15	4	4	42	29
Ruminococcus sp. AM36-2AA	0	0	0	0	0	0	0	0	0	0	0	5	0	0	0	38	0	11	0	0	0	25	3.5	7	0	#NAME?	2.06269	0.0391418	0.169844	Ruminococcus sp. AM36-2AA	0	0	0	0	0	0	0	0	0	0	0	1	0	0	0	1	0	1	0
Sanguibacteroides justesenii	6	0	6	10	4	0	0	0	0	0	0	0	0	0	0	0	0	0	0	0	0	0	1.273	0	2.545	Inf	2.07173	0.0382902	0.169844	Sanguibacteroides justesenii	2	0	2	2	2	0	0	0	0	0	0	0	0	0	0	0	0	0	0
Spirochaetales bacterium	20	28	0	0	86	0	0	68	35	0	0	0	0	0	0	37	0	0	0	0	0	0	10.364	2.455	18.273	2.89616	2.05164	0.0402051	0.169844	Spirochaetales bacterium	1	1	0	0	1	0	0	1	1	0	0	0	0	0	0	1	0	0	0
Stomatobaculum longum	0	0	0	0	265	253	203	320	229	0	0	0	174	0	0	0	0	0	0	0	0	0	63.955	16.273	111.636	2.77828	2.05292	0.0400806	0.169844	Stomatobaculum longum	0	0	0	0	1	1	1	1	1	0	0	0	1	0	0	0	0	0	0
[Clostridium] citroniae WAL-19142	0	0	0	0	0	0	0	0	0	0	0	0	0	0	12	0	0	0	6	7	0	13	1.455	2.909	0	#NAME?	2.03903	0.0414469	0.170302	[Clostridium] citroniae WAL-19142	0	0	0	0	0	0	0	0	0	0	0	0	0	0	1	0	0	0	1
Anaerovibrio lipolyticus DSM 3074	79	222	397	0	0	0	0	0	0	106	0	0	0	0	0	0	10	0	0	0	0	0	34.182	0.909	67.455	6.21335	2.03724	0.0416255	0.170302	Anaerovibrio lipolyticus DSM 3074	2	2	2	0	0	0	0	0	0	2	0	0	0	0	0	0	1	0	0
Bacteroides sp. A1C1	15	0	288	0	26	0	0	388	142	358	6	102	114	185	537	436	88	105	179	335	543	597	186.455	266.091	106.818	-1.31676	2.03814	0.0415364	0.170302	Bacteroides sp. A1C1	1	0	2	0	1	0	0	3	3	2	1	7	5	2	7	7	5	5	3
Clostridium hathewayi CAG:224	0	0	0	0	0	0	44	33	0	0	0	0	99	101	0	50	64	0	0	52	16	0	18.182	30.727	5.636	-2.44668	2.04493	0.0408621	0.170302	Clostridium hathewayi CAG:224	0	0	0	0	0	0	1	1	0	0	0	0	1	1	0	1	1	0	0
Drancourtella sp. An12	15	31	0	46	36	0	4	0	0	0	0	0	0	0	0	0	0	0	0	0	0	0	5.818	0	11.636	Inf	2.041	0.0412511	0.170302	Drancourtella sp. An12	1	1	0	1	1	0	1	0	0	0	0	0	0	0	0	0	0	0	0
Eubacterium plexicaudatum ASF492	24	0	0	0	0	0	0	107	19	36	0	0	0	0	0	0	0	0	0	0	0	0	8.364	0	16.727	Inf	2.04652	0.0407057	0.170302	Eubacterium plexicaudatum ASF492	1	0	0	0	0	0	0	1	1	1	0	0	0	0	0	0	0	0	0
Muribaculum sp. An287	0	124	173	0	0	0	0	128	129	0	0	0	0	0	0	0	0	0	0	0	0	0	21.091	0	42.182	Inf	2.03844	0.0415063	0.170302	Muribaculum sp. An287	0	1	1	0	0	0	0	1	1	0	0	0	0	0	0	0	0	0	0
Parabacteroides merdae ATCC 43184	2293	411	3816	24	2515	0	379	1952	180	1907	861	128	949	413	275	0	5	413	262	11	1408	685	857.318	412.455	1302.18	1.65862	2.03403	0.0419482	0.170913	Parabacteroides merdae ATCC 43184	44	13	47	1	42	0	11	34	6	43	37	9	22	10	8	0	1	15	14
Ruminococcus sp. AM18-44	0	0	0	5	0	0	0	0	0	0	9	0	10	6	178	45	0	0	55	2	119	11	16.5	31.091	1.909	-4.02554	2.02976	0.0423808	0.171965	Ruminococcus sp. AM18-44	0	0	0	1	0	0	0	0	0	0	1	0	2	1	2	3	0	0	3
Bacteroides coprocola DSM 17136	0	24	16	0	0	0	0	0	15	4	0	0	21	36	46	18	0	22	34	0	0	7	9.5	14.364	4.636	-1.63136	2.02103	0.0432766	0.173779	Bacteroides coprocola DSM 17136	0	1	1	0	0	0	0	0	1	1	0	0	2	2	2	1	0	2	2
Clostridium sp. AF19-22AC	0	8	28	15	10	0	38	42	32	38	23	0	0	0	29	38	0	7	0	0	40	0	14.727	8.455	21	1.31259	2.02026	0.0433565	0.173779	Clostridium sp. AF19-22AC	0	1	2	1	1	0	1	1	2	2	2	0	0	0	2	1	0	1	0
Firmicutes bacterium CAG:65	0	0	0	0	0	0	0	0	0	0	0	1	0	0	0	0	13	30	16	0	0	27	4.182	8.364	0	#NAME?	2.02104	0.0432754	0.173779	Firmicutes bacterium CAG:65	0	0	0	0	0	0	0	0	0	0	0	1	0	0	0	0	1	1	1
[Clostridium] leptum	0	0	0	0	0	0	0	0	0	0	0	0	0	5	0	0	0	10	0	11	0	5	1.273	2.545	0	#NAME?	2.00858	0.0445818	0.177249	[Clostridium] leptum	0	0	0	0	0	0	0	0	0	0	0	0	0	1	0	0	0	1	0
[Clostridium] leptum DSM 753	0	0	0	0	0	0	0	0	0	0	0	0	0	5	0	0	0	10	0	11	0	5	1.273	2.545	0	#NAME?	2.00858	0.0445818	0.177249	[Clostridium] leptum DSM 753	0	0	0	0	0	0	0	0	0	0	0	0	0	1	0	0	0	1	0
Bacteroides uniformis str. 3978 T3 ii	17	0	0	59	118	37	0	73	143	3	15	129	215	47	655	168	74	433	31	69	8	1018	147.909	254.727	41.091	-2.63206	2.00666	0.0447861	0.177346	Bacteroides uniformis str. 3978 T3 ii	1	0	0	2	1	1	0	2	3	1	2	10	8	2	13	8	6	14	1
Butyrivibrio fibrisolvens	0	0	0	0	0	0	0	0	0	0	7	0	0	0	12	30	0	8	16	0	0	54	5.545	10	1.091	-3.1964	1.99309	0.046252	0.179017	Butyrivibrio fibrisolvens	0	0	0	0	0	0	0	0	0	0	1	0	0	0	1	1	0	1	1
Paraprevotella clara CAG:116	0	16	10	0	0	0	0	0	10	4	0	0	0	0	0	0	0	0	0	0	0	0	1.545	0	3.091	Inf	1.99921	0.0455855	0.179017	Paraprevotella clara CAG:116	0	1	1	0	0	0	0	0	1	1	0	0	0	0	0	0	0	0	0
Ruminococcus sp. CAG:9	0	0	0	5	0	8	0	0	0	0	13	0	80	0	90	23	0	0	41	2	86	11	15.091	26.455	3.727	-2.82732	1.99715	0.045809	0.179017	Ruminococcus sp. CAG:9	0	0	0	1	0	1	0	0	0	0	2	0	3	0	2	2	0	0	3
Ruminococcus sp. SR1/5	90	54	30	248	138	0	0	111	45	25	8	0	67	0	0	96	23	31	39	4	12	6	46.182	23.182	69.182	1.5774	1.99979	0.0455227	0.179017	Ruminococcus sp. SR1/5	2	3	2	4	2	0	0	4	1	2	1	0	3	0	0	3	1	2	1
Turicibacter sanguinis	0	0	0	3	17	0	0	43	0	0	0	0	83	64	16	58	717	138	315	0	16	0	65.227	125.545	4.909	-4.67661	1.99372	0.046183	0.179017	Turicibacter sanguinis	0	0	0	1	1	0	0	2	0	0	0	0	3	3	2	2	5	3	5
uncultured Bacteroides sp.	19	11	114	97	3	71	68	0	332	27	12	29	93	195	589	256	161	154	217	23	54	78	105.682	143.818	67.545	-1.09032	1.99267	0.0462975	0.179017	uncultured Bacteroides sp.	2	1	2	3	1	4	3	0	5	2	1	3	3	4	8	6	6	4	4
Bacteroides sp. AM32-11AC	0	41	0	30	118	0	0	4	131	0	0	50	140	0	352	75	16	102	31	0	8	465	66.182	108.091	24.273	-2.15484	1.98934	0.0466636	0.179075	Bacteroides sp. AM32-11AC	0	1	0	1	1	0	0	1	3	0	0	4	5	0	7	4	1	3	1
Roseburia intestinalis	0	0	0	0	0	0	0	0	0	0	0	0	13	0	0	0	6	0	5	0	0	12	1.636	3.273	0	#NAME?	1.98759	0.0468573	0.179075	Roseburia intestinalis	0	0	0	0	0	0	0	0	0	0	0	0	1	0	0	0	1	0	1
Roseburia intestinalis L1-82	0	0	0	0	0	0	0	0	0	0	0	0	13	0	0	0	6	0	5	0	0	12	1.636	3.273	0	#NAME?	1.98759	0.0468573	0.179075	Roseburia intestinalis L1-82	0	0	0	0	0	0	0	0	0	0	0	0	1	0	0	0	1	0	1
Anaerotruncus sp. CAG:390	0	0	0	0	0	0	0	0	0	0	0	4	0	0	0	13	0	0	0	19	0	10	1.955	3.909	0	#NAME?	1.92856	0.0537856	0.179827	Anaerotruncus sp. CAG:390	0	0	0	0	0	0	0	0	0	0	0	1	0	0	0	1	0	0	0
Bacteroides caccae	14	0	357	30	16	37	66	0	24	0	15	9	470	626	641	385	13	26	423	0	49	0	123.5	200.091	46.909	-2.09272	1.92939	0.0536821	0.179827	Bacteroides caccae	1	0	1	1	1	1	2	0	2	0	1	2	2	1	2	1	1	3	3
Bacteroides coprocola CAG:162	0	0	0	0	0	0	0	0	15	0	0	0	8	22	24	18	0	14	22	0	0	0	4.773	8.364	1.182	-2.82312	1.95183	0.0509582	0.179827	Bacteroides coprocola CAG:162	0	0	0	0	0	0	0	0	1	0	0	0	1	1	1	1	0	1	1
Bacteroides sp. AM26-2	0	0	0	90	13	0	23	15	183	78	96	27	112	15	205	239	174	132	61	34	77	291	83.455	116.364	50.545	-1.20299	1.98271	0.0474	0.179827	Bacteroides sp. AM26-2	0	0	0	1	1	0	1	2	3	2	2	6	8	1	9	9	6	8	4
Blautia coccoides	0	0	0	0	0	0	0	0	0	0	0	2	0	0	0	0	0	7	10	5	0	0	1.136	2.273	0	#NAME?	1.94854	0.0513502	0.179827	Blautia coccoides	0	0	0	0	0	0	0	0	0	0	0	1	0	0	0	0	0	1	1
Butyrivibrio proteoclasticus (strain ATCC 51982 / DSM 14932 / B316) (Clostridium proteoclasticum)	9	81	0	36	0	0	27	0	0	0	0	0	0	0	0	0	0	0	0	0	0	0	6.364	0	12.727	Inf	1.9571	0.050336	0.179827	Butyrivibrio proteoclasticus (strain ATCC 51982 / DSM 14932 / B316) (Clostridium proteoclasticum)	1	1	0	1	0	0	1	0	0	0	0	0	0	0	0	0	0	0	0
Clostridiales bacterium 1_7_47FAA	0	0	0	0	0	0	0	0	0	0	0	0	26	0	70	17	67	0	0	0	0	0	6.955	13.909	0	#NAME?	1.96615	0.0492812	0.179827	Clostridiales bacterium 1_7_47FAA	0	0	0	0	0	0	0	0	0	0	0	0	1	0	1	1	1	0	0
Clostridium sp. AF20-17LB	0	0	0	21	27	0	0	37	0	30	0	0	0	0	0	0	0	0	0	0	0	0	5.136	0	10.273	Inf	1.95862	0.0501569	0.179827	Clostridium sp. AF20-17LB	0	0	0	1	1	0	0	1	0	1	0	0	0	0	0	0	0	0	0
Clostridium sp. AM16-23	0	0	0	0	0	0	0	0	0	0	0	0	24	12	0	0	0	0	22	22	0	0	3.318	6.636	0	#NAME?	1.95282	0.0508415	0.179827	Clostridium sp. AM16-23	0	0	0	0	0	0	0	0	0	0	0	0	1	1	0	0	0	0	1
Clostridium sp. AM25-23AC	0	0	0	21	27	0	0	37	0	30	0	0	0	0	0	0	0	0	0	0	0	0	5.136	0	10.273	Inf	1.95862	0.0501569	0.179827	Clostridium sp. AM25-23AC	0	0	0	1	1	0	0	1	0	1	0	0	0	0	0	0	0	0	0
Clostridium sp. CAG:505	0	0	0	0	0	0	0	0	0	0	0	0	0	103	50	130	0	0	0	0	0	91	13.909	27.818	0	#NAME?	1.92843	0.0538021	0.179827	Clostridium sp. CAG:505	0	0	0	0	0	0	0	0	0	0	0	0	0	1	1	1	0	0	0
Clostridium sp. KLE 1755	0	0	0	0	0	0	0	0	0	0	0	0	7	0	0	3	12	0	0	0	0	5	1.182	2.364	0	#NAME?	1.94569	0.0516924	0.179827	Clostridium sp. KLE 1755	0	0	0	0	0	0	0	0	0	0	0	0	1	0	0	1	1	0	0
Coprococcus sp. HPP0048	0	0	0	0	0	9	12	0	0	13	4	0	0	0	0	0	0	0	0	0	0	0	2.136	0	4.273	Inf	1.96348	0.049591	0.179827	Coprococcus sp. HPP0048	0	0	0	0	0	1	1	0	0	1	1	0	0	0	0	0	0	0	0
Desulfotomaculum sp. OF05-3	0	0	0	21	27	0	0	37	0	30	0	0	0	0	0	0	0	0	0	0	0	0	5.136	0	10.273	Inf	1.95862	0.0501569	0.179827	Desulfotomaculum sp. OF05-3	0	0	0	1	1	0	0	1	0	1	0	0	0	0	0	0	0	0	0
Dictyoglomus sp. NZ13-RE01	0	5	4	0	0	0	7	0	0	7	0	0	0	0	0	0	0	0	0	0	0	0	0.909	0	1.818	Inf	1.93746	0.0526885	0.179827	Dictyoglomus sp. NZ13-RE01	0	1	1	0	0	0	1	0	0	1	0	0	0	0	0	0	0	0	0
Dictyoglomus sp. ob1-4	6	5	5	0	0	0	11	0	0	0	0	0	0	0	0	0	0	0	0	0	0	0	1.091	0	2.182	Inf	1.92793	0.0538634	0.179827	Dictyoglomus sp. ob1-4	1	1	1	0	0	0	1	0	0	0	0	0	0	0	0	0	0	0	0
Dorea sp. D27	5	0	9	0	0	0	0	11	0	0	3	0	0	0	0	0	0	0	0	0	0	0	1.318	0	2.636	Inf	1.92696	0.0539845	0.179827	Dorea sp. D27	1	0	1	0	0	0	0	1	0	0	1	0	0	0	0	0	0	0	0
Dorea sp. OM02-2LB	22	30	0	15	0	0	0	0	0	0	5	0	0	0	0	0	0	0	0	0	0	0	3.636	0	7.273	Inf	1.96509	0.0494039	0.179827	Dorea sp. OM02-2LB	1	1	0	1	0	0	0	0	0	0	1	0	0	0	0	0	0	0	0
Escherichia albertii	13	29	0	2	0	2	0	8	10	0	8	0	40	49	23	36	0	0	8	46	10	13	11.909	17	6.818	-1.31808	1.96355	0.0495826	0.179827	Escherichia albertii	2	2	0	1	0	1	0	2	1	0	2	0	2	1	3	2	0	0	1
Eubacterium sp. 68-3-10	0	0	0	0	0	0	0	0	0	0	0	0	0	0	0	8	0	13	11	18	0	0	2.045	4.091	0	#NAME?	1.94732	0.0514965	0.179827	Eubacterium sp. 68-3-10	0	0	0	0	0	0	0	0	0	0	0	0	0	0	0	1	0	1	1
Firmicutes bacterium AM10-47	0	56	0	0	80	0	27	0	0	0	28	0	0	0	0	0	0	0	0	0	0	0	7.818	0	15.636	Inf	1.93729	0.0527101	0.179827	Firmicutes bacterium AM10-47	0	1	0	0	1	0	1	0	0	0	1	0	0	0	0	0	0	0	0
Firmicutes bacterium CAG:227	0	56	0	0	79	0	27	0	0	0	29	0	0	0	0	0	0	0	0	0	0	0	7.909	0	15.818	Inf	1.93507	0.0529813	0.179827	Firmicutes bacterium CAG:227	0	1	0	0	1	0	1	0	0	0	1	0	0	0	0	0	0	0	0
Firmicutes bacterium HGW-Firmicutes-4	0	0	8	10	0	3	0	11	0	0	0	0	0	0	0	0	0	0	0	0	0	0	1.545	0	3.091	Inf	1.95441	0.0506522	0.179827	Firmicutes bacterium HGW-Firmicutes-4	0	0	1	1	0	1	0	1	0	0	0	0	0	0	0	0	0	0	0
Geosporobacter subterraneus DSM 17957	11	18	29	22	0	0	0	0	0	0	0	0	0	0	0	0	0	0	0	0	0	0	3.636	0	7.273	Inf	1.95176	0.0509672	0.179827	Geosporobacter subterraneus DSM 17957	1	1	1	1	0	0	0	0	0	0	0	0	0	0	0	0	0	0	0
Lachnoclostridium sp. An169	0	0	0	15	23	0	11	0	0	9	0	0	0	0	0	0	0	0	0	0	0	0	2.455	0	4.909	Inf	1.95424	0.0506723	0.179827	Lachnoclostridium sp. An169	0	0	0	1	1	0	1	0	0	1	0	0	0	0	0	0	0	0	0
Lachnospiraceae bacterium 2_1_46FAA	0	0	0	0	0	0	0	0	0	0	0	0	0	13	0	0	0	13	15	0	0	20	2.727	5.455	0	#NAME?	1.97807	0.0479211	0.179827	Lachnospiraceae bacterium 2_1_46FAA	0	0	0	0	0	0	0	0	0	0	0	0	0	1	0	0	0	1	1
Lachnospiraceae bacterium 6_1_63FAA	0	0	0	0	0	0	0	0	0	0	0	0	36	0	0	0	0	12	42	0	0	43	6.136	12.273	0	#NAME?	1.92763	0.0539006	0.179827	Lachnospiraceae bacterium 6_1_63FAA	0	0	0	0	0	0	0	0	0	0	0	0	1	0	0	0	0	1	1
Lachnospiraceae bacterium AM25-39	0	0	0	0	0	0	0	0	0	0	0	0	36	0	0	0	0	12	42	0	0	43	6.136	12.273	0	#NAME?	1.92763	0.0539006	0.179827	Lachnospiraceae bacterium AM25-39	0	0	0	0	0	0	0	0	0	0	0	0	1	0	0	0	0	1	1
Lachnospiraceae bacterium KH1T2	38	63	0	0	89	0	0	0	0	39	0	0	0	0	0	0	0	0	0	0	0	0	9.727	0	19.455	Inf	1.95982	0.0500167	0.179827	Lachnospiraceae bacterium KH1T2	1	1	0	0	1	0	0	0	0	1	0	0	0	0	0	0	0	0	0
Parabacteroides sp. AF18-52	0	52	64	65	0	0	112	0	22	0	0	0	0	14	0	18	0	0	0	0	0	12	14.045	3.273	24.818	2.92283	1.95421	0.0506764	0.179827	Parabacteroides sp. AF18-52	0	2	2	2	0	0	2	0	1	0	0	0	0	1	0	1	0	0	0
Phocaeicola coprocola	0	0	0	0	0	0	0	0	15	0	0	0	8	22	24	18	0	14	22	0	0	0	4.773	8.364	1.182	-2.82312	1.95183	0.0509582	0.179827	Phocaeicola coprocola	0	0	0	0	0	0	0	0	1	0	0	0	1	1	1	1	0	1	1
Roseburia sp.	0	34	0	25	0	0	0	51	0	32	0	0	0	0	0	0	0	0	0	0	0	0	6.364	0	12.727	Inf	1.93755	0.0526787	0.179827	Roseburia sp.	0	1	0	1	0	0	0	1	0	1	0	0	0	0	0	0	0	0	0
Roseburia sp. 1XD42-69	0	8	0	0	7	0	3	12	0	0	0	0	0	0	0	0	0	0	0	0	0	0	1.136	0	2.273	Inf	1.95091	0.0510678	0.179827	Roseburia sp. 1XD42-69	0	1	0	0	1	0	1	1	0	0	0	0	0	0	0	0	0	0	0
Ruminococcus sp. AF37-6AT	0	7	19	0	0	21	0	0	0	17	13	0	0	0	0	0	0	10	0	0	0	0	4.955	1	8.909	3.15528	1.94788	0.051429	0.179827	Ruminococcus sp. AF37-6AT	0	1	1	0	0	1	0	0	0	1	1	0	0	0	0	0	0	1	0
Ruminococcus sp. SW178	13	0	0	10	17	0	0	0	0	15	0	0	0	0	0	0	0	0	0	0	0	0	2.682	0	5.364	Inf	1.93924	0.0524724	0.179827	Ruminococcus sp. SW178	1	0	0	1	1	0	0	0	0	1	0	0	0	0	0	0	0	0	0
Shigella dysenteriae 1617	5	0	0	2	0	0	0	6	10	0	4	0	10	35	5	16	0	0	8	12	10	11	5.409	8.182	2.636	-1.63387	1.93086	0.0534999	0.179827	Shigella dysenteriae 1617	1	0	0	1	0	0	0	1	1	0	1	0	1	1	1	1	0	0	1
Shigella sonnei	33	18	0	4	0	8	3	7	94	11	8	9	130	176	6	62	0	0	59	53	34	56	32.864	48.364	17.364	-1.47785	1.93563	0.0529133	0.179827	Shigella sonnei	4	1	0	1	0	1	1	1	4	2	1	1	5	4	1	3	0	0	4
Treponema sp.	0	0	0	0	0	0	0	0	0	0	0	0	16	0	0	6	0	0	10	0	0	15	2	4	0	#NAME?	1.94298	0.0520191	0.179827	Treponema sp.	0	0	0	0	0	0	0	0	0	0	0	0	1	0	0	1	0	0	1
Ruminococcus sp. AF25-28AC	0	0	0	0	0	0	0	0	0	0	0	0	0	0	42	33	0	0	30	0	34	0	5.091	10.182	0	#NAME?	1.92477	0.0542578	0.180129	Ruminococcus sp. AF25-28AC	0	0	0	0	0	0	0	0	0	0	0	0	0	0	1	1	0	0	1
Clostridiaceae bacterium OM08-6BH	8	35	0	0	1	12	13	1	15	2	21	4	0	0	0	16	0	0	0	7	1	1	6.864	2.545	11.182	2.13516	1.91816	0.0550904	0.180519	Clostridiaceae bacterium OM08-6BH	1	1	0	0	1	1	1	1	2	1	2	1	0	0	0	1	0	0	0
Clostridium sp. AF02-29	3	0	0	0	0	10	0	14	0	0	12	0	0	0	0	0	0	0	0	0	0	0	2.364	0	4.727	Inf	1.91789	0.0551248	0.180519	Clostridium sp. AF02-29	1	0	0	0	0	1	0	1	0	0	1	0	0	0	0	0	0	0	0
Clostridium sp. TF11-13AC	3	0	0	0	0	10	0	14	0	0	12	0	0	0	0	0	0	0	0	0	0	0	2.364	0	4.727	Inf	1.91789	0.0551248	0.180519	Clostridium sp. TF11-13AC	1	0	0	0	0	1	0	1	0	0	1	0	0	0	0	0	0	0	0
Drancourtella sp. An57	0	10	0	11	17	0	0	14	0	0	0	0	0	0	0	0	0	0	0	0	0	0	2.045	0	4.091	Inf	1.91779	0.0551378	0.180519	Drancourtella sp. An57	0	1	0	1	1	0	0	1	0	0	0	0	0	0	0	0	0	0	0
uncultured Ruminococcus sp.	711	894	0	318	1272	322	222	1841	501	576	188	2	699	351	252	678	227	185	125	181	184	847	460.409	310.545	610.273	0.97465	1.91658	0.0552908	0.180519	uncultured Ruminococcus sp.	21	12	0	5	18	10	10	23	18	14	8	1	10	11	6	13	6	4	3
Anaerofilum sp. An201	0	0	0	0	0	0	0	0	0	0	0	0	0	10	10	12	0	0	0	0	2	0	1.182	2.364	0	#NAME?	1.91291	0.0557601	0.18145	Anaerofilum sp. An201	0	0	0	0	0	0	0	0	0	0	0	0	0	1	1	1	0	0	0
Ruminococcus sp. 1xD21-23	0	0	0	0	0	0	0	0	0	0	0	0	314	0	0	394	0	0	0	97	0	243	42.682	85.364	0	#NAME?	1.90908	0.0562514	0.182447	Ruminococcus sp. 1xD21-23	0	0	0	0	0	0	0	0	0	0	0	0	1	0	0	1	0	0	0
Arthrobacter sp. RT-1	0	0	0	0	0	0	0	0	0	0	0	0	0	2	6	8	0	0	0	7	0	0	0.773	1.545	0	#NAME?	1.89907	0.057555	0.183467	Arthrobacter sp. RT-1	0	0	0	0	0	0	0	0	0	0	0	0	0	1	1	1	0	0	0
Clostridium sp. AM48-13	0	0	0	0	0	0	0	0	0	0	0	0	12	5	0	0	0	0	2	11	0	0	1.182	2.364	0	#NAME?	1.89887	0.0575811	0.183467	Clostridium sp. AM48-13	0	0	0	0	0	0	0	0	0	0	0	0	1	1	0	0	0	0	1
Clostridium sp. TF06-15AC	0	0	0	0	0	0	0	0	0	0	0	0	12	5	0	0	0	0	2	11	0	0	1.182	2.364	0	#NAME?	1.89887	0.0575811	0.183467	Clostridium sp. TF06-15AC	0	0	0	0	0	0	0	0	0	0	0	0	1	1	0	0	0	0	1
Lachnoclostridium sp. An298	13	65	0	10	17	24	0	0	0	65	0	0	0	0	24	0	0	4	0	25	12	0	11.909	4.636	19.182	2.04867	1.89854	0.0576245	0.183467	Lachnoclostridium sp. An298	1	1	0	1	1	1	0	0	0	2	0	0	0	0	1	0	0	1	0
Oscillibacter sp.	56	105	10	199	112	55	123	72	13	77	11	81	152	374	169	306	38	24	89	224	0	252	109.364	141.182	77.545	-0.86444	1.8981	0.0576823	0.183467	Oscillibacter sp.	4	7	2	7	7	4	4	3	1	5	1	7	10	10	6	8	3	4	9
Pseudarthrobacter phenanthrenivorans (strain DSM 18606 / JCM 16027 / LMG 23796 / Sphe3) (Arthrobacter phenanthrenivorans)	0	0	0	0	0	0	0	0	0	0	0	0	0	2	6	8	0	0	0	7	0	0	0.773	1.545	0	#NAME?	1.89907	0.057555	0.183467	Pseudarthrobacter phenanthrenivorans (strain DSM 18606 / JCM 16027 / LMG 23796 / Sphe3) (Arthrobacter phenanthrenivorans)	0	0	0	0	0	0	0	0	0	0	0	0	0	1	1	1	0	0	0
Bacteroides sp. 43_108	18	202	2	35	119	537	62	207	236	61	56	26	38	0	39	39	5	10	83	78	138	40	102.909	43.364	162.455	1.90548	1.89411	0.0582109	0.183961	Bacteroides sp. 43_108	1	4	1	2	2	4	1	3	4	2	2	2	2	0	1	2	1	1	3
Peptoanaerobacter stomatis	36	0	0	26	0	64	0	0	27	0	0	0	0	0	0	0	0	0	0	0	0	0	9.364	0	18.727	Inf	1.89419	0.0582004	0.183961	Peptoanaerobacter stomatis	1	0	0	1	0	1	0	0	1	0	0	0	0	0	0	0	0	0	0
Bacteroides uniformis dnLKV2	68	0	167	107	73	280	272	105	378	180	174	191	223	134	926	319	203	375	231	52	320	803	254.955	329.091	180.818	-0.863946	1.88941	0.058837	0.185346	Bacteroides uniformis dnLKV2	2	0	3	2	3	3	3	4	7	4	4	10	8	2	16	8	8	12	8
Escherichia coli O145:H28 str. RM12581	89	189	0	28	0	0	16	17	74	2	12	16	287	602	75	186	0	0	34	99	29	148	77.682	117.364	38	-1.62691	1.88789	0.0590411	0.185397	Escherichia coli O145:H28 str. RM12581	4	4	0	2	0	0	1	1	3	1	2	3	6	5	3	4	0	0	2
Bacteroides sp. An269	3	12	4	0	0	0	12	0	0	0	0	0	0	0	0	0	1	0	0	0	0	0	1.227	0.091	2.364	4.70044	1.885	0.0594299	0.186025	Bacteroides sp. An269	1	1	1	0	0	0	1	0	0	0	0	0	0	0	0	0	1	0	0
Anaerostipes sp. CAG:276	18	31	0	0	0	0	0	24	6	0	0	0	0	0	0	0	0	0	0	0	0	0	3.409	0	6.818	Inf	1.88354	0.0596271	0.186052	Anaerostipes sp. CAG:276	1	1	0	0	0	0	0	1	1	0	0	0	0	0	0	0	0	0	0
Rhizobium laguerreae	1	7	0	6	0	0	0	0	0	3	0	0	0	0	0	0	0	0	0	0	0	0	0.818	0	1.636	Inf	1.87914	0.060225	0.186735	Rhizobium laguerreae	1	1	0	1	0	0	0	0	0	1	0	0	0	0	0	0	0	0	0
Rhizobium radiobacter (Agrobacterium tumefaciens) (Agrobacterium radiobacter)	1	7	0	6	0	0	0	0	0	3	0	0	0	0	0	0	0	0	0	0	0	0	0.818	0	1.636	Inf	1.87914	0.060225	0.186735	Rhizobium radiobacter (Agrobacterium tumefaciens) (Agrobacterium radiobacter)	1	1	0	1	0	0	0	0	0	1	0	0	0	0	0	0	0	0	0
Bacteroides oleiciplenus YIT 12058	0	0	0	0	24	47	0	0	17	0	9	4	0	0	0	0	3	0	6	0	8	0	6.727	2.364	11.091	2.2303	1.87487	0.0608111	0.187962	Bacteroides oleiciplenus YIT 12058	0	0	0	0	1	1	0	0	1	0	1	1	0	0	0	0	1	0	1
Blautia wexlerae	19	5	0	7	25	3	19	103	46	17	44	5	20	0	220	70	98	32	107	40	107	24	41.727	56.364	27.091	-1.05696	1.87136	0.0612956	0.188279	Blautia wexlerae	3	1	0	1	2	1	1	5	5	1	2	1	1	0	8	6	1	2	6
Syntrophomonas sp.	0	0	0	0	40	9	11	0	0	0	36	0	0	0	0	0	0	0	0	0	0	0	5.136	0	10.273	Inf	1.87236	0.0611562	0.188279	Syntrophomonas sp.	0	0	0	0	1	1	1	0	0	0	1	0	0	0	0	0	0	0	0
Bacteroides intestinalis DSM 17393	7	27	18	10	0	48	0	5	46	4	20	0	15	14	0	0	0	0	35	3	13	0	13.227	6.636	19.818	1.57836	1.86511	0.0621664	0.189489	Bacteroides intestinalis DSM 17393	1	1	1	1	0	1	0	1	1	1	1	0	1	1	0	0	0	0	1
Blautia hydrogenotrophica	0	0	0	0	0	0	153	0	0	0	58	0	248	173	0	168	124	0	59	0	0	94	45.909	72.455	19.364	-1.90373	1.86303	0.0624582	0.189489	Blautia hydrogenotrophica	0	0	0	0	0	0	1	0	0	0	1	0	1	1	0	1	1	0	1
Lactobacillus murinus	0	0	0	0	0	0	0	0	0	0	0	0	16	0	0	5	0	0	23	0	0	26	3.136	6.273	0	#NAME?	1.86315	0.0624417	0.189489	Lactobacillus murinus	0	0	0	0	0	0	0	0	0	0	0	0	1	0	0	1	0	0	1
Ruminococcus sp. TF06-23	34	92	60	120	63	3	42	0	20	17	51	21	5	0	32	93	46	22	4	17	0	11	34.455	21.818	47.091	1.10992	1.8637	0.0623632	0.189489	Ruminococcus sp. TF06-23	1	1	1	2	1	1	1	0	1	1	2	1	1	0	2	2	1	1	1
Escherichia coli KTE193	34	86	0	2	0	0	10	37	50	0	23	0	127	367	88	149	0	0	63	37	10	73	45.636	69.636	21.636	-1.68638	1.85816	0.0631457	0.190987	Escherichia coli KTE193	2	1	0	1	0	0	1	2	2	0	2	0	3	4	4	4	0	0	3
uncultured Coprococcus sp.	7	0	0	0	0	0	0	0	2	13	3	0	0	0	0	0	0	0	0	0	0	0	1.455	0	2.909	Inf	1.84421	0.0651532	0.196456	uncultured Coprococcus sp.	1	0	0	0	0	0	0	0	1	1	1	0	0	0	0	0	0	0	0
Faecalibacterium cf. prausnitzii KLE1255	0	0	0	12	18	0	0	0	0	20	13	0	0	0	0	0	0	0	0	0	0	4	3.5	0.364	6.636	4.18982	1.83249	0.0668788	0.200693	Faecalibacterium cf. prausnitzii KLE1255	0	0	0	1	1	0	0	0	0	1	1	0	0	0	0	0	0	0	0
Slackia piriformis YIT 12062	0	0	0	0	0	7	0	0	3	14	7	0	0	0	0	0	0	0	0	0	0	0	1.909	0	3.818	Inf	1.8319	0.0669656	0.200693	Slackia piriformis YIT 12062	0	0	0	0	0	1	0	0	1	1	1	0	0	0	0	0	0	0	0
Collinsella sp. AM23-17	0	0	58	0	0	4	0	37	0	0	0	8	34	17	58	37	0	50	25	26	0	5	14.727	21.545	7.909	-1.4458	1.81899	0.068913	0.205567	Collinsella sp. AM23-17	0	0	2	0	0	1	0	1	0	0	0	1	1	1	2	1	0	1	1
Ruminococcaceae bacterium R-25	67	168	102	370	406	372	297	86	0	160	0	0	0	0	300	0	0	212	0	144	93	213	135.909	77.545	194.273	1.32497	1.81836	0.0690088	0.205567	Ruminococcaceae bacterium R-25	1	1	1	1	1	1	1	1	0	1	0	0	0	0	1	0	0	1	0
Prevotella sp.	0	25	0	37	19	0	0	10	0	0	0	0	0	13	0	0	0	0	0	0	0	0	4.409	1	7.818	2.96683	1.81475	0.0695625	0.206592	Prevotella sp.	0	1	0	1	1	0	0	1	0	0	0	0	0	1	0	0	0	0	0
Ruminococcaceae bacterium TF06-43	48	50	4	0	21	0	0	0	0	37	8	30	146	151	29	112	0	0	0	23	0	121	34.682	52.909	16.455	-1.68503	1.81317	0.0698052	0.20669	Ruminococcaceae bacterium TF06-43	2	1	1	0	1	0	0	0	0	2	1	2	1	1	1	1	0	0	0
Ruminococcaceae bacterium D5	4	0	0	0	63	29	0	0	3	0	5	0	134	157	0	119	0	9	0	10	25	94	27.273	44.636	9.909	-2.17139	1.80646	0.0708459	0.209144	Ruminococcaceae bacterium D5	1	0	0	0	2	2	0	0	1	0	1	0	1	1	0	2	0	1	0
uncultured bacterium EB4	0	0	0	0	0	0	0	0	12	0	0	19	30	0	74	0	16	0	0	0	0	0	6.727	12.545	0.909	-3.7866	1.80232	0.0714946	0.210429	uncultured bacterium EB4	0	0	0	0	0	0	0	0	1	0	0	1	1	0	1	0	1	0	0
Bacteroides ovatus (strain ATCC 8483 / DSM 1896 / JCM 5824 / NCTC 11153)	0	0	0	0	0	0	0	0	0	0	5	0	0	35	32	35	0	0	0	34	0	0	4.955	9.182	0.727	-3.65821	1.79031	0.0734038	0.210971	Bacteroides ovatus (strain ATCC 8483 / DSM 1896 / JCM 5824 / NCTC 11153)	0	0	0	0	0	0	0	0	0	0	1	0	0	1	1	1	0	0	0
Bacteroides sp. CAG:770	0	75	48	54	0	0	0	76	0	0	0	0	0	0	0	0	0	0	0	0	0	0	10.5	0	21	Inf	1.78872	0.0736605	0.210971	Bacteroides sp. CAG:770	0	1	1	1	0	0	0	1	0	0	0	0	0	0	0	0	0	0	0
Bacteroides sp. D2	14	0	0	30	13	0	70	11	11	4	8	5	41	56	85	19	12	30	18	12	67	0	20.727	27.545	13.909	-0.985786	1.79795	0.0721854	0.210971	Bacteroides sp. D2	1	0	0	1	1	0	2	1	1	1	1	1	2	2	2	1	1	2	1
Clostridium sp. AM27-31LB	40	0	25	0	152	0	0	111	46	0	38	0	40	29	0	43	0	0	0	0	22	0	22.864	10.636	35.091	1.72209	1.78494	0.0742707	0.210971	Clostridium sp. AM27-31LB	1	0	1	0	1	0	0	1	1	0	1	0	1	1	0	1	0	0	0
Clostridium sp. C105KSO14	2	0	14	0	9	56	4	73	60	0	2	12	9	5	93	44	93	51	113	16	81	55	35.091	48.909	21.273	-1.2011	1.78377	0.0744603	0.210971	Clostridium sp. C105KSO14	1	0	1	0	1	2	1	2	5	0	1	2	1	1	4	3	3	4	4
Clostridium sp. CAG:352	0	0	0	0	105	0	0	0	0	0	0	0	183	0	117	205	0	0	0	28	0	137	29.864	52.727	7	-2.91312	1.78563	0.0741596	0.210971	Clostridium sp. CAG:352	0	0	0	0	1	0	0	0	0	0	0	0	1	0	1	1	0	0	0
Clostridium sp. OF09-36	0	0	0	0	0	0	0	0	10	0	0	0	0	21	0	29	0	0	24	0	0	30	4.545	8.364	0.727	-3.52356	1.79106	0.0732831	0.210971	Clostridium sp. OF09-36	0	0	0	0	0	0	0	0	1	0	0	0	0	1	0	1	0	0	1
Clostridium symbiosum (Bacteroides symbiosus)	0	0	0	0	0	0	0	0	24	85	0	0	0	82	71	137	80	0	0	0	30	179	28.591	46.091	11.091	-2.0551	1.78676	0.0739755	0.210971	Clostridium symbiosum (Bacteroides symbiosus)	0	0	0	0	0	0	0	0	1	1	0	0	0	1	1	1	1	0	0
Faecalibacterium prausnitzii L2-6	0	0	0	0	0	0	0	0	0	0	0	0	86	97	16	0	0	0	0	0	0	62	10.955	21.909	0	#NAME?	1.79402	0.0728093	0.210971	Faecalibacterium prausnitzii L2-6	0	0	0	0	0	0	0	0	0	0	0	0	1	1	1	0	0	0	0
Firmicutes bacterium CAG:124	67	121	0	74	161	92	96	144	48	109	55	21	149	47	40	6	0	80	86	4	0	111	71.091	50.727	91.455	0.850293	1.78386	0.0744459	0.210971	Firmicutes bacterium CAG:124	1	1	0	1	2	3	2	1	1	1	1	1	3	1	2	1	0	2	2
Flavonifractor sp. An9	5	25	13	0	11	0	0	0	0	0	3	0	0	0	0	12	0	0	0	0	0	0	2.727	0.818	4.636	2.5025	1.7922	0.0731007	0.210971	Flavonifractor sp. An9	1	1	1	0	1	0	0	0	0	0	1	0	0	0	0	1	0	0	0
Lachnoclostridium sp.	0	0	0	0	0	0	0	0	10	0	0	0	0	21	0	29	0	0	24	0	0	30	4.545	8.364	0.727	-3.52356	1.79106	0.0732831	0.210971	Lachnoclostridium sp.	0	0	0	0	0	0	0	0	1	0	0	0	0	1	0	1	0	0	1
Ruminococcus sp. AF25-23LB	0	0	0	0	0	8	0	0	0	0	4	0	70	0	79	0	0	0	20	0	34	0	8.864	15.909	1.818	-3.12928	1.7984	0.0721133	0.210971	Ruminococcus sp. AF25-23LB	0	0	0	0	0	1	0	0	0	0	1	0	1	0	1	0	0	0	1
Bacteroides sp. AF26-7BH	0	0	0	0	6	0	0	0	9	2	5	0	0	0	17	19	0	9	7	2	16	14	4.273	6.545	2	-1.71049	1.78209	0.074734	0.211009	Bacteroides sp. AF26-7BH	0	0	0	0	1	0	0	0	1	1	1	0	0	0	1	1	0	1	1
Lactobacillus delbrueckii subsp. jakobsenii	25	22	0	0	20	20	18	0	0	66	23	0	54	0	0	0	0	0	21	0	0	0	13.955	6.909	21	1.60382	1.77976	0.0751157	0.211009	Lactobacillus delbrueckii subsp. jakobsenii	1	1	0	0	1	1	1	0	0	1	1	0	1	0	0	0	0	0	1
Lactobacillus sp. HMSC08B12	25	22	0	0	20	20	18	0	0	66	23	0	54	0	0	0	0	0	21	0	0	0	13.955	6.909	21	1.60382	1.77976	0.0751157	0.211009	Lactobacillus sp. HMSC08B12	1	1	0	0	1	1	1	0	0	1	1	0	1	0	0	0	0	0	1
Clostridium sp. CAG_433_25_7	0	0	8	13	0	5	12	0	0	0	0	0	0	0	0	0	0	4	0	0	0	0	1.955	0.364	3.545	3.2854	1.77724	0.0755293	0.211568	Clostridium sp. CAG_433_25_7	0	0	1	1	0	1	1	0	0	0	0	0	0	0	0	0	0	1	0
Bacteroides sp. NMBE5	90	420	212	80	386	964	171	342	268	161	161	69	127	88	184	98	169	37	173	119	147	82	224.591	112.545	336.636	1.58068	1.77536	0.0758392	0.211703	Bacteroides sp. NMBE5	1	1	1	1	1	1	1	1	1	1	1	1	1	1	1	1	1	1	1
Lachnobacterium bovis	183	6	291	0	0	0	0	286	0	211	0	0	7	4	0	3	0	0	0	0	0	10	46.227	2	90.455	5.49912	1.77283	0.0762563	0.211703	Lachnobacterium bovis	1	1	1	0	0	0	0	1	0	2	0	0	1	1	0	1	0	0	0
Ruminococcus sp. AM32-17LB	0	0	0	0	5	0	0	6	1	0	11	0	5	0	60	22	0	0	25	2	66	11	8.455	14.364	2.545	-2.49643	1.7711	0.0765441	0.211703	Ruminococcus sp. AM32-17LB	0	0	0	0	1	0	0	1	1	0	2	0	1	0	1	2	0	0	2
Ruminococcus sp. TM09-4	0	0	0	0	0	0	0	0	0	0	0	0	5	0	0	13	0	0	17	0	52	0	3.636	7.273	0	#NAME?	1.77046	0.076651	0.211703	Ruminococcus sp. TM09-4	0	0	0	0	0	0	0	0	0	0	0	0	1	0	0	1	0	0	1
uncultured bacterium 4L05	0	0	0	110	0	0	0	0	0	0	0	0	59	93	115	0	45	37	100	0	116	0	28.682	45.636	11.727	-1.96032	1.77064	0.0766203	0.211703	uncultured bacterium 4L05	0	0	0	1	0	0	0	0	0	0	0	0	1	1	1	0	1	1	1
Flavonifractor sp. An112	0	0	0	0	0	0	0	0	0	0	0	2	23	0	0	0	30	4	0	0	0	0	2.909	5.818	0	#NAME?	1.76877	0.0769316	0.211884	Flavonifractor sp. An112	0	0	0	0	0	0	0	0	0	0	0	1	1	0	0	0	1	1	0
uncultured Clostridium sp.	437	801	22	395	857	790	487	747	553	431	364	139	535	611	217	486	269	443	552	506	54	554	472.955	377.455	568.455	0.590742	1.76643	0.0773231	0.212369	uncultured Clostridium sp.	17	17	3	13	21	17	15	18	16	17	14	12	11	14	5	11	10	13	11
bacterium 0.1xD8-71	0	0	96	124	178	0	130	0	0	0	0	0	0	0	119	0	0	0	0	0	0	0	24.091	7.091	41.091	2.53478	1.76489	0.0775817	0.212488	bacterium 0.1xD8-71	0	0	1	1	1	0	1	0	0	0	0	0	0	0	1	0	0	0	0
Parabacteroides merdae CL03T12C32	1627	277	2763	9	1654	0	500	1451	100	1346	632	218	712	278	92	0	11	413	189	0	1249	653	651.773	364.545	939	1.36503	1.75576	0.0791288	0.216125	Parabacteroides merdae CL03T12C32	38	8	35	1	35	0	13	25	4	37	33	10	18	7	5	0	2	17	10
Flavonifractor sp. An135	0	0	0	0	0	1	0	0	0	0	0	0	5	0	6	0	2	0	0	6	0	0	0.773	1.455	0.091	-4	1.74861	0.0803585	0.218877	Flavonifractor sp. An135	0	0	0	0	0	1	0	0	0	0	0	0	1	0	1	0	1	0	0
Eubacterium sp. TM06-47	18	0	4	0	0	0	0	0	35	0	0	1	70	0	50	15	0	20	51	49	0	0	12.818	20.545	5.091	-2.01282	1.74729	0.0805878	0.218897	Eubacterium sp. TM06-47	1	0	1	0	0	0	0	0	2	0	0	1	2	0	2	1	0	2	2
Collinsella sp. AM31-2AC	0	0	0	0	0	0	0	66	0	0	0	0	104	0	98	0	0	73	32	31	0	0	16.545	27.818	5.273	-2.39941	1.74125	0.0816402	0.221065	Collinsella sp. AM31-2AC	0	0	0	0	0	0	0	1	0	0	0	0	1	0	1	0	0	1	1
Lactobacillus agilis	31	38	0	0	0	16	20	0	0	23	0	0	32	0	0	0	0	0	0	0	0	0	7.955	3	12.909	2.10535	1.74014	0.0818345	0.221065	Lactobacillus agilis	1	1	0	0	0	1	1	0	0	1	0	0	1	0	0	0	0	0	0
Parabacteroides merdae CAG:48	1348	235	2623	41	2352	0	267	1530	80	1824	809	225	989	155	122	0	0	295	399	11	1492	517	703.955	398.455	1009.46	1.34109	1.73675	0.0824311	0.222069	Parabacteroides merdae CAG:48	25	7	27	2	25	0	10	22	4	27	24	8	13	6	4	0	0	10	10
Bacteroides fluxus YIT 12057	0	63	658	181	304	167	919	47	1395	5	8	559	908	1575	176	25	51	77	2233	0	1952	1848	581.545	870.636	292.455	-1.57386	1.72943	0.0837315	0.223738	Bacteroides fluxus YIT 12057	0	2	14	3	3	1	14	2	29	1	2	23	22	26	3	2	3	2	34
Enterocloster aldensis	194	0	0	27	0	0	0	0	0	0	0	11	262	0	445	281	369	294	7	0	0	0	81.636	136.727	26.545	-2.36476	1.7299	0.0836484	0.223738	Enterocloster aldensis	2	0	0	1	0	0	0	0	0	0	0	2	3	0	4	4	3	3	1
Prevotella sp. MGM2	0	160	130	195	0	0	143	0	0	0	0	0	0	0	0	73	47	0	0	0	0	0	30.636	9.182	52.091	2.50418	1.7313	0.0833978	0.223738	Prevotella sp. MGM2	0	1	1	1	0	0	1	0	0	0	0	0	0	0	0	1	1	0	0
Pseudoflavonifractor sp. An184	5	14	4	0	21	16	21	35	0	10	8	6	41	31	70	30	15	9	0	61	10	18	17.364	22.455	12.273	-0.871552	1.72571	0.0843998	0.224914	Pseudoflavonifractor sp. An184	1	1	1	0	1	1	1	2	0	1	1	1	1	1	1	1	1	1	0
Coprococcus sp. AF21-14LB	28	0	0	0	0	0	0	0	0	0	0	0	70	0	0	46	0	0	42	0	0	66	11.409	19.455	3.364	-2.53201	1.71912	0.0855931	0.227479	Coprococcus sp. AF21-14LB	1	0	0	0	0	0	0	0	0	0	0	0	1	0	0	1	0	0	1
Lachnospiraceae bacterium M18-1	0	455	323	452	9	6	0	69	296	7	44	0	0	0	0	331	0	16	0	30	13	41	87.182	30.909	143.455	2.21449	1.71506	0.0863337	0.228831	Lachnospiraceae bacterium M18-1	0	3	1	2	1	1	0	1	2	1	2	0	0	0	0	2	0	1	0
[Ruminococcus] torques	57	394	0	16	117	56	114	31	53	68	33	0	56	52	0	96	0	0	35	40	40	149	59.682	38.727	80.636	1.05808	1.7003	0.0890737	0.228921	[Ruminococcus] torques	3	4	0	2	3	2	4	4	2	2	3	0	1	1	0	2	0	0	1
Acetohalobium arabaticum (strain ATCC 49924 / DSM 5501 / Z-7288)	0	8	0	2	9	0	0	5	0	0	0	0	0	0	0	3	0	0	0	0	0	0	1	0.182	1.818	3.32193	1.70896	0.0874587	0.228921	Acetohalobium arabaticum (strain ATCC 49924 / DSM 5501 / Z-7288)	0	1	0	1	1	0	0	1	0	0	0	0	0	0	0	1	0	0	0
Actinobacillus porcinus	0	6	0	0	0	3	0	4	10	0	0	0	0	0	3	0	0	0	0	0	0	0	1.045	0.182	1.909	3.39232	1.70568	0.0880685	0.228921	Actinobacillus porcinus	0	1	0	0	0	1	0	1	1	0	0	0	0	0	1	0	0	0	0
Bacteroides fragilis str. J-143-4	0	33	3	146	107	300	124	135	370	96	218	75	10	73	28	196	61	15	5	0	234	6	112.909	64.364	161.455	1.32681	1.69865	0.0893859	0.228921	Bacteroides fragilis str. J-143-4	0	1	1	3	2	4	3	4	7	1	5	1	1	1	3	4	2	1	1
Bacteroides sp. 43_46	0	0	0	0	0	0	0	0	0	0	0	1	0	0	11	0	0	21	0	0	0	6	1.773	3.545	0	#NAME?	1.70042	0.0890519	0.228921	Bacteroides sp. 43_46	0	0	0	0	0	0	0	0	0	0	0	1	0	0	1	0	0	1	0
Bacteroides sp. AF29-11	0	0	0	107	83	0	114	0	202	74	88	39	110	87	550	151	196	103	40	22	52	161	91.091	120.455	61.727	-0.964509	1.70733	0.0877615	0.228921	Bacteroides sp. AF29-11	0	0	0	2	2	0	1	0	4	1	1	5	5	3	9	4	8	5	2
Escherichia coli (strain K12)	38	29	0	19	0	8	0	0	52	8	0	45	12	138	6	53	0	0	45	79	17	16	25.682	36.455	14.909	-1.28991	1.70032	0.08907	0.228921	Escherichia coli (strain K12)	3	1	0	1	0	1	0	0	2	2	0	3	2	3	1	2	0	0	3
Parabacteroides sp. AF48-14	180	0	160	0	271	0	0	0	0	118	46	0	96	0	0	0	0	96	0	0	0	0	45.364	18.818	71.909	1.93405	1.70197	0.0887619	0.228921	Parabacteroides sp. AF48-14	2	0	1	0	2	0	0	0	0	2	1	0	1	0	0	0	0	1	0
Parabacteroides sp. An277	0	0	0	0	0	0	0	0	0	0	8	0	0	78	0	0	0	0	25	0	15	26	6.409	11.636	1.182	-3.29956	1.70274	0.0886171	0.228921	Parabacteroides sp. An277	0	0	0	0	0	0	0	0	0	0	1	0	0	1	0	0	0	0	1
Phocaeicola salanitronis (strain DSM 18170 / JCM 13657 / BL78) (Bacteroides salanitronis)	3	45	4	0	112	0	12	0	15	0	0	0	0	40	108	0	144	5	52	157	76	0	29.182	44.909	13.455	-1.73891	1.70403	0.0883764	0.228921	Phocaeicola salanitronis (strain DSM 18170 / JCM 13657 / BL78) (Bacteroides salanitronis)	1	2	1	0	1	0	1	0	1	0	0	0	0	1	1	0	3	1	1
Ruminococcus sp. CAG:488	0	0	0	0	0	0	0	10	0	0	0	0	10	0	0	12	0	0	10	0	0	26	2.909	5	0.818	-2.61143	1.70833	0.0875743	0.228921	Ruminococcus sp. CAG:488	0	0	0	0	0	0	0	1	0	0	0	0	1	0	0	1	0	0	1
Ruminococcus sp. CAG:563	0	0	0	0	0	0	0	10	0	0	0	0	10	0	0	12	0	0	10	0	0	26	2.909	5	0.818	-2.61143	1.70833	0.0875743	0.228921	Ruminococcus sp. CAG:563	0	0	0	0	0	0	0	1	0	0	0	0	1	0	0	1	0	0	1
uncultured bacterium 35i19	23	35	0	0	204	298	0	32	100	55	0	10	27	0	56	85	0	0	0	64	0	16	49.409	19.636	79.182	2.01164	1.69935	0.0892538	0.228921	uncultured bacterium 35i19	1	1	0	0	2	2	0	1	2	1	0	1	1	0	1	1	0	0	0
Porphyromonadaceae bacterium	175	185	338	381	129	88	101	80	36	153	1	47	153	315	48	176	30	0	6	16	79	54	116.636	77.818	155.455	0.998314	1.69428	0.0902127	0.23044	Porphyromonadaceae bacterium	2	2	2	2	4	2	2	3	3	5	1	3	2	2	2	1	2	0	1
Parabacteroides acidifaciens	115	28	160	35	128	0	0	12	14	57	0	0	125	0	0	0	0	0	0	0	28	0	31.318	14.091	48.545	1.78457	1.68892	0.0912352	0.231921	Parabacteroides acidifaciens	1	1	1	1	1	0	0	1	1	1	0	0	2	0	0	0	0	0	0
Ruminococcaceae bacterium D16	414	36	150	248	105	831	346	1033	594	304	212	431	1150	1303	2038	737	372	834	52	1850	982	19	618.045	798.364	437.727	-0.867014	1.68877	0.0912629	0.231921	Ruminococcaceae bacterium D16	13	2	8	3	2	17	10	18	15	16	14	18	21	22	29	19	6	24	2
Collinsella sp. 60_9	0	0	45	0	0	0	0	37	0	0	0	0	34	17	42	37	0	50	25	21	0	0	12.227	18.182	6.273	-1.53533	1.67495	0.0939431	0.235392	Collinsella sp. 60_9	0	0	1	0	0	0	0	1	0	0	0	0	1	1	1	1	0	1	1
Collinsella sp. AM17-1	0	0	45	0	0	0	0	37	0	0	0	0	34	17	42	37	0	50	25	21	0	0	12.227	18.182	6.273	-1.53533	1.67495	0.0939431	0.235392	Collinsella sp. AM17-1	0	0	1	0	0	0	0	1	0	0	0	0	1	1	1	1	0	1	1
Collinsella sp. AM33-4BH	0	0	45	0	0	0	0	37	0	0	0	0	34	17	42	37	0	50	25	21	0	0	12.227	18.182	6.273	-1.53533	1.67495	0.0939431	0.235392	Collinsella sp. AM33-4BH	0	0	1	0	0	0	0	1	0	0	0	0	1	1	1	1	0	1	1
Collinsella sp. AM41-2BH	0	0	45	0	0	0	0	37	0	0	0	0	34	17	42	37	0	50	25	21	0	0	12.227	18.182	6.273	-1.53533	1.67495	0.0939431	0.235392	Collinsella sp. AM41-2BH	0	0	1	0	0	0	0	1	0	0	0	0	1	1	1	1	0	1	1
Firmicutes bacterium CAG:170	0	0	0	0	0	0	0	0	0	0	0	0	28	24	0	11	2	0	0	0	0	0	2.636	5.273	0	#NAME?	1.67786	0.0933747	0.235392	Firmicutes bacterium CAG:170	0	0	0	0	0	0	0	0	0	0	0	0	1	1	0	1	1	0	0
Oxobacter pfennigii	0	0	16	0	0	30	0	0	0	0	0	0	125	71	0	89	0	0	0	92	0	0	17.455	29.273	5.636	-2.37672	1.67435	0.0940612	0.235392	Oxobacter pfennigii	0	0	1	0	0	1	0	0	0	0	0	0	1	1	0	1	0	0	0
Magnaporthe oryzae (Rice blast fungus) (Pyricularia oryzae)	0	0	0	19	0	34	0	29	34	0	0	0	0	0	0	0	0	0	0	0	0	21	6.909	2	11.818	2.56294	1.6714	0.0946427	0.236247	Magnaporthe oryzae (Rice blast fungus) (Pyricularia oryzae)	0	0	0	1	0	1	0	1	1	0	0	0	0	0	0	0	0	0	0
Lactobacillus delbrueckii subsp. lactis	50	44	0	0	40	40	36	0	0	132	46	0	108	0	35	0	0	0	42	0	0	0	28.909	15.818	42	1.40881	1.6663	0.095654	0.238169	Lactobacillus delbrueckii subsp. lactis	2	2	0	0	2	2	2	0	0	2	2	0	2	0	1	0	0	0	2
Ruminococcus sp. OM02-16LB	0	0	0	0	0	0	0	0	0	0	0	0	0	0	65	0	98	0	60	0	5	0	9.273	18.545	0	#NAME?	1.66398	0.0961166	0.238718	Ruminococcus sp. OM02-16LB	0	0	0	0	0	0	0	0	0	0	0	0	0	0	1	0	1	0	1
Pseudoflavonifractor sp. AF19-9AC	0	0	0	0	82	69	176	42	0	0	20	42	212	262	127	140	0	49	0	69	44	0	56.091	78.091	34.091	-1.19577	1.65208	0.0985173	0.244066	Pseudoflavonifractor sp. AF19-9AC	0	0	0	0	1	1	1	1	0	0	1	1	1	1	1	1	0	1	0
Anaerovibrio sp. JC8	13	55	286	0	0	0	0	0	0	46	0	0	0	0	0	0	6	0	0	0	0	0	16.318	0.545	32.091	5.87856	1.64883	0.0991833	0.244487	Anaerovibrio sp. JC8	1	1	1	0	0	0	0	0	0	1	0	0	0	0	0	0	1	0	0
Bacteroides sp. AF27-33	0	0	0	0	3	10	0	0	2	0	5	0	0	0	0	0	0	0	0	0	0	0	1.318	0	2.636	Inf	1.64916	0.0991155	0.244487	Bacteroides sp. AF27-33	0	0	0	0	1	1	0	0	1	0	1	0	0	0	0	0	0	0	0
Anaerotruncus sp. G3(2012)	11	0	88	149	13	0	127	0	67	10	0	0	0	0	0	0	33	34	50	0	0	0	25.136	10.727	39.545	1.88223	1.64091	0.100816	0.246724	Anaerotruncus sp. G3(2012)	1	0	1	1	1	0	1	0	2	1	0	0	0	0	0	0	1	1	1
Muribaculum intestinale	0	0	16	16	14	0	11	0	0	4	0	0	0	15	0	0	0	0	0	0	0	0	3.045	1.091	5	2.1964	1.64275	0.100435	0.246724	Muribaculum intestinale	0	0	1	1	1	0	1	0	0	1	0	0	0	1	0	0	0	0	0
Shigella flexneri	57	22	0	11	0	0	16	37	74	0	32	9	108	204	62	96	0	0	27	34	29	93	38.636	52.909	24.364	-1.11879	1.64079	0.100841	0.246724	Shigella flexneri	3	1	0	2	0	0	1	2	3	0	3	1	3	2	3	3	0	0	1
Eubacterium sp. CAG:274	0	0	26	87	29	0	0	0	0	86	0	0	0	0	0	0	0	20	0	0	0	0	12.273	2.091	22.455	3.42481	1.63871	0.101274	0.247169	Eubacterium sp. CAG:274	0	0	1	1	1	0	0	0	0	1	0	0	0	0	0	0	0	1	0
Intestinimonas butyriciproducens	0	0	0	0	7	0	0	0	0	0	8	0	0	0	0	0	44	0	0	14	31	53	7.182	12.636	1.727	-2.87101	1.63307	0.102454	0.249432	Intestinimonas butyriciproducens	0	0	0	0	1	0	0	0	0	0	1	0	0	0	0	0	2	0	0
Dorea sp. 5-2	2	0	0	0	3	0	0	0	0	0	0	0	8	0	0	6	0	0	13	0	0	11	1.818	3.182	0.455	-2.80735	1.62917	0.103277	0.250817	Dorea sp. 5-2	1	0	0	0	1	0	0	0	0	0	0	0	1	0	0	1	0	0	1
Bacteroidetes bacterium HGW-Bacteroidetes-15	12	0	28	0	21	0	0	4	0	12	0	2	0	0	0	0	0	0	0	0	0	11	3.909	1.364	6.455	2.24286	1.62177	0.104852	0.254016	Bacteroidetes bacterium HGW-Bacteroidetes-15	1	0	1	0	1	0	0	1	0	1	0	1	0	0	0	0	0	0	0
Coprococcus comes	9	72	0	0	46	0	22	27	0	13	17	0	16	0	0	12	0	0	26	0	0	22	11.909	6.636	17.182	1.37242	1.62021	0.105187	0.254201	Coprococcus comes	2	2	0	0	3	0	1	1	0	1	2	0	2	0	0	2	0	0	2
Bacteroides fragilis CAG:47	0	33	95	49	4	0	0	43	18	0	62	0	0	0	41	28	3	21	5	0	27	0	19.591	9.545	29.636	1.63448	1.60305	0.108924	0.256402	Bacteroides fragilis CAG:47	0	1	1	2	1	0	0	3	2	0	4	0	0	0	3	2	1	2	1
Collinsella aerofaciens	0	0	196	0	14	9	0	235	1	0	0	16	197	46	295	126	0	281	99	138	0	24	68	100.273	35.727	-1.48883	1.60947	0.107513	0.256402	Collinsella aerofaciens	0	0	7	0	2	2	0	6	1	0	0	2	4	4	8	8	0	9	6
Eubacterium sp. AM28-29	3	0	3	0	0	0	0	11	4	0	0	0	13	0	18	13	0	8	15	12	0	0	3.909	6.091	1.727	-1.81816	1.611	0.10718	0.256402	Eubacterium sp. AM28-29	1	0	1	0	0	0	0	1	1	0	0	0	1	0	1	1	0	1	1
Eubacterium sp. CAG:161	52	0	0	59	0	86	0	0	83	0	0	0	0	0	0	0	0	0	0	90	0	0	18.909	6.182	31.636	2.35548	1.60993	0.107413	0.256402	Eubacterium sp. CAG:161	1	0	0	1	0	1	0	0	1	0	0	0	0	0	0	0	0	0	0
Firmicutes bacterium ADurb.Bin300	2	0	0	0	0	0	0	0	0	0	0	0	8	2	0	7	0	0	0	0	0	7	1.136	2	0.273	-2.87447	1.60468	0.108564	0.256402	Firmicutes bacterium ADurb.Bin300	1	0	0	0	0	0	0	0	0	0	0	0	1	1	0	1	0	0	0
Lachnospiraceae bacterium CAG:364	0	0	0	0	0	0	0	0	0	0	0	0	90	0	0	44	0	0	0	10	10	0	6.5	13	0	#NAME?	1.60289	0.108958	0.256402	Lachnospiraceae bacterium CAG:364	0	0	0	0	0	0	0	0	0	0	0	0	1	0	0	1	0	0	0
Lactobacillus delbrueckii subsp. delbrueckii	25	22	0	0	20	20	18	0	0	66	23	0	54	0	35	0	0	0	21	0	0	0	15	9	21	1.22239	1.61429	0.106464	0.256402	Lactobacillus delbrueckii subsp. delbrueckii	1	1	0	0	1	1	1	0	0	1	1	0	1	0	1	0	0	0	1
Megasphaera hexanoica	0	0	0	0	0	0	0	0	0	0	22	31	0	0	53	36	106	0	0	0	0	0	12.5	21.636	3.364	-2.68536	1.60539	0.108409	0.256402	Megasphaera hexanoica	0	0	0	0	0	0	0	0	0	0	1	1	0	0	1	1	1	0	0
Prevotella rara	0	0	0	0	0	14	45	0	0	0	0	0	42	103	0	29	42	0	0	0	28	0	12.364	19.545	5.182	-1.9153	1.60532	0.108423	0.256402	Prevotella rara	0	0	0	0	0	1	1	0	0	0	0	0	1	1	0	1	1	0	0
Prevotella sp. CAG:255	0	0	0	0	0	14	45	0	0	0	0	0	42	103	0	29	42	0	0	0	28	0	12.364	19.545	5.182	-1.9153	1.60532	0.108423	0.256402	Prevotella sp. CAG:255	0	0	0	0	0	1	1	0	0	0	0	0	1	1	0	1	1	0	0
Ruminococcus sp. AM54-14NS	0	92	60	0	0	3	41	0	20	17	42	21	0	0	21	0	0	22	0	15	0	0	16.636	8.727	24.545	1.49185	1.60801	0.107834	0.256402	Ruminococcus sp. AM54-14NS	0	1	1	0	0	1	1	0	1	1	1	1	0	0	1	0	0	1	0
Blautia sp. SC05B48	0	89	0	80	0	0	0	133	0	42	0	0	0	0	0	0	23	14	39	0	12	0	19.091	7.909	30.273	1.93643	1.59996	0.109608	0.256749	Blautia sp. SC05B48	0	1	0	1	0	0	0	2	0	1	0	0	0	0	0	0	1	1	1
Collinsella sp. 4_8_47FAA	0	0	13	0	7	5	0	104	1	0	0	8	104	0	114	10	0	89	32	37	0	9	22.318	34.091	10.545	-1.69277	1.59988	0.109626	0.256749	Collinsella sp. 4_8_47FAA	0	0	1	0	1	1	0	2	1	0	0	1	1	0	2	2	0	3	1
Spirochaetes bacterium ADurb.Bin315	24	0	29	18	0	0	23	0	0	25	0	0	0	0	0	0	0	0	0	0	0	24	6.773	2.273	11.273	2.31034	1.59036	0.111753	0.261111	Spirochaetes bacterium ADurb.Bin315	1	0	1	1	0	0	1	0	0	1	0	0	0	0	0	0	0	0	0
Coprococcus catus GD/7	0	15	0	0	18	0	0	37	0	6	0	0	0	0	0	0	0	8	0	0	0	0	3.318	0.818	5.818	2.83007	1.58429	0.113127	0.263697	Coprococcus catus GD/7	0	1	0	0	1	0	0	1	0	1	0	0	0	0	0	0	0	1	0
Erysipelotrichaceae bacterium	30	0	0	18	14	0	0	23	23	0	2	7	81	7	40	24	0	22	49	50	0	0	16.864	23.455	10.273	-1.19105	1.58251	0.113534	0.264021	Erysipelotrichaceae bacterium	3	0	0	2	1	0	0	1	1	0	1	1	3	1	1	2	0	3	2
Anaerobutyricum hallii	0	298	13	380	61	103	0	3	44	25	20	0	20	0	8	30	178	0	16	0	0	8	57.591	22.727	92.455	2.02432	1.56586	0.117381	0.265667	Anaerobutyricum hallii	0	2	1	2	2	2	0	1	1	2	2	0	1	0	1	2	1	0	1
Blautia sp. AF19-10LB	35	82	0	0	54	0	32	61	10	0	0	0	0	0	0	61	0	0	5	0	0	21	14.091	6.545	21.636	1.72489	1.56316	0.118014	0.265667	Blautia sp. AF19-10LB	3	2	0	0	2	0	2	3	1	0	0	0	0	0	0	2	0	0	1
Clostridium innocuum	14	0	0	30	0	0	44	0	0	17	0	0	0	0	0	0	0	0	0	0	0	16	5.636	1.545	9.727	2.654	1.56324	0.117996	0.265667	Clostridium innocuum	1	0	0	1	0	0	1	0	0	1	0	0	0	0	0	0	0	0	0
Clostridium sp. AF32-12BH	0	3	0	0	22	0	32	0	0	0	0	3	34	0	27	21	0	22	0	0	0	30	7.909	12	3.818	-1.65208	1.56515	0.117547	0.265667	Clostridium sp. AF32-12BH	0	1	0	0	1	0	1	0	0	0	0	1	1	0	1	1	0	1	0
Clostridium sp. HGF2	14	0	0	30	0	0	44	0	0	17	0	0	0	0	0	0	0	0	0	0	0	16	5.636	1.545	9.727	2.654	1.56324	0.117996	0.265667	Clostridium sp. HGF2	1	0	0	1	0	0	1	0	0	1	0	0	0	0	0	0	0	0	0
Coprobacillus sp. AF33-1AC	12	0	3	23	0	0	60	0	0	27	9	0	0	0	0	0	0	0	9	0	0	25	7.818	3.182	12.455	1.96875	1.57651	0.114908	0.265667	Coprobacillus sp. AF33-1AC	1	0	1	1	0	0	2	0	0	2	1	0	0	0	0	0	0	0	1
Enterobacter cloacae	5	0	0	2	0	0	0	6	0	0	4	0	0	0	5	0	0	0	0	0	0	0	1.091	0.273	1.909	2.80735	1.57407	0.115472	0.265667	Enterobacter cloacae	1	0	0	1	0	0	0	1	0	0	1	0	0	0	1	0	0	0	0
Erysipelotrichaceae bacterium 6_1_45	14	0	0	30	0	0	44	0	0	17	0	0	0	0	0	0	0	0	0	0	0	16	5.636	1.545	9.727	2.654	1.56324	0.117996	0.265667	Erysipelotrichaceae bacterium 6_1_45	1	0	0	1	0	0	1	0	0	1	0	0	0	0	0	0	0	0	0
Erysipelotrichaceae bacterium I46	14	0	0	30	0	0	44	0	0	17	0	0	0	0	0	0	0	0	0	0	0	16	5.636	1.545	9.727	2.654	1.56324	0.117996	0.265667	Erysipelotrichaceae bacterium I46	1	0	0	1	0	0	1	0	0	1	0	0	0	0	0	0	0	0	0
Fusobacterium mortiferum ATCC 9817	0	0	0	480	0	0	0	0	0	0	0	60	0	0	51	192	699	249	164	96	98	163	106.545	161.818	51.273	-1.65811	1.56928	0.116583	0.265667	Fusobacterium mortiferum ATCC 9817	0	0	0	9	0	0	0	0	0	0	0	4	0	0	4	8	10	10	7
Klebsiella aerogenes (Enterobacter aerogenes)	5	0	0	2	0	0	0	6	0	0	4	0	0	0	5	0	0	0	0	0	0	0	1.091	0.273	1.909	2.80735	1.57407	0.115472	0.265667	Klebsiella aerogenes (Enterobacter aerogenes)	1	0	0	1	0	0	0	1	0	0	1	0	0	0	1	0	0	0	0
Marvinbryantia formatexigens DSM 14469	0	8	0	9	120	0	20	18	148	63	21	7	519	6	201	376	6	65	319	50	15	109	85.591	137.455	33.727	-2.02697	1.56877	0.116701	0.265667	Marvinbryantia formatexigens DSM 14469	0	1	0	1	3	0	1	2	2	2	2	1	7	1	2	5	2	3	3
Prevotella stercorea DSM 18206	23	124	285	399	200	0	0	0	0	12	163	0	1	0	0	14	73	206	0	0	0	0	72.409	28.818	116	2.00907	1.56428	0.117752	0.265667	Prevotella stercorea DSM 18206	3	6	9	7	7	0	0	0	0	1	7	0	1	0	0	3	3	6	0
Treponema brennaborense (strain DSM 12168 / CIP 105900 / DD5/3)	5	0	0	30	0	0	23	0	0	33	0	0	0	0	0	0	0	0	0	0	0	14	5.136	1.273	9	2.822	1.57023	0.116361	0.265667	Treponema brennaborense (strain DSM 12168 / CIP 105900 / DD5/3)	1	0	0	1	0	0	1	0	0	1	0	0	0	0	0	0	0	0	0
Bacteroides sp.	3	0	13	158	0	5	130	0	34	4	0	21	95	155	184	18	45	51	158	0	116	0	50.227	69.636	30.818	-1.17606	1.54616	0.122066	0.268653	Bacteroides sp.	1	0	1	2	0	1	1	0	2	1	0	1	4	3	3	1	1	2	3
Clostridium amylolyticum	2	0	0	0	0	4	0	0	0	0	0	0	0	14	0	0	0	5	0	8	0	16	2.227	3.636	0.818	-2.152	1.55361	0.120278	0.268653	Clostridium amylolyticum	1	0	0	0	0	1	0	0	0	0	0	0	0	1	0	0	0	1	0
Clostridium sp. CAG:354_28_25	0	0	0	0	0	0	0	0	0	0	0	0	0	0	47	0	0	0	10	13	0	114	7.636	15.273	0	#NAME?	1.54718	0.12182	0.268653	Clostridium sp. CAG:354_28_25	0	0	0	0	0	0	0	0	0	0	0	0	0	0	1	0	0	0	1
Collinsella sp. AF20-14LB	0	0	58	0	0	4	0	37	0	0	0	8	34	0	58	37	0	50	25	26	0	5	14.091	20.273	7.909	-1.35796	1.5492	0.121335	0.268653	Collinsella sp. AF20-14LB	0	0	2	0	0	1	0	1	0	0	0	1	1	0	2	1	0	1	1
Collinsella sp. AM15-2	0	0	58	0	0	4	0	37	0	0	0	8	34	0	58	37	0	50	25	26	0	5	14.091	20.273	7.909	-1.35796	1.5492	0.121335	0.268653	Collinsella sp. AM15-2	0	0	2	0	0	1	0	1	0	0	0	1	1	0	2	1	0	1	1
Flavonifractor plautii 1_3_50AFAA	0	38	6	33	18	0	0	65	124	33	0	9	9	10	95	99	130	90	32	42	126	17	40.591	54.909	26.273	-1.06348	1.54829	0.121552	0.268653	Flavonifractor plautii 1_3_50AFAA	0	1	1	1	2	0	0	5	6	1	0	2	1	2	6	3	8	7	6
Haemophilus haemolyticus M19501	0	0	0	0	0	0	0	0	0	8	0	9	0	0	0	0	0	0	21	14	8	0	3.136	5.364	0.909	-2.56071	1.55256	0.120528	0.268653	Haemophilus haemolyticus M19501	0	0	0	0	0	0	0	0	0	1	0	1	0	0	0	0	0	0	1
Holdemanella biformis	18	0	0	0	0	0	0	0	23	0	0	0	56	0	40	0	0	10	40	37	0	0	9.273	14.636	3.909	-1.90465	1.55612	0.119678	0.268653	Holdemanella biformis	1	0	0	0	0	0	0	0	1	0	0	0	1	0	1	0	0	1	1
Parabacteroides sp. HGS0025	0	0	35	0	25	0	0	30	0	9	0	0	0	0	0	0	0	0	0	0	15	0	4.455	1.273	7.636	2.58496	1.54942	0.121282	0.268653	Parabacteroides sp. HGS0025	0	0	1	0	1	0	0	1	0	1	0	0	0	0	0	0	0	0	0
Sharpea azabuensis	16	0	10	10	24	0	0	0	0	0	0	0	0	0	0	0	0	0	0	13	0	0	3.091	0.909	5.273	2.53605	1.54765	0.121706	0.268653	Sharpea azabuensis	1	0	1	1	1	0	0	0	0	0	0	0	0	0	0	0	0	0	0
Blautia sp. AF22-5LB	40	0	0	106	0	0	0	83	60	0	80	0	0	0	33	60	0	0	75	0	0	0	26.136	12.455	39.818	1.67675	1.53757	0.124153	0.272639	Blautia sp. AF22-5LB	1	0	0	2	0	0	0	1	2	0	2	0	0	0	1	1	0	0	1
Selenomonas sp. CM52	2	6	43	0	0	0	0	0	0	5	0	0	0	0	0	0	0	0	0	0	0	0	2.273	0	4.545	Inf	1.53511	0.124758	0.272751	Selenomonas sp. CM52	1	1	1	0	0	0	0	0	0	1	0	0	0	0	0	0	0	0	0
Selenomonas sputigena (strain ATCC 35185 / DSM 20758 / VPI D19B-28)	2	6	43	0	0	0	0	0	0	5	0	0	0	0	0	0	0	0	0	0	0	0	2.273	0	4.545	Inf	1.53511	0.124758	0.272751	Selenomonas sputigena (strain ATCC 35185 / DSM 20758 / VPI D19B-28)	1	1	1	0	0	0	0	0	0	1	0	0	0	0	0	0	0	0	0
Prevotella sp. CAG:1092	0	30	0	0	40	0	0	41	23	0	0	0	14	0	0	20	0	0	0	0	0	0	6.227	2.636	9.818	1.89691	1.5307	0.125843	0.274516	Prevotella sp. CAG:1092	0	1	0	0	1	0	0	1	1	0	0	0	1	0	0	1	0	0	0
Collinsella sp. AM42-18AC	0	0	58	0	7	5	0	141	0	0	0	8	34	0	156	43	0	62	57	57	0	110	29.636	42.545	16.727	-1.3468	1.52862	0.126359	0.275033	Collinsella sp. AM42-18AC	0	0	2	0	1	1	0	3	0	0	0	1	1	0	3	2	0	2	2
Campylobacter coli	14	63	23	0	11	0	57	7	29	0	15	0	12	66	0	12	6	0	0	3	0	0	12.636	7.455	17.818	1.25716	1.518	0.129014	0.280192	Campylobacter coli	4	4	2	0	1	0	4	1	1	0	4	0	3	3	0	1	3	0	0
Clostridiaceae bacterium	0	0	235	0	0	0	0	0	0	0	0	0	200	238	0	0	0	0	253	199	0	0	44.682	71.727	17.636	-2.02397	1.51597	0.129528	0.280691	Clostridiaceae bacterium	0	0	1	0	0	0	0	0	0	0	0	0	1	1	0	0	0	0	1
Prevotella pectinovora	131	124	147	176	138	0	0	0	0	131	292	0	0	0	136	139	181	149	0	0	0	0	86.591	49.273	123.909	1.33042	1.51254	0.130397	0.281954	Prevotella pectinovora	4	3	2	4	2	0	0	0	0	4	2	0	0	0	2	2	2	2	0
Ruminococcus sp. AF17-12	89	100	37	299	50	0	0	65	7	58	20	5	68	6	0	129	23	57	48	0	12	25	51.636	31.818	71.455	1.16717	1.49146	0.13584	0.293082	Ruminococcus sp. AF17-12	5	3	2	3	1	0	0	2	1	4	2	1	2	1	0	5	1	4	2
[Clostridium] bolteae 90B8	2	0	4	0	15	0	0	14	6	0	0	3	30	19	0	20	0	13	0	6	0	0	5.545	8	3.091	-1.37197	1.48609	0.137255	0.294845	[Clostridium] bolteae 90B8	1	0	1	0	1	0	0	1	1	0	0	1	1	1	0	1	0	1	0
Prevotella sp. CAG:520	324	1138	2377	3556	1573	0	0	0	58	178	3136	0	205	0	620	1141	1379	1595	0	0	0	0	860.636	422.818	1298.45	1.61869	1.487	0.137014	0.294845	Prevotella sp. CAG:520	17	24	37	30	32	0	0	0	1	9	37	0	7	0	14	26	31	31	0
Coprococcus sp. AM25-4LB	0	0	0	0	0	0	0	39	0	0	0	0	0	27	0	0	33	0	0	25	0	67	8.045	13	3.091	-2.07241	1.48332	0.13799	0.295445	Coprococcus sp. AM25-4LB	0	0	0	0	0	0	0	1	0	0	0	0	0	1	0	0	1	0	0
Robinsoniella peoriensis	95	0	0	0	0	0	0	0	0	0	0	0	213	167	0	164	0	12	0	0	0	106	32.955	54.364	11.545	-2.23532	1.48165	0.138433	0.295445	Robinsoniella peoriensis	1	0	0	0	0	0	0	0	0	0	0	0	1	1	0	1	0	1	0
Ruminococcus sp. AM40-10AC	0	0	0	0	0	0	0	0	21	0	0	0	0	0	65	52	98	0	0	0	5	0	9.227	16.818	1.636	-3.36146	1.48174	0.13841	0.295445	Ruminococcus sp. AM40-10AC	0	0	0	0	0	0	0	0	1	0	0	0	0	0	1	1	1	0	0
Prevotella sp. 885	1	172	235	785	92	0	0	0	0	0	133	0	7	0	0	46	6	62	0	0	0	0	75.909	10.636	141.182	3.73048	1.47876	0.139206	0.296353	Prevotella sp. 885	1	2	4	3	3	0	0	0	0	0	4	0	2	0	0	1	1	1	0
Pusillimonas sp. ye3	1	8	0	0	0	0	8	0	0	3	0	0	0	4	0	0	0	0	0	0	0	0	0.955	0.273	1.636	2.58496	1.4778	0.13946	0.296353	Pusillimonas sp. ye3	1	1	0	0	0	0	1	0	0	1	0	0	0	1	0	0	0	0	0
Clostridium sp. ATCC BAA-442	0	38	0	33	0	7	0	5	23	36	4	0	0	5	7	0	6	4	3	5	38	0	9.864	5.727	14	1.28951	1.47576	0.140009	0.296879	Clostridium sp. ATCC BAA-442	0	1	0	1	0	1	0	1	3	2	1	0	0	1	1	0	1	1	1
Clostridium sp. AM29-11AC	0	80	62	47	0	0	0	0	0	0	0	0	51	45	104	49	81	0	79	0	37	98	29.818	44.091	15.545	-1.50399	1.47152	0.141151	0.298659	Clostridium sp. AM29-11AC	0	1	1	1	0	0	0	0	0	0	0	0	1	1	1	1	1	0	1
Butyrivibrio sp. M55	0	26	0	9	0	0	16	0	0	0	0	0	12	0	13	16	26	14	14	0	0	23	7.045	10.091	4	-1.33498	1.46606	0.142632	0.301147	Butyrivibrio sp. M55	0	1	0	1	0	0	1	0	0	0	0	0	1	0	1	1	1	1	1
[Clostridium] clostridioforme 90A6	2	52	4	0	0	52	0	41	25	0	0	12	9	0	46	42	267	35	62	12	45	12	32.591	48	17.182	-1.48215	1.46431	0.14311	0.301509	[Clostridium] clostridioforme 90A6	1	1	1	0	0	1	0	2	2	0	0	2	1	0	2	2	3	1	2
Firmicutes bacterium CAG:114	80	96	30	112	98	28	0	0	43	144	129	105	61	87	197	142	229	136	27	274	35	138	103.682	126.636	80.727	-0.649564	1.46188	0.143774	0.302263	Firmicutes bacterium CAG:114	4	3	2	4	2	2	0	0	2	4	3	4	3	2	4	3	4	4	2
Clostridium celatum DSM 1785	8	0	5	0	31	0	31	106	10	0	8	0	46	176	6	29	162	4	277	42	7	6	39.318	62.636	16	-1.96893	1.4548	0.145724	0.305549	Clostridium celatum DSM 1785	1	0	1	0	1	0	1	4	1	0	1	0	1	4	1	2	5	1	5
Lactobacillus gasseri (strain ATCC 33323 / DSM 20243 / CIP 102991 / JCM 1131 / KCTC 3163 / NCIMB 11718 / AM63)	18	0	0	0	11	23	0	4	4	0	20	5	0	9	11	0	0	5	0	0	0	0	6.364	2.818	9.909	1.81399	1.45396	0.145957	0.305549	Lactobacillus gasseri (strain ATCC 33323 / DSM 20243 / CIP 102991 / JCM 1131 / KCTC 3163 / NCIMB 11718 / AM63)	2	0	0	0	1	1	0	1	1	0	2	1	0	1	1	0	0	1	0
Escherichia coli O177	44	137	0	28	0	0	16	17	62	2	9	13	57	260	55	81	0	0	72	85	19	76	41.864	56.455	27.273	-1.04963	1.44389	0.14877	0.310777	Escherichia coli O177	2	3	0	2	0	0	1	1	2	1	1	2	2	3	2	2	0	0	2
Blautia sp. KLE 1732	23	182	17	90	0	0	0	82	0	63	12	0	61	0	0	67	23	14	39	4	12	6	30.773	19	42.545	1.16301	1.43986	0.149906	0.312488	Blautia sp. KLE 1732	1	3	1	2	0	0	0	1	0	2	1	0	2	0	0	2	1	1	1
Fusobacterium mortiferum	0	0	19	1123	0	8	0	20	5	0	0	114	31	0	195	486	1917	443	541	261	229	382	267.818	411	124.636	-1.72141	1.43661	0.150828	0.313748	Fusobacterium mortiferum	0	0	2	23	0	2	0	1	1	0	0	11	1	0	10	19	24	19	24
Clostridium sp. CAG:253	40	0	25	0	152	0	0	111	0	0	38	0	40	29	0	43	0	0	0	0	22	0	21.136	10.636	31.636	1.57258	1.42966	0.152815	0.317212	Clostridium sp. CAG:253	1	0	1	0	1	0	0	1	0	0	1	0	1	1	0	1	0	0	0
Coprobacillus sp. AM28-15LB	0	0	0	36	26	0	29	0	35	0	0	2	4	28	43	38	7	25	9	35	14	29	14.273	18.364	10.182	-0.850857	1.4278	0.153348	0.31765	Coprobacillus sp. AM28-15LB	0	0	0	1	1	0	1	0	3	0	0	1	1	2	2	2	1	1	1
Bacteroides fragilis CL05T12C13	15	101	98	210	108	144	170	206	244	0	157	34	14	73	199	256	58	63	57	12	275	1	111.136	83.727	138.545	0.72659	1.42224	0.154958	0.32031	Bacteroides fragilis CL05T12C13	1	2	2	3	2	3	3	5	4	0	4	1	1	1	5	5	1	2	1
Bacillus enclensis	0	7	2	9	0	0	6	0	0	0	0	0	0	0	0	0	0	0	5	0	0	0	1.273	0.455	2.091	2.20163	1.4134	0.157539	0.321601	Bacillus enclensis	0	1	1	1	0	0	1	0	0	0	0	0	0	0	0	0	0	0	1
Bacteroides dorei CL02T12C06	1111	1824	2163	444	2296	3232	2085	1596	2088	823	903	655	1010	1393	2635	1163	1136	1161	960	2022	1693	834	1500.36	1232.09	1768.64	0.521529	1.41831	0.1561	0.321601	Bacteroides dorei CL02T12C06	37	31	36	13	35	32	30	28	38	28	31	30	32	26	37	26	29	39	31
Clostridium sp. AM09-51	0	0	0	0	105	0	0	0	0	0	0	0	183	0	117	0	0	0	0	28	0	137	22.955	38.909	7	-2.47468	1.4136	0.15748	0.321601	Clostridium sp. AM09-51	0	0	0	0	1	0	0	0	0	0	0	0	1	0	1	0	0	0	0
Dorea longicatena	5	425	0	462	552	0	295	295	0	64	56	4	183	0	298	0	0	0	0	0	365	0	122.136	67	177.273	1.40374	1.41532	0.156974	0.321601	Dorea longicatena	1	2	0	3	3	0	2	2	0	1	1	1	1	0	1	0	0	0	0
Planococcus donghaensis MPA1U2	0	7	2	9	0	0	6	0	0	0	0	0	0	0	0	0	0	0	5	0	0	0	1.273	0.455	2.091	2.20163	1.4134	0.157539	0.321601	Planococcus donghaensis MPA1U2	0	1	1	1	0	0	1	0	0	0	0	0	0	0	0	0	0	0	1
Planococcus halocryophilus	0	7	2	9	0	0	6	0	0	0	0	0	0	0	0	0	0	0	5	0	0	0	1.273	0.455	2.091	2.20163	1.4134	0.157539	0.321601	Planococcus halocryophilus	0	1	1	1	0	0	1	0	0	0	0	0	0	0	0	0	0	0	1
Clostridiales bacterium CHKCI001	0	275	0	336	491	0	0	352	0	0	0	0	234	0	0	225	0	0	0	0	0	0	76.818	37	116.636	1.65642	1.41223	0.157882	0.321637	Clostridiales bacterium CHKCI001	0	1	0	1	1	0	0	1	0	0	0	0	1	0	0	1	0	0	0
[Clostridium] clostridioforme 90A8	2	52	4	0	33	52	4	48	173	0	2	16	9	11	104	48	170	46	87	22	364	48	55.636	79.364	31.909	-1.31451	1.40617	0.159675	0.323845	[Clostridium] clostridioforme 90A8	1	1	1	0	1	1	1	3	6	0	1	3	1	2	5	3	5	3	3
Flavonifractor plautii (Fusobacterium plautii)	35	0	0	0	112	7	0	330	365	21	4	6	0	5	254	194	348	216	84	140	1203	0	136.727	203.818	69.636	-1.54937	1.40738	0.159314	0.323845	Flavonifractor plautii (Fusobacterium plautii)	2	0	0	0	3	1	0	10	9	2	1	1	0	1	11	8	9	9	9
Homo sapiens (Human)	24378	19869	13388	50818	38721	58320	31624	37409	54093	31511	58316	10818	54148	32724	30176	22863	37187	20804	51120	37028	30793	22930	37046.2	30262.5	43830	0.53439	1.40523	0.159952	0.323845	Homo sapiens (Human)	154	83	121	172	205	240	142	220	259	190	257	95	123	107	95	93	161	107	168
Clostridium perfringens B str. ATCC 3626	0	0	0	52	14	0	93	0	0	54	0	7	0	0	0	0	0	0	0	36	0	0	11.273	3.818	18.727	2.29418	1.40252	0.16076	0.324815	Clostridium perfringens B str. ATCC 3626	0	0	0	1	1	0	1	0	0	1	0	1	0	0	0	0	0	0	0
Bacteroides fragilis (strain 638R)	0	101	98	311	108	196	220	233	366	0	238	38	0	89	203	318	58	93	87	0	385	1	142.773	103	182.545	0.825611	1.39912	0.161778	0.325607	Bacteroides fragilis (strain 638R)	0	2	2	6	2	5	5	7	9	0	7	2	0	2	6	6	1	4	3
Faecalibacterium sp. An122	38	96	0	0	60	7	0	0	0	0	0	0	0	0	56	0	0	0	0	0	0	0	10.045	3.364	16.727	2.31411	1.399	0.161813	0.325607	Faecalibacterium sp. An122	1	1	0	0	1	1	0	0	0	0	0	0	0	0	1	0	0	0	0
Blautia sp. AF19-13LB	0	0	14	0	0	0	43	0	0	0	0	0	35	0	0	0	0	11	36	36	0	39	8.773	13.545	4	-1.75974	1.39508	0.162992	0.327192	Blautia sp. AF19-13LB	0	0	1	0	0	0	1	0	0	0	0	0	1	0	0	0	0	1	1
Lachnospiraceae bacterium A2	1	5	0	0	13	6	6	3	0	0	5	0	0	49	2	64	49	0	0	3	45	2	10.091	16.545	3.636	-2.18587	1.39418	0.163264	0.327192	Lachnospiraceae bacterium A2	1	1	0	0	1	1	1	1	0	0	1	0	0	2	1	2	1	0	0
Bacteroides fragilis (strain ATCC 25285 / DSM 2151 / JCM 11019 / NCTC 9343)	0	101	95	245	104	143	156	210	272	0	188	34	0	73	176	290	58	57	74	0	307	0	116.045	85.909	146.182	0.766881	1.38887	0.164872	0.329745	Bacteroides fragilis (strain ATCC 25285 / DSM 2151 / JCM 11019 / NCTC 9343)	0	2	1	4	1	3	2	4	4	0	4	1	0	1	3	4	1	1	2
Collinsella sp. AM09-41	0	9	80	0	0	10	0	37	0	0	0	0	8	21	72	37	0	99	32	30	0	11	18	25	11	-1.18442	1.38509	0.166025	0.330709	Collinsella sp. AM09-41	0	1	2	0	0	1	0	1	0	0	0	0	1	2	2	1	0	2	2
Parabacteroides chinchillae	102	0	0	57	41	81	177	0	56	0	0	0	0	0	113	0	10	23	27	0	86	36	36.318	23.091	49.545	1.10143	1.38604	0.165734	0.330709	Parabacteroides chinchillae	1	0	0	1	1	1	1	0	2	0	0	0	0	0	1	0	1	1	1
Bacteroides caecimuris	21	29	25	40	19	0	113	11	11	4	18	5	72	70	88	19	25	30	18	12	84	54	32.136	39.364	24.909	-0.660191	1.37487	0.169173	0.33553	Bacteroides caecimuris	2	1	2	2	2	0	4	1	1	1	3	1	4	3	3	1	2	2	1
Bacteroides vulgatus CL09T03C04	3494	5930	5421	2514	6731	12550	9995	6212	6553	3340	2052	1333	3967	4929	5769	3881	3666	4390	4633	6920	7311	2337	5156.82	4113.55	6200.09	0.591907	1.3761	0.168789	0.33553	Bacteroides vulgatus CL09T03C04	92	74	82	58	84	103	102	81	101	78	72	61	75	64	81	80	83	97	77
Collinsella sp. AF08-23	0	0	0	0	0	0	0	0	12	0	0	3	0	0	0	0	0	13	17	7	0	0	2.409	3.909	0.909	-2.10434	1.37392	0.169466	0.33553	Collinsella sp. AF08-23	0	0	0	0	0	0	0	0	1	0	0	1	0	0	0	0	0	1	1
Butyricimonas virosa	283	83	444	445	93	0	441	0	143	0	0	26	160	4	107	350	0	0	129	0	192	0	123.318	78	168.636	1.11237	1.3697	0.170782	0.336782	Butyricimonas virosa	8	1	7	7	6	0	5	0	5	0	0	2	1	1	6	8	0	0	6
Ruminococcus sp. AM45-2	35	97	60	120	68	3	42	8	22	17	51	21	5	6	66	104	46	22	13	17	32	11	38.5	28.455	48.545	0.770677	1.37029	0.170597	0.336782	Ruminococcus sp. AM45-2	2	2	1	2	2	1	1	1	2	1	2	1	1	1	3	3	1	1	2
Chitinophaga japonensis (Flexibacter japonensis)	7	0	0	0	8	0	0	0	0	0	5	0	0	22	17	15	0	0	13	25	0	0	4.273	6.455	2.091	-1.62619	1.36511	0.172219	0.33841	Chitinophaga japonensis (Flexibacter japonensis)	1	0	0	0	1	0	0	0	0	0	1	0	0	1	1	1	0	0	1
Clostridium indicum	0	0	0	8	4	0	7	0	0	0	0	0	8	10	7	9	0	0	0	0	0	19	2.955	4.364	1.545	-1.4975	1.36378	0.172637	0.33841	Clostridium indicum	0	0	0	1	1	0	1	0	0	0	0	0	1	1	1	1	0	0	0
Hungatella xylanolytica	0	0	0	8	4	0	7	0	0	0	0	0	8	10	7	9	0	0	0	0	0	19	2.955	4.364	1.545	-1.4975	1.36378	0.172637	0.33841	Hungatella xylanolytica	0	0	0	1	1	0	1	0	0	0	0	0	1	1	1	1	0	0	0
Bacteroides vulgatus PC510	3295	7743	6141	2483	9049	16134	9958	6321	7055	3917	2761	1590	4331	6842	7156	3842	4495	4861	5315	7405	6882	2059	5917.82	4572.64	7263	0.667539	1.3614	0.173389	0.339209	Bacteroides vulgatus PC510	102	98	106	57	115	131	113	101	126	96	90	79	94	88	106	85	95	112	104
Bacteroides caccae ATCC 43185	0	0	0	0	6	0	0	0	9	2	5	0	0	0	17	19	0	9	7	2	16	0	3.636	5.273	2	-1.39855	1.35678	0.174851	0.339678	Bacteroides caccae ATCC 43185	0	0	0	0	1	0	0	0	1	1	1	0	0	0	1	1	0	1	1
Bacteroides caccae CAG:21	0	0	0	0	6	0	0	0	9	2	5	0	0	0	17	19	0	9	7	2	16	0	3.636	5.273	2	-1.39855	1.35678	0.174851	0.339678	Bacteroides caccae CAG:21	0	0	0	0	1	0	0	0	1	1	1	0	0	0	1	1	0	1	1
Bacteroides sp. AF32-8BH	0	0	0	0	6	0	0	0	9	2	5	0	0	0	17	19	0	9	7	2	16	0	3.636	5.273	2	-1.39855	1.35678	0.174851	0.339678	Bacteroides sp. AF32-8BH	0	0	0	0	1	0	0	0	1	1	1	0	0	0	1	1	0	1	1
Collinsella sp. AM24-1	0	0	45	0	0	0	0	37	1	0	0	0	34	0	46	37	0	54	25	22	0	4	12.182	18	6.364	-1.50007	1.35629	0.175007	0.339678	Collinsella sp. AM24-1	0	0	1	0	0	0	0	1	1	0	0	0	1	0	2	1	0	2	1
Escherichia coli MS 115-1	104	105	0	25	0	0	3	61	171	7	53	25	237	408	57	149	0	0	38	98	27	139	72.909	95.727	50.091	-0.934381	1.35457	0.175555	0.340073	Escherichia coli MS 115-1	6	5	0	3	0	0	1	4	6	2	6	4	7	6	2	5	0	0	2
Bacteroides sp. OM05-12	4	0	0	0	0	3	0	8	1	1	0	0	1	0	2	0	1	1	0	2	0	0	1.136	0.545	1.727	1.66297	1.35021	0.176948	0.340078	Bacteroides sp. OM05-12	1	0	0	0	0	1	0	1	1	1	0	0	1	0	1	0	1	1	0
Haemophilus parasuis (Glaesserella parasuis)	16	0	0	13	0	35	1	1	37	21	3	7	0	0	1	12	8	1	0	22	0	6	9.682	5.182	14.182	1.45251	1.34917	0.177282	0.340078	Haemophilus parasuis (Glaesserella parasuis)	1	0	0	1	0	1	1	1	1	1	1	1	0	0	1	1	1	1	0
Parabacteroides goldsteinii dnLKV18	0	0	0	0	124	0	115	42	0	99	0	0	77	0	0	0	0	0	0	0	0	0	18.682	7.182	30.182	2.07126	1.35046	0.176867	0.340078	Parabacteroides goldsteinii dnLKV18	0	0	0	0	1	0	1	1	0	1	0	0	1	0	0	0	0	0	0
Parabacteroides goldsteinii DSM 19448 = WAL 12034	0	0	0	0	124	0	115	42	0	99	0	0	77	0	0	0	0	0	0	0	0	0	18.682	7.182	30.182	2.07126	1.35046	0.176867	0.340078	Parabacteroides goldsteinii DSM 19448 = WAL 12034	0	0	0	0	1	0	1	1	0	1	0	0	1	0	0	0	0	0	0
Parabacteroides sp. AF17-3	0	0	0	0	124	0	115	42	0	99	0	0	77	0	0	0	0	0	0	0	0	0	18.682	7.182	30.182	2.07126	1.35046	0.176867	0.340078	Parabacteroides sp. AF17-3	0	0	0	0	1	0	1	1	0	1	0	0	1	0	0	0	0	0	0
Eubacterium sp. am_0171	8	24	0	4	6	0	0	0	39	6	0	0	0	11	14	0	0	7	0	0	6	0	5.091	2.909	7.273	1.32193	1.34585	0.178351	0.340802	Eubacterium sp. am_0171	1	1	0	1	1	0	0	0	1	1	0	0	0	1	1	0	0	1	0
Pseudobutyrivibrio sp. OR37	0	9	0	17	0	0	0	0	0	0	7	0	0	0	12	30	0	8	16	0	0	54	6.773	10	3.545	-1.49596	1.34656	0.178123	0.340802	Pseudobutyrivibrio sp. OR37	0	1	0	1	0	0	0	0	0	0	1	0	0	0	1	1	0	1	1
Clostridium sp. (strain SY8519)	0	0	0	31	0	34	39	0	27	0	21	0	0	0	45	0	0	0	0	41	0	0	10.909	5.545	16.273	1.55308	1.33454	0.182027	0.347153	Clostridium sp. (strain SY8519)	0	0	0	1	0	1	1	0	1	0	1	0	0	0	1	0	0	0	0
Bacteroides dorei CL03T12C01	795	1248	1171	355	1535	3572	1964	1594	1646	776	633	498	823	956	1607	692	885	936	1422	1311	960	658	1218.77	923.364	1514.18	0.713568	1.33083	0.183246	0.347462	Bacteroides dorei CL03T12C01	30	23	26	15	31	35	34	27	39	25	30	26	26	19	37	24	28	35	37
Collinsella sp. AM18-10	0	0	0	0	0	0	0	66	0	0	0	0	104	0	98	0	0	0	32	31	0	0	12.818	20.364	5.273	-1.94937	1.33211	0.182825	0.347462	Collinsella sp. AM18-10	0	0	0	0	0	0	0	1	0	0	0	0	1	0	1	0	0	0	1
Faecalibacterium sp. An192	38	0	0	259	60	7	0	0	0	0	0	0	0	0	56	0	0	0	0	0	0	0	20.364	3.364	37.364	3.47354	1.33174	0.182946	0.347462	Faecalibacterium sp. An192	1	0	0	1	1	1	0	0	0	0	0	0	0	0	1	0	0	0	0
Lachnoclostridium sp. YL32	2	0	0	0	82	0	0	59	132	0	0	0	8	6	94	6	151	0	76	55	209	42	36.864	53.182	20.545	-1.37211	1.32886	0.183894	0.348021	Lachnoclostridium sp. YL32	1	0	0	0	3	0	0	2	2	0	0	0	1	1	3	1	2	0	3
Bacteroides acidifaciens	0	382	8	0	278	862	221	186	389	96	109	82	0	43	287	0	0	0	178	287	534	0	189.682	117.636	261.727	1.15373	1.32734	0.184396	0.348304	Bacteroides acidifaciens	0	1	1	0	2	3	2	1	4	1	2	2	0	1	1	0	0	0	1
Faecalibacterium sp. An77	0	0	52	0	55	0	0	0	0	24	0	0	0	0	14	0	0	5	6	0	0	11	6.545	2.909	10.182	1.80735	1.30848	0.190711	0.359543	Faecalibacterium sp. An77	0	0	1	0	1	0	0	0	0	1	0	0	0	0	1	0	0	1	1
Flavonifractor plautii ATCC 29863	0	38	0	33	0	0	0	47	49	33	0	0	0	10	28	54	127	35	14	19	172	0	27.955	38.455	17.455	-1.13955	1.30174	0.193005	0.363173	Flavonifractor plautii ATCC 29863	0	1	0	1	0	0	0	4	5	1	0	0	0	2	4	2	5	5	4
Sporomusa sphaeroides DSM 2875	0	0	0	0	0	0	0	0	0	1	1	1	1	0	0	0	0	0	1	0	1	4	0.545	0.818	0.273	-1.58496	1.29628	0.19488	0.365307	Sporomusa sphaeroides DSM 2875	0	0	0	0	0	0	0	0	0	1	1	1	1	0	0	0	0	0	1
uncultured Sporomusa sp.	0	0	0	0	0	0	0	0	0	1	1	1	1	0	0	0	0	0	1	0	1	4	0.545	0.818	0.273	-1.58496	1.29628	0.19488	0.365307	uncultured Sporomusa sp.	0	0	0	0	0	0	0	0	0	1	1	1	1	0	0	0	0	0	1
Eubacterium sp. TM05-53	6	3	0	0	0	0	0	0	0	0	0	0	14	0	5	3	0	0	0	7	0	5	1.773	2.636	0.909	-1.53605	1.2944	0.195528	0.365827	Eubacterium sp. TM05-53	1	1	0	0	0	0	0	0	0	0	0	0	1	0	1	1	0	0	0
Acetivibrio ethanolgignens	0	0	0	32	41	0	46	0	0	0	8	0	0	0	0	40	0	0	0	0	0	0	6.636	2.727	10.545	1.95109	1.2823	0.199737	0.369981	Acetivibrio ethanolgignens	0	0	0	1	1	0	1	0	0	0	1	0	0	0	0	1	0	0	0
Bacteroides plebeius (strain DSM 17135 / JCM 12973 / M2)	3	0	20	230	44	134	22	5	82	4	29	25	138	293	335	26	80	125	318	18	129	4	91.818	121.364	62.273	-0.962664	1.28059	0.200337	0.369981	Bacteroides plebeius (strain DSM 17135 / JCM 12973 / M2)	1	0	2	5	3	5	2	1	3	1	2	2	4	5	6	2	3	3	5
Bacteroides sp. AF32-15BH	2720	5337	4415	2461	6482	10149	7114	4429	4863	2765	1517	1221	3156	5551	5207	3115	3839	3528	3093	5357	5081	2145	4224.77	3453	4996.55	0.533081	1.28048	0.200375	0.369981	Bacteroides sp. AF32-15BH	62	62	66	44	72	77	66	62	79	57	49	50	58	64	59	56	66	70	55
Collinsella sp. AF31-11	0	0	48	0	0	0	0	0	0	0	0	0	25	11	43	18	0	31	0	6	0	0	7.091	10.545	3.636	-1.53605	1.28257	0.199643	0.369981	Collinsella sp. AF31-11	0	0	1	0	0	0	0	0	0	0	0	0	1	1	1	1	0	1	0
Collinsella sp. OM07-12	0	0	48	0	0	0	0	0	0	0	0	0	25	11	43	18	0	31	0	6	0	0	7.091	10.545	3.636	-1.53605	1.28257	0.199643	0.369981	Collinsella sp. OM07-12	0	0	1	0	0	0	0	0	0	0	0	0	1	1	1	1	0	1	0
Eisenbergiella massiliensis	17	0	0	23	0	6	16	15	18	9	0	0	7	0	0	23	12	7	0	8	0	5	7.545	5	10.091	1.01306	1.2826	0.199632	0.369981	Eisenbergiella massiliensis	1	0	0	1	0	1	1	1	1	1	0	0	1	0	0	2	1	1	0
Lactobacillus delbrueckii subsp. bulgaricus CNCM I-1519	45	63	0	0	20	20	18	0	0	103	34	0	98	0	0	3	0	0	31	0	0	0	22.091	12	32.182	1.42321	1.28603	0.198433	0.369981	Lactobacillus delbrueckii subsp. bulgaricus CNCM I-1519	3	3	0	0	1	1	1	0	0	3	3	0	3	0	0	1	0	0	2
Brachyspira aalborgi	0	0	0	18	0	0	26	0	0	0	0	0	20	0	0	52	0	0	8	24	0	26	6.909	10.182	3.636	-1.48543	1.27749	0.201428	0.37123	Brachyspira aalborgi	0	0	0	1	0	0	2	0	0	0	0	0	1	0	0	2	0	0	2
Bacteroides plebeius CAG:211	3	126	174	103	18	130	0	0	67	155	0	24	79	129	519	17	193	121	434	0	227	0	108.455	140.636	76.273	-0.88273	1.27395	0.202682	0.372149	Bacteroides plebeius CAG:211	1	1	2	2	1	2	0	0	3	3	0	2	3	2	5	1	3	3	5
Porphyromonas levii	29	16	48	8	0	0	0	0	0	0	23	0	0	0	0	16	0	0	38	0	0	0	8.545	4.364	12.727	1.54432	1.27492	0.202337	0.372149	Porphyromonas levii	1	1	1	1	0	0	0	0	0	0	1	0	0	0	0	1	0	0	1
Lactobacillus delbrueckii subsp. bulgaricus (strain ATCC BAA-365)	34	44	0	0	29	20	18	9	0	78	26	0	71	0	47	3	0	0	31	0	0	9	20	13.091	26.909	1.03953	1.26283	0.206649	0.378027	Lactobacillus delbrueckii subsp. bulgaricus (strain ATCC BAA-365)	2	2	0	0	2	1	1	1	0	2	2	0	2	0	2	1	0	0	2
Prevotella stercorea	128	308	729	1184	529	0	0	0	0	12	1103	0	92	53	321	377	452	671	0	0	0	0	297.455	167.273	427.636	1.35418	1.26338	0.206452	0.378027	Prevotella stercorea	6	9	15	15	14	0	0	0	0	1	15	0	5	1	4	10	10	16	0
uncultured bacterium Contig1529	0	0	7	46	5	0	0	0	0	0	3	0	6	0	0	0	0	0	0	0	0	0	3.409	0.545	6.273	3.52356	1.26054	0.207476	0.378836	uncultured bacterium Contig1529	0	0	1	1	1	0	0	0	0	0	1	0	1	0	0	0	0	0	0
Butyrivibrio hungatei	0	26	0	9	0	0	16	0	0	0	0	0	0	0	13	16	26	14	14	0	0	23	6.545	9.091	4	-1.18442	1.25691	0.208784	0.380421	Butyrivibrio hungatei	0	1	0	1	0	0	1	0	0	0	0	0	0	0	1	1	1	1	1
Firmicutes bacterium AF22-6AC	0	5	0	0	0	17	12	0	0	0	0	1	12	0	0	0	13	30	16	0	0	27	6.545	9.455	3.636	-1.37851	1.256	0.209116	0.380421	Firmicutes bacterium AF22-6AC	0	1	0	0	0	1	1	0	0	0	0	1	1	0	0	0	1	1	1
Streptococcus sp. HMSC069D09	0	0	0	0	0	0	0	0	71	0	0	0	0	108	0	73	0	0	0	104	79	0	16.091	26.818	5.364	-2.32193	1.25363	0.209977	0.381284	Streptococcus sp. HMSC069D09	0	0	0	0	0	0	0	0	1	0	0	0	0	1	0	1	0	0	0
Ruminococcus sp. AF31-8BH	0	37	0	0	15	0	0	16	36	0	9	0	5	0	0	30	0	0	4	2	0	11	6.5	3.909	9.091	1.21759	1.2521	0.210534	0.381593	Ruminococcus sp. AF31-8BH	0	1	0	0	1	0	0	1	1	0	1	0	1	0	0	2	0	0	1
Candidatus Delongbacteria bacterium	0	0	0	0	0	0	59	0	0	0	0	0	0	52	0	49	0	0	46	0	48	0	9.591	15.182	4	-1.92427	1.24947	0.211493	0.382628	Candidatus Delongbacteria bacterium	0	0	0	0	0	0	1	0	0	0	0	0	0	1	0	1	0	0	1
Parabacteroides sp. 20_3	0	0	103	0	197	0	0	17	126	255	23	1	129	48	41	0	311	126	178	0	211	400	96.818	130.636	63	-1.05213	1.24611	0.212724	0.38415	Parabacteroides sp. 20_3	0	0	2	0	2	0	0	1	2	2	1	1	2	1	1	0	4	2	3
Clostridium sp. chh4-2	35	55	0	0	0	0	52	90	31	0	0	0	43	30	0	50	152	18	0	0	48	122	31.136	40.818	21.455	-0.927929	1.24338	0.213726	0.385254	Clostridium sp. chh4-2	1	1	0	0	0	0	1	1	1	0	0	0	1	1	0	1	1	1	0
Parabacteroides distasonis (strain ATCC 8503 / DSM 20701 / CIP 104284 / JCM 5825 / NCTC 11152)	0	0	114	0	209	0	3	17	107	228	28	1	106	48	68	0	346	110	171	0	203	363	94.136	126.909	61.364	-1.04834	1.23652	0.216263	0.388408	Parabacteroides distasonis (strain ATCC 8503 / DSM 20701 / CIP 104284 / JCM 5825 / NCTC 11152)	0	0	3	0	3	0	1	1	1	2	2	1	2	1	2	0	4	2	3
Subdoligranulum variabile DSM 15176	118	46	579	554	735	30	14	5	0	293	16	79	23	256	40	567	0	22	32	16	6	58	149.318	89.364	209.273	1.22762	1.23744	0.215925	0.388408	Subdoligranulum variabile DSM 15176	6	3	13	11	13	3	2	2	0	10	3	8	3	6	3	10	0	3	3
Blautia sp. SF-50	23	63	21	16	0	0	145	3	0	21	12	0	61	187	0	283	185	0	0	4	0	96	44.818	64.636	25	-1.37042	1.23398	0.217212	0.388694	Blautia sp. SF-50	1	2	2	2	0	0	1	1	0	1	1	0	2	1	0	3	1	0	0
Collinsella sp. AM36-4AA	0	0	45	0	0	0	0	37	0	0	0	0	0	17	42	37	0	50	25	21	0	0	10.636	15	6.273	-1.2578	1.23453	0.217005	0.388694	Collinsella sp. AM36-4AA	0	0	1	0	0	0	0	1	0	0	0	0	0	1	1	1	0	1	1
Lactobacillus delbrueckii subsp. indicus	34	44	0	0	20	20	18	0	0	78	26	0	71	0	35	3	0	0	31	0	0	0	18.591	11.545	25.636	1.15087	1.23277	0.21766	0.388792	Lactobacillus delbrueckii subsp. indicus	2	2	0	0	1	1	1	0	0	2	2	0	2	0	1	1	0	0	2
Lactobacillus gasseri SV-16A-US	40	84	14	0	57	58	25	34	4	50	46	26	90	213	17	0	26	21	52	142	60	99	52.727	63.636	41.818	-0.605721	1.23029	0.21859	0.389746	Lactobacillus gasseri SV-16A-US	3	1	1	0	3	2	1	2	1	1	2	2	1	2	1	0	1	2	2
Bacteroides sp. CAG:530	11	13	15	0	17	0	11	0	0	3	2	0	18	12	0	0	0	0	0	0	0	0	4.273	2.636	5.909	1.16439	1.22558	0.220356	0.392186	Bacteroides sp. CAG:530	1	1	1	0	1	0	1	0	0	1	1	0	1	1	0	0	0	0	0
Bacteroides sp. AF17-1	1023	2567	1803	535	2916	5851	3042	2118	2512	1490	1152	682	915	2350	2751	1349	1380	1429	1974	2609	2435	1063	2027.82	1580.82	2474.82	0.646651	1.22201	0.221702	0.393871	Bacteroides sp. AF17-1	34	31	35	19	34	40	38	32	35	34	38	34	28	35	36	35	28	40	41
Hungatella hathewayi	154	290	0	26	21	0	4	7	242	6	0	6	63	55	464	265	32	21	289	29	335	302	104.955	145.636	64.273	-1.18009	1.21972	0.222571	0.394703	Hungatella hathewayi	2	1	0	2	2	0	1	1	3	1	0	2	3	3	4	3	1	2	2
Lactobacillus salivarius (strain UCC118)	0	232	0	0	0	0	65	0	0	0	140	0	166	281	25	110	0	0	43	255	138	140	67.273	91.182	43.364	-1.07226	1.21767	0.223348	0.39537	Lactobacillus salivarius (strain UCC118)	0	2	0	0	0	0	1	0	0	0	1	0	1	2	1	2	0	0	1
Prevotella buccae D17	128	0	236	380	317	342	0	0	221	160	212	132	0	0	0	0	203	237	241	227	290	0	171.818	130.727	212.909	0.703677	1.21217	0.225448	0.397659	Prevotella buccae D17	1	0	1	1	1	1	0	0	1	1	1	1	0	0	0	0	1	1	1
Romboutsia ilealis	41	0	0	51	0	185	0	74	39	115	0	0	107	105	103	369	217	47	201	32	87	0	79.773	100.273	59.273	-0.758489	1.21301	0.225125	0.397659	Romboutsia ilealis	4	0	0	3	0	6	0	5	3	6	0	0	6	4	4	7	5	4	6
Escherichia coli O25b:H4	18	0	0	0	0	8	0	0	19	6	0	11	5	67	0	0	0	0	21	18	7	4	8.545	11.636	5.455	-1.09311	1.203	0.228977	0.403163	Escherichia coli O25b:H4	2	0	0	0	0	1	0	0	2	1	0	2	1	2	0	0	0	0	2
Parabacteroides johnsonii DSM 18315	82	6	190	54	426	0	71	567	159	450	171	42	203	33	4	0	10	251	38	0	490	46	151.455	106.455	196.455	0.883958	1.19808	0.230885	0.405798	Parabacteroides johnsonii DSM 18315	4	2	3	1	8	0	3	4	4	7	6	2	6	1	1	0	1	4	3
Bacteroides fragilis str. 3988T(B)14	0	101	101	289	4	73	138	139	239	0	184	39	7	3	98	139	3	85	79	0	306	10	95.5	66.818	124.182	0.894141	1.19064	0.233795	0.410181	Bacteroides fragilis str. 3988T(B)14	0	2	3	6	1	3	3	5	6	0	6	2	1	1	5	4	1	4	3
Bacteroides vulgatus dnLKV7	3113	6093	4801	2412	6771	14242	7655	5489	6191	3576	2519	1852	3789	6385	5815	4213	3655	4250	3770	7308	5650	2602	5184.14	4152.27	6216	0.582085	1.18852	0.234628	0.410911	Bacteroides vulgatus dnLKV7	93	98	95	62	101	121	102	96	118	90	78	79	85	92	94	83	86	102	89
Alistipes sp. An66	12	0	32	0	0	0	9	0	0	18	0	0	20	0	0	0	0	0	0	0	0	0	4.182	1.909	6.455	1.75743	1.18229	0.23709	0.411755	Alistipes sp. An66	1	0	1	0	0	0	1	0	0	1	0	0	1	0	0	0	0	0	0
Blautia luti	34	92	189	58	238	5	42	147	20	17	108	63	8	0	21	207	69	78	39	19	12	6	65.727	49	82.455	0.750817	1.18155	0.237384	0.411755	Blautia luti	1	1	3	3	3	2	1	2	1	1	3	2	1	0	1	4	2	3	1
Blautia obeum ATCC 29174	8	0	0	0	40	0	8	34	32	0	16	0	0	0	0	59	7	0	0	0	0	0	8.227	4.636	11.818	1.34994	1.18097	0.237615	0.411755	Blautia obeum ATCC 29174	1	0	0	0	2	0	1	1	2	0	2	0	0	0	0	1	1	0	0
Enterocloster bolteae	2	6	4	22	20	0	0	16	6	3	0	3	30	19	72	20	0	13	0	6	0	0	9.545	12.273	6.818	-0.847997	1.18332	0.236683	0.411755	Enterocloster bolteae	1	1	1	1	2	0	0	2	1	1	0	1	1	1	1	1	0	1	0
Prevotella intermedia	12	0	0	86	0	0	0	0	0	7	50	0	0	0	7	0	43	0	0	0	0	0	11.773	4.364	19.182	2.13614	1.18354	0.236595	0.411755	Prevotella intermedia	1	0	0	1	0	0	0	0	0	1	1	0	0	0	1	0	1	0	0
Ruminococcus sp. AF19-29	34	92	60	0	68	3	42	0	20	17	51	21	5	0	21	93	46	22	4	17	0	11	27.909	21.182	34.636	0.709461	1.18488	0.236064	0.411755	Ruminococcus sp. AF19-29	1	1	1	0	2	1	1	0	1	1	2	1	1	0	1	2	1	1	1
Collinsella sp. TF05-9AC	0	0	13	0	7	5	0	104	0	0	0	8	104	0	114	0	0	12	32	36	0	5	17.773	25.091	10.455	-1.26303	1.17844	0.238622	0.412775	Collinsella sp. TF05-9AC	0	0	1	0	1	1	0	2	0	0	0	1	1	0	2	0	0	1	1
Clostridium perfringens E str. JGS1987	0	0	0	53	60	0	306	53	10	0	0	136	51	68	0	0	52	26	58	332	0	0	53.909	72.455	35.364	-1.03481	1.17669	0.239319	0.412797	Clostridium perfringens E str. JGS1987	0	0	0	2	2	0	3	1	1	0	0	4	3	3	0	0	1	2	1
Collinsella sp. AM20-15AC	0	0	13	0	7	5	0	104	0	0	0	8	0	0	114	6	0	12	32	36	0	110	18.045	25.636	10.455	-1.29406	1.17631	0.239473	0.412797	Collinsella sp. AM20-15AC	0	0	1	0	1	1	0	2	0	0	0	1	0	0	2	1	0	1	1
Bacteroides fragilis str. S36L11	0	33	98	75	104	93	85	156	189	0	87	0	0	73	150	165	61	22	22	0	195	1	68.227	51.909	84.545	0.70374	1.17359	0.240559	0.413947	Bacteroides fragilis str. S36L11	0	1	2	2	1	3	2	4	4	0	3	0	0	1	4	2	2	2	2
Lachnospiraceae bacterium 7_1_58FAA	31	38	0	33	101	12	0	205	245	51	0	9	26	10	169	138	340	85	47	56	1039	17	111	162.818	59.182	-1.46004	1.17201	0.241194	0.414315	Lachnospiraceae bacterium 7_1_58FAA	1	1	0	1	2	1	0	6	6	2	0	2	2	2	6	4	9	5	6
Firmicutes bacterium CAG:272	11	0	9	0	0	0	0	0	0	0	6	7	14	0	9	0	0	10	0	0	0	27	4.864	6.818	2.909	-1.22882	1.17059	0.241763	0.414572	Firmicutes bacterium CAG:272	1	0	1	0	0	0	0	0	0	0	1	1	1	0	1	0	0	1	0
Absicoccus porci	4	0	3	0	4	0	0	0	0	6	0	0	0	0	7	0	0	0	0	0	0	0	1	0.455	1.545	1.76553	1.16544	0.24384	0.417406	Absicoccus porci	1	0	1	0	1	0	0	0	0	1	0	0	0	0	1	0	0	0	0
Clostridium scindens (strain ATCC 35704 / DSM 5676 / VPI 13733 / 19)	72	231	0	0	82	3	32	166	42	100	12	0	166	86	57	289	353	38	28	0	25	255	86.182	109.273	63.091	-0.792429	1.16184	0.245302	0.419181	Clostridium scindens (strain ATCC 35704 / DSM 5676 / VPI 13733 / 19)	4	5	0	0	4	1	2	5	3	4	1	0	7	3	3	8	8	3	2
Bacteroidales bacterium 43_36	0	0	68	0	0	0	0	17	0	0	23	1	10	48	68	0	47	0	40	0	27	17	15.182	20.364	10	-1.026	1.15109	0.249696	0.422484	Bacteroidales bacterium 43_36	0	0	2	0	0	0	0	1	0	0	1	1	1	1	2	0	2	0	1
Bacteroides fragilis	0	474	753	354	262	1233	753	518	757	31	354	43	0	73	387	483	86	623	244	87	1741	100	432.455	327.182	537.727	0.716782	1.15065	0.249877	0.422484	Bacteroides fragilis	0	4	5	7	8	15	7	15	18	1	17	3	0	1	14	7	7	14	14
Clostridium sp. CAG:452	0	0	0	72	31	0	0	3	0	0	5	0	0	0	30	0	0	0	0	0	0	0	6.364	1.818	10.909	2.58496	1.14978	0.250234	0.422484	Clostridium sp. CAG:452	0	0	0	1	1	0	0	1	0	0	1	0	0	0	1	0	0	0	0
Collinsella sp. AM34-10	0	0	19	0	7	5	0	108	1	0	0	8	104	0	119	6	0	16	32	37	0	9	18.909	26.545	11.273	-1.23563	1.15454	0.248279	0.422484	Collinsella sp. AM34-10	0	0	2	0	1	1	0	3	1	0	0	1	1	0	3	1	0	2	1
Coprobacillus sp. AF31-1BH	0	0	0	36	0	0	29	0	20	0	0	0	0	21	0	58	0	0	24	50	0	59	11.955	16.545	7.364	-1.16794	1.15279	0.248995	0.422484	Coprobacillus sp. AF31-1BH	0	0	0	1	0	0	1	0	2	0	0	0	0	1	0	2	0	0	1
Prevotella stercorea CAG:629	65	374	507	545	410	0	0	0	0	12	169	0	171	0	98	279	223	275	0	0	0	0	137.909	89.182	186.636	1.06541	1.15102	0.249724	0.422484	Prevotella stercorea CAG:629	5	7	8	6	7	0	0	0	0	1	5	0	4	0	2	5	6	7	0
Subdoligranulum variabile	64	10	238	184	278	6	8	2	0	103	23	42	6	82	29	243	0	18	21	2	0	15	59.545	38.182	80.909	1.08342	1.15087	0.249786	0.422484	Subdoligranulum variabile	4	2	5	5	5	1	1	1	0	5	3	4	1	3	2	6	0	3	2
Collinsella sp. AF04-24	0	0	13	0	7	4	0	0	0	0	0	8	0	0	16	0	0	12	0	5	0	5	3.318	4.636	2	-1.21299	1.14808	0.250935	0.422943	Collinsella sp. AF04-24	0	0	1	0	1	1	0	0	0	0	0	1	0	0	1	0	0	1	0
Bacteroides fragilis str. 3783N1-6	0	33	98	157	104	93	85	169	204	0	140	0	0	73	150	241	61	22	22	0	251	1	82.864	61.818	103.909	0.749219	1.14045	0.254098	0.423942	Bacteroides fragilis str. 3783N1-6	0	1	2	4	1	3	2	5	5	0	4	0	0	1	4	3	2	2	2
Bacteroides nordii CL02T12C05	0	0	19	18	0	39	0	0	18	0	0	0	0	0	0	0	0	0	35	0	0	0	6.727	3	10.455	1.8011	1.14302	0.25303	0.423942	Bacteroides nordii CL02T12C05	0	0	1	1	0	1	0	0	1	0	0	0	0	0	0	0	0	0	1
Bacteroides sp. 3_1_33FAA	1026	2154	1902	638	2139	4584	2490	2041	1937	1402	850	753	1043	1835	2929	1392	1308	1255	1714	2277	1871	848	1762.41	1444.73	2080.09	0.525849	1.14447	0.25243	0.423942	Bacteroides sp. 3_1_33FAA	45	42	46	20	48	49	49	37	49	40	37	36	39	32	55	40	37	47	49
Bacteroides sp. AM27-13	3428	7245	6076	2788	8501	15334	10845	6116	7116	3852	2460	1574	5286	8307	7327	4495	4853	5231	5143	7016	7848	2428	6038.45	4967	7109.91	0.517456	1.14079	0.253955	0.423942	Bacteroides sp. AM27-13	103	96	109	65	108	129	125	106	120	96	84	78	107	108	106	94	101	115	101
Bacteroides sp. CAG:702	3	12	4	0	136	0	12	0	0	0	0	52	78	0	170	0	1	0	0	0	144	0	25.818	40.273	11.364	-1.82538	1.14043	0.254107	0.423942	Bacteroides sp. CAG:702	1	1	1	0	1	0	1	0	0	0	0	1	1	0	1	0	1	0	0
Paraclostridium bifermentans ATCC 19299	0	0	0	0	0	0	147	0	0	0	54	0	126	0	0	0	0	88	84	109	0	142	33.682	49	18.364	-1.41593	1.14342	0.252864	0.423942	Paraclostridium bifermentans ATCC 19299	0	0	0	0	0	0	1	0	0	0	1	0	1	0	0	0	0	1	1
Clostridiales bacterium	216	419	211	728	1077	203	298	100	171	289	358	88	1603	638	293	613	285	493	617	819	0	1158	474.5	568.273	380.727	-0.577826	1.1378	0.255206	0.425056	Clostridiales bacterium	9	11	6	12	13	9	7	3	5	9	10	11	34	17	10	21	6	26	22
Lachnospiraceae bacterium A10	0	0	12	0	0	0	0	0	18	0	0	0	0	25	38	0	0	0	0	0	13	13	4.318	6.364	2.273	-1.48543	1.13631	0.255828	0.425374	Lachnospiraceae bacterium A10	0	0	1	0	0	0	0	0	1	0	0	0	0	1	1	0	0	0	0
Ruminococcaceae bacterium	34	174	279	397	1025	224	379	345	294	268	127	90	293	586	367	329	9	309	45	257	11	351	263.227	220.455	306	0.47305	1.13443	0.256615	0.425964	Ruminococcaceae bacterium	3	6	4	2	9	10	6	4	8	8	9	8	8	12	6	8	1	7	4
Bacteroides dorei 5_1_36/D4	1122	1907	1792	770	2789	4796	2614	2348	2161	1570	891	819	1401	1935	2780	1331	1448	1541	1905	2308	2118	976	1904.09	1579.82	2228.36	0.496226	1.12618	0.260091	0.431007	Bacteroides dorei 5_1_36/D4	42	36	38	23	45	50	45	42	47	41	34	38	35	35	50	38	36	48	48
Phocaeicola vulgatus (Bacteroides vulgatus)	12936	26468	20047	10657	34226	64962	38030	25493	31808	14565	11476	6002	18519	28784	31103	17820	18576	20760	18872	33059	30183	10874	23958.1	19443.3	28472.9	0.550319	1.1242	0.260927	0.431667	Phocaeicola vulgatus (Bacteroides vulgatus)	470	409	424	314	512	593	506	468	633	448	402	383	412	441	495	422	428	544	428
Bacteroides xylanisolvens	7	764	250	10	36	428	397	14	234	205	171	167	53	50	101	71	40	28	28	12	563	105	179.364	120.727	238	0.97921	1.12214	0.261801	0.432389	Bacteroides xylanisolvens	1	2	4	1	3	3	4	2	6	5	6	5	3	3	3	3	2	3	3
Blautia sp. CAG:52	7	268	52	42	192	0	20	384	74	0	52	29	57	111	33	147	0	0	177	0	6	21	68.136	49	87.273	0.832749	1.11886	0.263201	0.433973	Blautia sp. CAG:52	2	5	3	2	4	0	1	4	4	0	2	2	3	4	1	5	0	0	5
Clostridium sp. OM02-18AC	0	3	0	0	22	0	32	0	0	0	0	3	34	0	27	21	0	22	0	0	0	0	6.5	9.182	3.818	-1.26589	1.11753	0.263768	0.434182	Clostridium sp. OM02-18AC	0	1	0	0	1	0	1	0	0	0	0	1	1	0	1	1	0	1	0
Blautia sp. AF25-12LB	33	0	0	36	157	0	49	153	34	10	31	91	136	53	143	90	0	0	52	0	0	190	57	71.818	42.182	-0.767728	1.11568	0.264559	0.434758	Blautia sp. AF25-12LB	2	0	0	1	2	0	3	2	1	1	1	3	2	1	2	2	0	0	1
Lactobacillus salivarius SMXD51	10	34	17	36	41	0	0	0	0	0	22	0	0	0	58	33	0	0	0	34	0	0	11.5	8	15	0.906891	1.10341	0.26985	0.44131	Lactobacillus salivarius SMXD51	1	1	1	1	1	0	0	0	0	0	1	0	0	0	1	1	0	0	0
Moraxella pluranimalium	0	0	0	12	46	9	0	158	35	13	10	0	7	0	0	0	0	19	34	46	46	0	18.182	12.545	23.818	0.924899	1.10296	0.270046	0.44131	Moraxella pluranimalium	0	0	0	2	2	1	0	3	2	1	1	0	1	0	0	0	0	2	3
Parabacteroides sp. CT06	0	0	114	0	307	0	3	17	126	277	28	1	139	48	68	0	410	130	171	0	238	400	109.5	144.364	74.636	-0.951757	1.10229	0.270336	0.44131	Parabacteroides sp. CT06	0	0	3	0	4	0	1	1	2	3	2	1	3	1	2	0	6	3	3
Roseburia sp. OM02-15	0	0	25	119	0	0	99	0	17	0	59	0	0	0	0	0	0	32	90	0	21	0	22.318	12.818	31.818	1.31166	1.10241	0.270285	0.44131	Roseburia sp. OM02-15	0	0	1	1	0	0	1	0	1	0	1	0	0	0	0	0	0	1	1
Bacteroides vulgatus (strain ATCC 8482 / DSM 1447 / JCM 5826 / NBRC 14291 / NCTC 11154)	4412	7159	6151	3643	8727	16129	10787	5898	7092	4641	2959	2157	5227	7797	7979	5126	6210	5904	5111	7966	7570	3808	6539	5484.18	7593.82	0.469549	1.09938	0.271604	0.442647	Bacteroides vulgatus (strain ATCC 8482 / DSM 1447 / JCM 5826 / NBRC 14291 / NCTC 11154)	115	111	108	74	117	147	133	103	138	108	94	86	105	100	113	100	111	125	103
Bacteroides sp. 9_1_42FAA	1165	1795	1670	631	2263	5647	3345	2267	2443	1432	1063	883	972	1909	2862	1427	1378	1510	1991	2715	2099	1071	1981.86	1595	2368.73	0.570556	1.09648	0.272868	0.442759	Bacteroides sp. 9_1_42FAA	44	37	39	22	43	47	46	43	57	38	42	43	39	32	49	41	41	51	49
Lactobacillus gasseri 224-1	18	0	0	0	31	23	0	4	4	0	2	5	0	9	0	0	0	5	15	0	0	0	5.955	3.455	8.455	1.29123	1.09594	0.273105	0.442759	Lactobacillus gasseri 224-1	2	0	0	0	2	1	0	1	1	0	1	1	0	1	0	0	0	1	1
Phocaeicola dorei	6015	12602	10177	4096	14163	25830	16193	11154	12651	7343	4662	3014	8187	12629	13900	6724	8596	9673	8537	15174	13124	4227	10383.9	8660.45	12107.4	0.48337	1.09511	0.273469	0.442759	Phocaeicola dorei	204	180	204	111	206	241	205	197	246	198	159	165	186	191	212	183	194	225	214
Prevotella sp. oral taxon 473 str. F0040	0	270	0	0	0	462	0	504	349	168	0	0	0	0	0	0	211	0	184	310	311	0	128.227	83.091	173.364	1.06104	1.09671	0.272768	0.442759	Prevotella sp. oral taxon 473 str. F0040	0	1	0	0	0	1	0	1	1	1	0	0	0	0	0	0	1	0	1
Phocaeicola sartorii	406	598	889	366	1639	2039	2206	925	1126	502	445	401	570	1031	1234	815	698	1113	741	926	769	548	902.091	761	1043.18	0.455022	1.09403	0.273942	0.442799	Phocaeicola sartorii	23	16	19	20	33	29	29	27	33	24	28	24	20	19	35	24	23	35	29
Sphaerochaeta pleomorpha (strain ATCC BAA-1885 / DSM 22778 / Grapes)	56	56	55	108	0	0	110	0	0	37	0	12	51	119	0	0	0	0	0	0	0	48	29.318	20.545	38.091	0.890627	1.09192	0.274869	0.443569	Sphaerochaeta pleomorpha (strain ATCC BAA-1885 / DSM 22778 / Grapes)	3	2	2	3	0	0	3	0	0	2	0	1	2	1	0	0	0	0	0
Bacteroides vulgatus str. 3975 RP4	4427	7217	7871	2991	8941	17625	13847	7119	7381	4449	2989	2001	5330	7893	8918	5325	6645	6036	5540	9438	9783	3024	7026.32	5846.64	8206	0.489072	1.08739	0.276863	0.446057	Bacteroides vulgatus str. 3975 RP4	124	111	136	80	127	163	164	110	153	115	105	94	125	120	127	115	122	147	114
Bilophila sp. 4_1_30	34	0	77	0	33	0	0	0	21	9	5	0	32	12	6	78	0	22	75	0	85	18	21.455	27.273	15.636	-0.802554	1.07409	0.282783	0.454852	Bilophila sp. 4_1_30	4	0	5	0	2	0	0	0	3	3	2	0	3	2	1	5	0	3	6
Bacteroides vulgatus str. 3775 SL(B) 10 (iv)	3005	5605	4299	1681	6057	12634	9188	4663	4838	2993	1991	1281	4077	5912	5553	3612	3521	3731	3884	6925	5951	2035	4709.68	3864.27	5555.09	0.523614	1.07241	0.283537	0.455321	Bacteroides vulgatus str. 3775 SL(B) 10 (iv)	86	86	82	45	95	119	104	84	103	80	64	69	80	86	85	81	82	94	81
Ruminococcus sp. AF17-22AC	0	57	0	0	52	0	8	54	31	0	2	0	0	0	0	77	7	0	0	0	0	0	10.455	5.818	15.091	1.37504	1.07127	0.284049	0.455402	Ruminococcus sp. AF17-22AC	0	1	0	0	2	0	1	1	2	0	1	0	0	0	0	1	1	0	0
Streptococcus suis	5	1	0	86	81	94	0	122	49	28	3	0	6	0	0	0	0	0	10	83	93	78	34.318	22.455	46.182	1.04032	1.07	0.284618	0.455574	Streptococcus suis	2	1	0	2	2	2	0	3	3	1	1	0	1	0	0	0	0	0	2
Blautia faecicola	81	228	92	29	205	0	20	178	28	0	21	21	174	74	33	113	0	0	88	0	0	11	57.682	44.182	71.182	0.688056	1.06671	0.286102	0.457206	Blautia faecicola	2	4	2	1	3	0	1	2	1	0	1	1	4	2	1	3	0	0	2
Bacteroides sp. 2_2_4	0	0	0	0	20	58	0	5	48	0	5	0	0	0	0	0	0	0	42	3	13	0	9.818	4.909	14.727	1.58496	1.05996	0.289163	0.458435	Bacteroides sp. 2_2_4	0	0	0	0	2	2	0	1	2	0	1	0	0	0	0	0	0	0	2
Gallibacterium anatis 12656/12	0	94	0	78	0	0	0	0	122	0	43	0	0	0	0	0	0	0	0	164	0	0	21.318	11.273	31.364	1.47626	1.05989	0.289195	0.458435	Gallibacterium anatis 12656/12	0	1	0	1	0	0	0	0	1	0	1	0	0	0	0	0	0	0	0
Gallibacterium anatis 4895	0	94	0	78	0	0	0	0	122	0	43	0	0	0	0	0	0	0	0	164	0	0	21.318	11.273	31.364	1.47626	1.05989	0.289195	0.458435	Gallibacterium anatis 4895	0	1	0	1	0	0	0	0	1	0	1	0	0	0	0	0	0	0	0
Lachnospiraceae bacterium TF01-11	40	0	25	0	152	0	0	111	0	0	0	0	40	29	0	43	0	0	0	0	22	0	18.182	10.636	25.727	1.27429	1.0607	0.288826	0.458435	Lachnospiraceae bacterium TF01-11	1	0	1	0	1	0	0	1	0	0	0	0	1	1	0	1	0	0	0
Lactobacillus delbrueckii subsp. bulgaricus	51	123	0	0	20	20	18	9	0	99	53	0	152	0	12	6	0	0	43	0	0	9	30.273	19.909	40.636	1.02934	1.06072	0.288816	0.458435	Lactobacillus delbrueckii subsp. bulgaricus	5	6	0	0	1	1	1	1	0	5	6	0	5	0	1	2	0	0	3
Lactococcus termiticola	0	0	0	0	0	64	0	0	0	0	0	42	61	0	0	0	43	0	0	0	78	0	17.136	24.818	9.455	-1.39232	1.05507	0.291393	0.461177	Lactococcus termiticola	0	0	0	0	0	1	0	0	0	0	0	1	1	0	0	0	1	0	0
Collinsella sp. TF07-1	0	0	58	0	7	5	0	75	0	0	0	8	34	0	58	43	0	62	25	26	0	5	16.773	22	11.545	-0.930179	1.05271	0.292472	0.462143	Collinsella sp. TF07-1	0	0	2	0	1	1	0	2	0	0	0	1	1	0	2	2	0	2	1
Bacteroides sp. 3_1_40A	2969	6299	5289	2210	7082	14283	8262	5210	6181	2986	2105	1433	4179	6612	6496	3888	4768	4374	4056	6495	6479	2520	5215.73	4286.45	6145	0.519628	1.05121	0.293164	0.462204	Bacteroides sp. 3_1_40A	89	87	85	52	83	103	90	81	97	76	61	66	82	74	85	83	79	93	73
Lactobacillus johnsonii DPC 6026	50	121	16	0	61	96	38	4	5	112	7	23	38	31	36	0	0	23	30	126	3	35	40.409	29.818	51	0.774305	1.05059	0.293448	0.462204	Lactobacillus johnsonii DPC 6026	5	2	2	0	4	5	2	1	2	5	2	3	2	2	3	0	0	3	3
Bacteroides sp. AM16-24	7	29	17	10	0	0	21	0	0	4	7	0	13	14	0	0	0	0	0	0	17	9	6.409	4.455	8.364	0.908852	1.04747	0.294882	0.462984	Bacteroides sp. AM16-24	1	1	1	1	0	0	1	0	0	1	1	0	1	1	0	0	0	0	0
Bacteroides stercorirosoris	7	29	17	10	0	0	21	0	0	4	7	0	13	14	0	0	0	0	0	0	17	9	6.409	4.455	8.364	0.908852	1.04747	0.294882	0.462984	Bacteroides stercorirosoris	1	1	1	1	0	0	1	0	0	1	1	0	1	1	0	0	0	0	0
[Clostridium] cf. saccharolyticum K10	0	80	62	47	0	0	0	0	29	0	80	0	51	161	132	49	81	31	24	0	37	99	41.545	52.909	30.182	-0.809836	1.0462	0.295468	0.463165	[Clostridium] cf. saccharolyticum K10	0	1	1	1	0	0	0	0	1	0	1	0	1	2	2	1	1	1	1
Bacteroides eggerthii 1_2_48FAA	7	16	17	27	81	47	135	0	22	4	16	0	54	14	57	0	12	29	7	22	56	9	26.773	21.364	32.182	0.591089	1.03731	0.299591	0.468883	Bacteroides eggerthii 1_2_48FAA	1	1	1	2	2	1	2	0	2	1	2	0	2	1	1	0	1	1	1
Blautia obeum A2-162	0	73	0	0	34	0	34	0	12	0	2	0	0	0	0	60	0	0	0	0	0	0	7.545	4	11.091	1.47131	1.0227	0.306449	0.470772	Blautia obeum A2-162	0	1	0	0	2	0	2	0	2	0	1	0	0	0	0	1	0	0	0
Coriobacteriaceae bacterium CHKCI002	5	0	0	51	11	0	0	0	0	0	3	0	14	0	0	12	0	0	0	0	0	0	4.682	2.091	7.273	1.79837	1.02049	0.307497	0.470772	Coriobacteriaceae bacterium CHKCI002	1	0	0	1	1	0	0	0	0	0	1	0	1	0	0	1	0	0	0
Dysgonomonas mossii	0	0	0	0	0	55	16	0	49	29	0	0	0	0	39	0	44	0	0	0	0	0	11.273	6.364	16.182	1.34645	1.02673	0.304549	0.470772	Dysgonomonas mossii	0	0	0	0	0	1	1	0	1	1	0	0	0	0	1	0	1	0	0
Dysgonomonas mossii DSM 22836	0	0	0	0	0	55	16	0	49	29	0	0	0	0	39	0	44	0	0	0	0	0	11.273	6.364	16.182	1.34645	1.02673	0.304549	0.470772	Dysgonomonas mossii DSM 22836	0	0	0	0	0	1	1	0	1	1	0	0	0	0	1	0	1	0	0
Dysgonomonas sp. 37-18	0	0	0	0	0	55	16	0	49	29	0	0	0	0	39	0	44	0	0	0	0	0	11.273	6.364	16.182	1.34645	1.02673	0.304549	0.470772	Dysgonomonas sp. 37-18	0	0	0	0	0	1	1	0	1	1	0	0	0	0	1	0	1	0	0
Dysosmobacter welbionis	5	88	4	20	61	0	0	0	7	10	34	38	19	0	0	0	0	0	0	0	0	0	14.955	9.364	20.545	1.13368	1.02585	0.304963	0.470772	Dysosmobacter welbionis	1	1	1	1	2	0	0	0	1	1	2	2	1	0	0	0	0	0	0
Fournierella massiliensis	5	25	13	0	11	0	0	0	0	0	3	0	14	0	0	12	0	0	0	0	0	0	3.364	2.091	4.636	1.14886	1.02468	0.305516	0.470772	Fournierella massiliensis	1	1	1	0	1	0	0	0	0	0	1	0	1	0	0	1	0	0	0
Lactobacillus delbrueckii subsp. bulgaricus (strain 2038)	11	19	0	0	0	0	0	0	0	25	8	0	27	0	0	0	0	0	0	0	0	0	4.636	2.545	6.727	1.4021	1.03216	0.301995	0.470772	Lactobacillus delbrueckii subsp. bulgaricus (strain 2038)	1	1	0	0	0	0	0	0	0	1	1	0	1	0	0	0	0	0	0
Parabacteroides sp. OF01-14	0	2	120	0	218	0	3	17	4	228	28	1	24	48	68	0	274	110	151	0	224	315	81.455	108.182	54.727	-0.983126	1.02453	0.305585	0.470772	Parabacteroides sp. OF01-14	0	1	3	0	3	0	1	1	1	2	2	1	2	1	2	0	5	2	3
Ruminococcus sp. AM27-16	0	0	0	0	63	3	0	0	41	17	42	21	0	0	86	52	98	22	60	0	5	0	22.909	29.727	16.091	-0.885541	1.01986	0.307795	0.470772	Ruminococcus sp. AM27-16	0	0	0	0	1	1	0	0	2	1	1	1	0	0	2	1	1	1	1
Sphaerochaeta dissipatitropha	8	0	7	6	0	0	6	0	0	0	0	0	0	0	0	13	0	0	0	0	0	0	1.727	0.909	2.545	1.48543	1.02287	0.306371	0.470772	Sphaerochaeta dissipatitropha	1	0	1	1	0	0	1	0	0	0	0	0	0	0	0	1	0	0	0
Subdoligranulum sp. 60_17	22	5	15	37	31	11	16	5	0	12	13	3	6	6	18	29	0	19	21	21	0	21	14.136	11.818	16.455	0.477478	1.01951	0.307959	0.470772	Subdoligranulum sp. 60_17	3	2	2	3	3	2	3	2	0	2	2	2	1	1	2	2	0	2	2
Synchytrium endobioticum	0	0	41	0	0	0	0	0	0	148	0	0	206	231	0	66	0	0	111	0	0	0	34.727	50.182	19.273	-1.3806	1.02105	0.30723	0.470772	Synchytrium endobioticum	0	0	1	0	0	0	0	0	0	1	0	0	1	1	0	1	0	0	1
Treponema sp. JC4	0	8	0	2	0	0	0	0	0	4	0	0	10	0	6	6	0	0	0	0	0	15	2.136	3	1.273	-1.23704	1.02261	0.306494	0.470772	Treponema sp. JC4	0	1	0	1	0	0	0	0	0	1	0	0	1	0	1	1	0	0	0
uncultured Dysgonomonas sp.	0	0	0	0	0	55	16	0	49	29	0	0	0	0	39	0	44	0	0	0	0	0	11.273	6.364	16.182	1.34645	1.02673	0.304549	0.470772	uncultured Dysgonomonas sp.	0	0	0	0	0	1	1	0	1	1	0	0	0	0	1	0	1	0	0
Blautia sp. OF03-15BH	43	12	5	0	37	117	4	50	62	64	33	3	0	29	0	36	4	100	9	117	0	33	37.636	27.818	47.455	0.770518	1.01803	0.308666	0.471122	Blautia sp. OF03-15BH	2	2	1	0	2	3	1	2	2	2	1	1	0	2	0	2	1	2	1
Bacteroides luti	0	0	0	0	22	0	0	0	0	0	0	7	0	0	0	0	0	10	11	12	0	0	2.773	4.091	1.455	-1.49185	1.01414	0.310518	0.473216	Bacteroides luti	0	0	0	0	1	0	0	0	0	0	0	1	0	0	0	0	0	1	1
Alistipes putredinis	164	0	0	0	344	0	253	258	0	0	0	0	0	0	0	0	0	0	0	0	381	0	56.545	32.727	80.364	1.29605	1.00723	0.313825	0.475317	Alistipes putredinis	1	0	0	0	1	0	1	1	0	0	0	0	0	0	0	0	0	0	0
Alistipes putredinis CAG:67	164	0	0	0	344	0	253	258	0	0	0	0	0	0	0	0	0	0	0	0	381	0	56.545	32.727	80.364	1.29605	1.00723	0.313825	0.475317	Alistipes putredinis CAG:67	1	0	0	0	1	0	1	1	0	0	0	0	0	0	0	0	0	0	0
Clostridium perfringens (strain 13 / Type A)	0	0	0	0	39	0	27	0	0	0	0	20	0	0	0	4	0	21	0	97	0	0	8.773	13.182	4.364	-1.59495	1.0075	0.313696	0.475317	Clostridium perfringens (strain 13 / Type A)	0	0	0	0	1	0	1	0	0	0	0	1	0	0	0	1	0	1	0
Oscillibacter sp. 1-3	0	0	0	23	18	26	0	0	0	0	23	0	35	64	0	0	29	29	25	0	0	50	15.773	20.545	11	-0.901316	1.01003	0.312481	0.475317	Oscillibacter sp. 1-3	0	0	0	1	1	1	0	0	0	0	1	0	2	2	0	0	1	1	2
Ruminococcus sp. AF21-42	0	509	0	0	102	0	169	0	0	0	52	0	5	0	41	14	0	0	84	7	24	115	44.227	24.455	64	1.38797	1.00346	0.315638	0.477329	Ruminococcus sp. AF21-42	0	1	0	0	2	0	1	0	0	0	1	0	1	0	2	2	0	0	4
Bacteroides heparinolyticus	0	165	234	0	0	10	0	0	329	0	0	7	0	255	33	0	0	4	9	324	572	427	95.545	134.909	56.182	-1.26381	1.0021	0.316297	0.477594	Bacteroides heparinolyticus	0	1	1	0	0	1	0	0	2	0	0	1	0	1	2	0	0	1	1
Bacteroides sp. 4_3_47FAA	3827	6907	6091	2828	8076	13393	11359	6264	6776	3705	2477	1648	5004	8893	7046	4525	5631	5685	5288	7624	7915	3062	6025.73	5220.82	6830.64	0.387744	0.999929	0.317345	0.477713	Bacteroides sp. 4_3_47FAA	107	96	109	69	101	121	124	101	124	93	86	77	100	96	101	94	95	122	100
Blautia sp. OM07-19	0	74	0	0	96	3	25	22	30	17	42	21	0	0	55	62	0	22	17	10	0	0	21.227	16.091	26.364	0.712304	1.00052	0.317057	0.477713	Blautia sp. OM07-19	0	1	0	0	2	1	1	1	2	1	1	1	0	0	2	1	0	1	1
Clostridium perfringens	0	0	0	57	432	0	703	53	10	0	0	410	68	156	0	4	52	260	58	875	0	0	142.364	197.273	87.455	-1.17359	0.998823	0.317881	0.47779	Clostridium perfringens	0	0	0	3	7	0	8	1	1	0	0	10	7	6	0	1	1	9	1
Blautia sp. AM23-13AC	0	0	14	0	0	0	43	0	0	0	0	0	35	0	0	0	0	11	36	36	0	0	6.955	9.909	4	-1.30875	0.995262	0.319609	0.478201	Blautia sp. AM23-13AC	0	0	1	0	0	0	1	0	0	0	0	0	1	0	0	0	0	1	1
Blautia sp. AM42-2	0	0	14	0	0	0	43	0	0	0	0	0	35	0	0	0	0	11	36	36	0	0	6.955	9.909	4	-1.30875	0.995262	0.319609	0.478201	Blautia sp. AM42-2	0	0	1	0	0	0	1	0	0	0	0	0	1	0	0	0	0	1	1
Odoribacter sp. AF15-53	116	0	0	73	230	0	13	0	90	0	0	0	0	0	148	0	0	0	0	0	121	0	32	19.182	44.818	1.22434	0.996597	0.31896	0.478201	Odoribacter sp. AF15-53	2	0	0	1	2	0	1	0	2	0	0	0	0	0	1	0	0	0	0
Subdoligranulum sp. AM23-21AC	0	0	0	0	14	0	0	38	13	9	5	1	0	0	0	0	28	0	0	0	0	0	4.727	2.727	6.727	1.30256	0.990253	0.322051	0.481124	Subdoligranulum sp. AM23-21AC	0	0	0	0	1	0	0	1	1	1	1	1	0	0	0	0	1	0	0
Prevotella maculosa OT 289	26	57	52	134	0	0	98	0	0	0	0	0	0	59	0	34	65	0	0	0	0	38	24.136	16	32.273	1.01224	0.988827	0.322748	0.481437	Prevotella maculosa OT 289	1	1	1	1	0	0	1	0	0	0	0	0	0	1	0	1	1	0	0
Collinsella sp. AF02-46-1	0	0	191	0	7	5	0	141	0	0	0	8	34	0	156	43	0	135	57	57	0	110	38.364	50	26.727	-0.903615	0.987662	0.323318	0.481558	Collinsella sp. AF02-46-1	0	0	3	0	1	1	0	3	0	0	0	1	1	0	3	2	0	3	2
Parabacteroides sp. D25	0	85	166	0	307	0	91	137	213	277	28	1	236	48	68	0	410	130	226	0	436	426	142.273	177.545	107	-0.730578	0.985857	0.324203	0.482148	Parabacteroides sp. D25	0	2	4	0	4	0	2	2	4	3	2	1	5	1	2	0	6	3	4
uncultured Roseburia sp.	28	79	0	0	100	0	31	0	20	0	0	0	63	0	0	56	0	0	0	0	0	0	14.591	9.636	19.545	1.02027	0.978724	0.327717	0.486639	uncultured Roseburia sp.	1	1	0	0	1	0	1	0	1	0	0	0	1	0	0	1	0	0	0
Bacteroides sp. OM05-10AA	0	0	67	0	96	10	67	0	63	0	5	0	59	0	0	0	0	0	7	74	0	0	17.136	11.273	23	1.0288	0.974363	0.329876	0.48911	Bacteroides sp. OM05-10AA	0	0	1	0	2	1	1	0	2	0	1	0	1	0	0	0	0	0	1
Bacteroides sp. OF03-11BH	14	387	10	34	13	221	401	11	112	100	81	80	21	31	91	19	29	30	18	12	291	38	96.091	63.636	128.545	1.01436	0.971291	0.331403	0.490046	Bacteroides sp. OF03-11BH	1	2	2	2	1	2	3	1	2	2	2	2	1	2	3	1	2	2	1
Shigella dysenteriae	173	202	0	59	0	2	0	87	166	6	42	44	143	635	126	256	0	0	28	97	10	132	92.455	115.545	69.364	-0.736209	0.971093	0.331502	0.490046	Shigella dysenteriae	8	4	0	4	0	1	0	5	5	3	3	4	4	5	5	5	0	0	2
Ruminococcus sp. CAG:177	0	73	0	0	33	57	0	0	34	51	35	5	0	163	0	0	0	22	0	0	0	0	22.364	15.182	29.545	0.960592	0.969426	0.332333	0.490539	Ruminococcus sp. CAG:177	0	2	0	0	2	3	0	0	3	2	2	1	0	2	0	0	0	1	0
Bacteroides sp. AM18-9	1566	1604	1729	1000	2384	5825	3173	1921	2538	1741	1382	1079	1737	2218	2968	2021	1418	1583	2014	2803	2099	1638	2190.27	1847.45	2533.09	0.45536	0.96457	0.33476	0.493384	Bacteroides sp. AM18-9	43	31	36	19	44	53	47	38	50	43	38	41	40	36	45	35	38	51	47
Clostridium bolteae CAG:59	146	290	0	22	15	0	0	0	221	0	0	0	0	19	372	260	0	13	264	0	300	250	86.864	114.273	59.455	-0.942622	0.961667	0.336217	0.494054	Clostridium bolteae CAG:59	1	1	0	1	1	0	0	0	1	0	0	0	0	1	2	2	0	1	1
Sphaerochaeta coccoides (strain ATCC BAA-1237 / DSM 17374 / SPN1) (Spirochaeta coccoides)	19	0	34	101	0	0	80	0	0	39	0	0	0	92	0	60	0	0	0	0	0	27	19.318	13.273	25.364	0.934297	0.962546	0.335776	0.494054	Sphaerochaeta coccoides (strain ATCC BAA-1237 / DSM 17374 / SPN1) (Spirochaeta coccoides)	2	0	1	3	0	0	3	0	0	3	0	0	0	2	0	2	0	0	0
Ruminococcus sp. AM34-9LB	1	5	0	0	5	0	0	8	2	0	0	0	0	0	34	11	0	0	9	0	0	0	2.591	3.545	1.636	-1.11548	0.956447	0.338847	0.497177	Ruminococcus sp. AM34-9LB	1	1	0	0	1	0	0	1	1	0	0	0	0	0	1	1	0	0	1
Lachnoclostridium sp. An76	1	153	0	14	49	53	19	108	10	69	62	6	122	97	0	123	0	0	0	2	0	6	40.182	28.636	51.727	0.853077	0.954383	0.33989	0.497228	Lachnoclostridium sp. An76	1	2	0	2	1	2	2	3	1	3	4	1	2	1	0	1	0	0	0
Parabacteroides johnsonii CL02T12C29	130	117	133	78	315	0	105	117	105	133	91	43	197	56	53	0	10	91	38	0	252	56	95.773	74.818	116.727	0.641681	0.955138	0.339508	0.497228	Parabacteroides johnsonii CL02T12C29	5	4	2	2	8	0	4	5	3	7	6	3	5	1	2	0	1	2	3
Ruminococcus sp. OM05-7	0	92	60	0	0	3	41	0	20	17	42	21	0	0	21	83	0	22	0	15	0	0	19.409	14.273	24.545	0.782195	0.951853	0.341171	0.498363	Ruminococcus sp. OM05-7	0	1	1	0	0	1	1	0	1	1	1	1	0	0	1	1	0	1	0
Lactobacillus johnsonii (strain FI9785)	20	146	12	0	33	57	31	0	4	79	2	23	0	9	24	0	0	16	11	126	0	30	28.455	20.818	36.091	0.793791	0.947275	0.343499	0.50102	Lactobacillus johnsonii (strain FI9785)	2	3	1	0	2	2	1	0	1	3	1	3	0	1	1	0	0	2	1
uncultured bacterium 22g15	57	7	10	0	74	0	0	28	0	58	0	0	22	11	0	0	0	6	0	0	54	34	16.5	11.364	21.636	0.929033	0.935863	0.349344	0.508793	uncultured bacterium 22g15	1	1	1	0	2	0	0	1	0	2	0	0	1	1	0	0	0	1	0
Escherichia coli NCCP15648	11	0	0	0	0	8	0	3	24	6	0	10	5	34	8	0	0	0	25	7	7	2	7.045	8.818	5.273	-0.741932	0.930457	0.352135	0.511347	Escherichia coli NCCP15648	1	0	0	0	0	1	0	1	2	1	0	2	1	1	1	0	0	0	2
Sphaerochaeta globosa (strain ATCC BAA-1886 / DSM 22777 / Buddy) (Spirochaeta sp. (strain Buddy))	36	0	38	67	24	28	82	0	16	0	13	0	0	153	0	0	0	0	0	0	0	48	22.273	15.727	28.818	0.873711	0.930969	0.35187	0.511347	Sphaerochaeta globosa (strain ATCC BAA-1886 / DSM 22777 / Buddy) (Spirochaeta sp. (strain Buddy))	1	0	1	1	1	1	1	0	1	0	1	0	0	1	0	0	0	0	0
Ruminococcus sp. AM36-17	34	92	60	0	0	3	42	0	20	17	42	21	0	0	21	83	46	22	0	15	0	0	23.591	18.455	28.727	0.638445	0.92922	0.352775	0.511524	Ruminococcus sp. AM36-17	1	1	1	0	0	1	1	0	1	1	1	1	0	0	1	1	1	1	0
Collinsella sp. AF29-7AC	0	0	13	0	0	4	0	0	0	0	0	8	0	0	16	0	0	0	0	5	0	5	2.455	3.364	1.545	-1.12199	0.921349	0.356868	0.515382	Collinsella sp. AF29-7AC	0	0	1	0	0	1	0	0	0	0	0	1	0	0	1	0	0	0	0
Lactobacillus taiwanensis	18	67	0	71	24	21	21	5	4	39	2	9	15	42	0	0	8	5	6	108	8	6	21.455	16.818	26.091	0.633525	0.920179	0.357479	0.515382	Lactobacillus taiwanensis	3	2	0	1	2	2	2	1	1	2	1	2	1	2	0	0	1	1	1
Olsenella uli (strain ATCC 49627 / DSM 7084 / CIP 109912 / JCM 12494 / NCIMB 702895 / VPI D76D-27C) (Lactobacillus uli)	4	12	0	18	12	0	0	0	0	0	0	0	0	0	11	0	0	0	15	0	0	0	3	1.909	4.091	1.09954	0.920089	0.357526	0.515382	Olsenella uli (strain ATCC 49627 / DSM 7084 / CIP 109912 / JCM 12494 / NCIMB 702895 / VPI D76D-27C) (Lactobacillus uli)	1	1	0	1	1	0	0	0	0	0	0	0	0	0	1	0	0	0	1
Olsenella uli MSTE5	4	12	0	18	12	0	0	0	0	0	0	0	0	0	11	0	0	0	15	0	0	0	3	1.909	4.091	1.09954	0.920089	0.357526	0.515382	Olsenella uli MSTE5	1	1	0	1	1	0	0	0	0	0	0	0	0	0	1	0	0	0	1
Ruminococcus sp. AM58-7XD	7	25	0	0	53	7	7	0	0	18	20	13	12	11	38	51	0	18	8	12	13	38	15.5	18.273	12.727	-0.521769	0.914121	0.360653	0.51913	Ruminococcus sp. AM58-7XD	1	1	0	0	2	1	1	0	0	2	2	1	1	1	1	3	0	2	1
Streptococcus agalactiae serotype III (strain NEM316)	0	0	0	0	0	0	119	0	71	0	0	0	0	108	0	73	0	0	0	105	79	0	20.182	26.909	13.455	-1	0.91172	0.361916	0.520188	Streptococcus agalactiae serotype III (strain NEM316)	0	0	0	0	0	0	1	0	1	0	0	0	0	1	0	1	0	0	0
Bacteroides sp. 3_1_19	0	0	136	0	157	0	3	54	6	242	28	17	17	48	68	14	270	110	134	0	46	315	75.455	94.636	56.273	-0.749959	0.907494	0.364146	0.521872	Bacteroides sp. 3_1_19	0	0	3	0	3	0	1	2	1	3	2	2	2	1	2	1	6	2	3
Prevotella sp. CAG:1124	25	0	0	0	14	0	0	0	0	8	3	3	0	0	0	0	3	5	10	0	0	5	4	2.727	5.273	0.95109	0.908382	0.363676	0.521872	Prevotella sp. CAG:1124	1	0	0	0	1	0	0	0	0	1	1	1	0	0	0	0	1	1	1
Romboutsia lituseburensis DSM 797	0	0	0	3	0	10	0	5	1	0	0	0	4	2	10	7	6	4	7	0	8	0	3.136	4	2.273	-0.815575	0.899471	0.368402	0.527205	Romboutsia lituseburensis DSM 797	0	0	0	1	0	1	0	1	1	0	0	0	1	1	1	1	1	1	1
Bacteroides sp. AF25-18	814	1894	1227	574	2012	3969	1749	1901	1952	1066	746	753	874	1313	2612	1377	1289	1626	1587	2132	1385	639	1544.82	1324.91	1764.73	0.413552	0.894727	0.370933	0.528737	Bacteroides sp. AF25-18	37	29	31	19	38	40	36	31	43	32	31	36	32	27	46	37	31	50	45
Lachnospiraceae bacterium TWA4	0	0	0	0	121	57	60	114	53	0	0	0	0	0	0	0	80	0	0	0	0	107	25.5	17.364	33.636	0.953953	0.895402	0.370572	0.528737	Lachnospiraceae bacterium TWA4	0	0	0	0	1	1	1	1	1	0	0	0	0	0	0	0	1	0	0
Ruminococcus sp. 5_1_39BFAA	34	0	0	111	63	3	42	52	20	17	42	0	0	0	77	2	98	22	63	15	15	0	30.591	23.727	37.455	0.658595	0.894449	0.371081	0.528737	Ruminococcus sp. 5_1_39BFAA	1	0	0	1	1	1	1	1	1	1	1	0	0	0	2	1	1	1	2
Ruminococcus sp. AF13-37	34	162	76	5	102	11	70	0	20	17	55	21	75	0	153	200	82	22	58	24	82	60	55.136	62.818	47.455	-0.404636	0.892344	0.372208	0.529578	Ruminococcus sp. AF13-37	1	2	2	1	2	2	2	0	1	1	3	1	2	0	3	5	2	1	4
Evtepia gabavorous	106	108	48	63	197	28	5	0	44	206	157	105	61	90	292	256	141	86	27	274	62	147	114.5	130	99	-0.393011	0.8857	0.375779	0.533888	Evtepia gabavorous	5	4	3	3	4	2	1	0	2	6	5	4	3	3	5	6	3	3	2
Tulasnella calospora MUT 4182	0	0	0	22	26	28	24	0	0	0	6	0	0	15	19	7	0	0	0	0	0	36	8.409	6	10.818	0.850424	0.882555	0.377477	0.535528	Tulasnella calospora MUT 4182	0	0	0	1	1	1	1	0	0	0	1	0	0	1	1	1	0	0	0
Collinsella sp. OF03-4AA	0	0	58	0	7	5	0	75	1	0	0	8	0	17	62	37	0	66	25	27	0	9	16.182	20.727	11.636	-0.83289	0.879874	0.378928	0.536814	Collinsella sp. OF03-4AA	0	0	2	0	1	1	0	2	1	0	0	1	0	1	3	1	0	3	1
Collinsella sp. AM40-7AC	0	0	191	0	7	5	0	141	0	0	0	8	0	17	156	37	0	135	57	57	0	110	37.182	47.636	26.727	-0.833751	0.878233	0.379818	0.537303	Collinsella sp. AM40-7AC	0	0	3	0	1	1	0	3	0	0	0	1	0	1	3	1	0	3	2
Bacteroides fragilis str. 3976T8	0	0	0	106	98	114	75	123	128	0	101	0	0	0	81	162	3	75	47	81	115	81	62.909	50.818	75	0.561546	0.874776	0.381696	0.539186	Bacteroides fragilis str. 3976T8	0	0	0	2	1	1	1	3	2	0	3	0	0	0	2	2	1	2	2
Prevotella sp. CAG:891	0	56	0	41	65	0	0	46	53	34	0	0	0	49	64	50	0	0	0	0	0	53	19.955	15.727	24.182	0.620654	0.870681	0.383928	0.54079	Prevotella sp. CAG:891	0	1	0	1	1	0	0	1	1	1	0	0	0	1	1	1	0	0	0
Ruminococcus sp. AM42-10AC	0	0	0	0	0	3	0	6	21	17	44	21	0	0	81	12	0	22	21	0	66	0	15.364	19.545	11.182	-0.805678	0.871662	0.383393	0.54079	Ruminococcus sp. AM42-10AC	0	0	0	0	0	1	0	1	2	1	2	1	0	0	2	1	0	1	1
Anaerotruncus sp. 1XD22-93	64	344	18	0	56	34	111	442	311	149	56	0	528	5	56	338	330	174	175	12	233	414	166.727	198.818	134.636	-0.562382	0.867137	0.385867	0.542746	Anaerotruncus sp. 1XD22-93	2	2	1	0	2	2	3	5	6	6	4	0	6	1	1	4	2	4	4
Anaerotruncus sp. 22A2-44	0	26	0	0	15	0	0	0	0	0	0	0	21	13	0	14	0	0	0	28	0	2	4.409	5.909	2.909	-1.02237	0.851408	0.394543	0.553997	Anaerotruncus sp. 22A2-44	0	1	0	0	1	0	0	0	0	0	0	0	1	1	0	1	0	0	0
Desulfovibrio piger ATCC 29098	31	0	18	76	65	74	14	233	0	170	11	34	108	103	187	160	95	45	140	0	46	159	79.409	90.636	68.182	-0.410703	0.850603	0.39499	0.553997	Desulfovibrio piger ATCC 29098	3	0	1	5	3	6	1	7	0	6	2	5	5	5	6	4	5	5	8
Catonella morbi ATCC 51271	0	3	0	5	3	30	0	26	0	48	21	0	68	0	0	96	0	0	45	0	0	141	23	30	16	-0.906891	0.845822	0.397652	0.556149	Catonella morbi ATCC 51271	0	1	0	1	1	1	0	1	0	2	1	0	2	0	0	1	0	0	1
Firmicutes bacterium CAG:176_63_11	0	0	0	3	1	1	2	0	0	0	0	0	0	0	0	0	0	2	0	1	0	1	0.545	0.364	0.727	1	0.846713	0.397155	0.556149	Firmicutes bacterium CAG:176_63_11	0	0	0	1	1	1	1	0	0	0	0	0	0	0	0	0	0	1	0
Anaerotruncus colihominis	32	0	0	0	48	0	0	25	224	64	60	0	0	0	9	0	112	97	0	0	37	0	33.273	24	42.545	0.825971	0.842731	0.399379	0.556984	Anaerotruncus colihominis	2	0	0	0	4	0	0	1	4	3	3	0	0	0	1	0	3	3	0
Parabacteroides distasonis str. 3999B T(B) 4	30	38	665	109	665	96	33	237	91	362	49	5	77	66	167	62	155	133	109	12	222	490	165.818	130.182	201.455	0.629926	0.843635	0.398873	0.556984	Parabacteroides distasonis str. 3999B T(B) 4	2	1	3	3	6	3	2	3	5	5	4	2	3	2	3	2	3	3	3
Robinsoniella sp. RHS	95	110	0	0	157	0	0	245	95	0	0	0	478	347	0	415	0	12	0	0	0	106	83.045	109.273	56.818	-0.943509	0.834876	0.403788	0.562337	Robinsoniella sp. RHS	1	1	0	0	1	0	0	1	1	0	0	0	2	2	0	2	0	1	0
Bacteroides sp. D1	7	29	17	10	13	0	44	11	11	8	15	5	33	29	24	19	12	16	18	12	42	9	16.318	18.455	14.182	-0.379934	0.83244	0.405161	0.563454	Bacteroides sp. D1	1	1	1	1	1	0	2	1	1	2	2	1	2	2	1	1	1	1	1
Butyricimonas synergistica	3	0	24	16	33	0	6	0	0	0	0	0	0	0	12	0	0	0	29	0	0	0	4.818	3.182	6.455	1.02046	0.829939	0.406573	0.563827	Butyricimonas synergistica	1	0	2	2	2	0	1	0	0	0	0	0	0	0	2	0	0	0	2
Escherichia coli MP021561.2	27	29	0	19	0	0	0	0	38	2	0	4	7	104	6	20	0	0	13	39	10	16	13.773	17	10.545	-0.688913	0.830341	0.406346	0.563827	Escherichia coli MP021561.2	2	1	0	1	0	0	0	0	1	1	0	1	1	2	1	1	0	0	1
Bacteroides dorei DSM 17855	1250	1771	2659	828	2334	4827	3023	2530	3386	1325	930	856	1376	1787	3009	1423	1339	1979	2671	3957	3085	987	2143.41	1892.27	2394.55	0.339632	0.828891	0.407166	0.563856	Bacteroides dorei DSM 17855	44	39	42	24	42	47	46	37	50	35	37	40	41	31	48	42	37	45	55
Faecalibacterium sp. CAG:74_58_120	0	36	0	62	55	0	0	0	0	0	0	9	18	13	59	49	0	0	0	40	0	75	16.955	21	12.909	-0.702002	0.822419	0.410838	0.567186	Faecalibacterium sp. CAG:74_58_120	0	1	0	1	2	0	0	0	0	0	0	1	1	1	2	1	0	0	0
Phascolarctobacterium faecium	29	21	73	39	0	68	30	126	74	31	0	20	56	25	35	33	41	48	28	25	35	63	41.409	37	45.818	0.308395	0.821614	0.411296	0.567186	Phascolarctobacterium faecium	1	1	2	1	0	1	1	2	2	1	0	1	2	1	1	1	1	1	1
Phascolarctobacterium sp. CAG:207	29	21	73	39	0	68	30	126	74	31	0	20	56	25	35	33	41	48	28	25	35	63	41.409	37	45.818	0.308395	0.821614	0.411296	0.567186	Phascolarctobacterium sp. CAG:207	1	1	2	1	0	1	1	2	2	1	0	1	2	1	1	1	1	1	1
Clostridium perfringens (strain SM101 / Type A)	0	0	0	0	255	0	344	0	0	90	0	80	182	220	0	0	204	9	0	294	0	0	69.591	89.091	50.091	-0.830729	0.817922	0.413402	0.569294	Clostridium perfringens (strain SM101 / Type A)	0	0	0	0	2	0	2	0	0	1	0	2	2	2	0	0	1	1	0
[Pasteurella] mairii	0	0	6	26	0	0	10	0	24	0	0	9	0	0	0	0	0	0	0	13	0	0	4.227	2.727	5.727	1.07039	0.815288	0.414907	0.57007	[Pasteurella] mairii	0	0	1	1	0	0	1	0	1	0	0	1	0	0	0	0	0	0	0
Parabacteroides sp. AF17-28	186	0	0	0	62	0	332	0	0	82	0	0	0	350	0	0	0	0	0	0	0	0	41.955	25.636	58.273	1.18463	0.814913	0.415122	0.57007	Parabacteroides sp. AF17-28	1	0	0	0	1	0	1	0	0	1	0	0	0	1	0	0	0	0	0
Sphingopyxis sp. (strain 113P3)	0	0	0	0	0	0	0	7	0	0	0	0	3	0	7	3	0	0	0	0	4	0	0.909	1.273	0.545	-1.22239	0.812071	0.416751	0.571511	Sphingopyxis sp. (strain 113P3)	0	0	0	0	0	0	0	1	0	0	0	0	1	0	1	1	0	0	0
Bacteroides ovatus SD CMC 3f	7	29	25	10	13	0	44	11	11	8	15	5	13	29	24	19	12	16	18	12	42	47	17.5	20.182	14.818	-0.445688	0.806645	0.419871	0.57499	Bacteroides ovatus SD CMC 3f	1	1	2	1	1	0	2	1	1	2	2	1	1	2	1	1	1	1	1
Salmonella typhimurium (strain 4/74)	39	128	0	0	0	0	0	0	0	0	0	0	136	0	45	119	0	0	0	0	0	51	21.182	28.182	14.182	-0.990722	0.80522	0.420693	0.575316	Salmonella typhimurium (strain 4/74)	1	1	0	0	0	0	0	0	0	0	0	0	1	0	1	1	0	0	0
Firmicutes bacterium CAG:646	38	116	48	47	142	0	4	196	0	45	0	0	105	78	0	59	0	0	67	0	0	97	43.182	34.364	52	0.597629	0.796508	0.425737	0.581408	Firmicutes bacterium CAG:646	2	3	3	1	3	0	1	3	0	1	0	0	1	1	0	2	0	0	1
Lactobacillus salivarius	56	502	20	13	0	15	65	0	0	76	418	4	415	301	58	221	0	0	106	785	408	216	162.682	198.455	126.909	-0.645013	0.795294	0.426443	0.581566	Lactobacillus salivarius	3	6	1	1	0	1	1	0	0	3	4	1	4	4	2	4	0	0	3
[Ruminococcus] torques CAG:61	49	366	0	13	100	0	108	24	261	60	4	0	268	52	0	85	0	0	0	319	443	304	100.273	123.182	77.364	-0.671062	0.793971	0.427212	0.581811	[Ruminococcus] torques CAG:61	2	3	0	1	2	0	3	2	1	1	1	0	1	1	0	1	0	0	0
Clostridium perfringens (strain ATCC 13124 / DSM 756 / JCM 1290 / NCIMB 6125 / NCTC 8237 / Type A)	0	0	0	43	294	0	534	0	0	90	0	130	213	241	0	4	204	54	0	471	0	0	95.455	120.727	70.182	-0.782582	0.792658	0.427977	0.582049	Clostridium perfringens (strain ATCC 13124 / DSM 756 / JCM 1290 / NCIMB 6125 / NCTC 8237 / Type A)	0	0	0	2	3	0	6	0	0	1	0	6	5	4	0	1	1	3	0
Acinetobacter sp. CAG:196_36_41	0	18	0	0	0	0	6	0	0	0	9	0	0	0	24	14	0	10	14	0	0	12	4.364	5.636	3.091	-0.866733	0.787772	0.43083	0.583769	Acinetobacter sp. CAG:196_36_41	0	1	0	0	0	0	1	0	0	0	1	0	0	0	1	1	0	1	1
Collinsella sp. AF38-3AC	0	0	133	0	0	0	0	66	0	0	0	0	0	0	98	0	0	73	32	31	0	105	21.591	27.909	15.273	-0.869777	0.786439	0.43161	0.583769	Collinsella sp. AF38-3AC	0	0	1	0	0	0	0	1	0	0	0	0	0	0	1	0	0	1	1
Escherichia sp. E1130	44	51	0	19	0	0	0	0	62	2	9	13	40	64	0	36	0	0	27	60	19	48	21.818	26.182	17.455	-0.584963	0.786644	0.43149	0.583769	Escherichia sp. E1130	2	2	0	1	0	0	0	0	2	1	1	2	1	1	0	1	0	0	1
uncultured Blautia sp.	258	397	124	249	542	70	351	468	277	225	344	62	576	322	180	614	206	184	231	195	31	400	278.227	253.364	303.091	0.258541	0.788588	0.430353	0.583769	uncultured Blautia sp.	12	12	8	8	14	5	9	11	13	11	14	7	13	8	6	16	4	11	6
Selenomonas infelix ATCC 43532	116	0	218	0	284	0	233	188	161	0	0	85	0	0	0	0	158	176	238	229	265	174	108.636	125	92.273	-0.437952	0.782016	0.434205	0.586474	Selenomonas infelix ATCC 43532	1	0	1	0	1	0	1	1	1	0	0	1	0	0	0	0	1	1	1
Planococcus sp. PAMC 21323	0	7	2	9	0	0	6	0	0	0	0	0	6	0	0	0	0	0	5	12	0	19	2.864	3.636	2.091	-0.798366	0.777189	0.437047	0.5887	Planococcus sp. PAMC 21323	0	1	1	1	0	0	1	0	0	0	0	0	1	0	0	0	0	0	1
Planococcus versutus	0	7	2	9	0	0	6	0	0	0	0	0	6	0	0	0	0	0	5	12	0	19	2.864	3.636	2.091	-0.798366	0.777189	0.437047	0.5887	Planococcus versutus	0	1	1	1	0	0	1	0	0	0	0	0	1	0	0	0	0	0	1
Anaerosporobacter mobilis DSM 15930	0	5	0	0	13	15	8	0	0	0	0	0	6	16	0	0	0	0	0	7	0	0	3.045	2.182	3.909	0.841302	0.773074	0.439479	0.589818	Anaerosporobacter mobilis DSM 15930	0	1	0	0	1	1	1	0	0	0	0	0	1	1	0	0	0	0	0
Butyrivibrio sp. INlla21	0	26	0	9	0	0	16	0	0	0	0	0	0	0	13	16	26	14	14	0	0	0	5.455	6.909	4	-0.788496	0.773948	0.438961	0.589818	Butyrivibrio sp. INlla21	0	1	0	1	0	0	1	0	0	0	0	0	0	0	1	1	1	1	1
Parabacteroides sp. AM08-6	37	0	0	0	81	0	86	0	0	0	0	0	42	65	0	0	38	0	100	0	0	61	21.091	26.455	15.727	-0.750247	0.772748	0.439672	0.589818	Parabacteroides sp. AM08-6	1	0	0	0	1	0	1	0	0	0	0	0	1	1	0	0	1	0	1
Sporothrix brasiliensis 5110	0	0	0	0	0	77	157	0	0	0	0	0	173	162	0	0	76	0	0	0	67	0	31.318	40.636	22	-0.885268	0.76621	0.443551	0.594214	Sporothrix brasiliensis 5110	0	0	0	0	0	1	1	0	0	0	0	0	1	1	0	0	1	0	0
Bacteroides sp. 3_1_13	21	0	0	40	0	0	68	0	0	4	7	0	34	55	61	0	17	14	0	0	59	9	16.364	19.727	13	-0.60168	0.762867	0.445543	0.596072	Bacteroides sp. 3_1_13	2	0	0	2	0	0	2	0	0	1	1	0	2	2	1	0	1	1	0
Blautia sp. AF19-34	19	0	0	36	157	0	24	114	34	0	31	7	28	0	37	54	0	0	52	0	0	103	29.273	24	34.545	0.525461	0.759652	0.447462	0.597829	Blautia sp. AF19-34	1	0	0	1	2	0	1	1	1	0	1	1	1	0	1	1	0	0	1
Bacteroides fragilis CL07T12C05	7	0	20	146	64	63	35	103	184	4	120	0	13	53	109	148	3	22	57	3	246	10	63.182	51.091	75.273	0.559061	0.7581	0.448391	0.598259	Bacteroides fragilis CL07T12C05	1	0	2	5	2	3	2	6	6	1	5	0	1	2	4	2	1	2	3
Bacteroides sp. An51A	0	24	16	0	0	0	0	0	0	4	0	0	13	14	22	0	0	8	12	0	0	7	4.682	5.909	3.455	-0.77444	0.75291	0.451504	0.600727	Bacteroides sp. An51A	0	1	1	0	0	0	0	0	0	1	0	0	1	1	1	0	0	1	1
Lactobacillus paragasseri	29	42	0	0	42	28	4	4	8	0	4	10	15	18	0	0	0	10	15	42	0	6	12.909	10.364	15.455	0.576501	0.751971	0.452069	0.600727	Lactobacillus paragasseri	4	1	0	0	3	2	1	1	2	0	2	2	1	2	0	0	0	2	1
Ruminococcaceae bacterium YAD3003	67	428	426	375	142	0	0	398	281	0	0	0	338	0	422	0	0	0	0	304	481	0	146.682	119	174.364	0.551138	0.75254	0.451727	0.600727	Ruminococcaceae bacterium YAD3003	1	2	2	1	1	0	0	2	1	0	0	0	2	0	2	0	0	0	0
Firmicutes bacterium	31	0	102	0	17	0	0	145	2	94	0	0	10	0	177	153	0	49	0	181	186	10	45.318	56.091	34.545	-0.699271	0.750888	0.45272	0.600783	Firmicutes bacterium	1	0	1	0	1	0	0	1	1	1	0	0	1	0	1	1	0	1	0
Clostridium sp. AM34-9AC	0	5	0	0	13	17	12	0	0	0	0	1	12	0	0	0	13	0	0	0	0	0	3.5	2.455	4.545	0.888969	0.747455	0.454789	0.601909	Clostridium sp. AM34-9AC	0	1	0	0	1	1	1	0	0	0	0	1	1	0	0	0	1	0	0
Clostridium sp. TF08-15	0	5	0	0	13	17	12	0	0	0	0	1	12	0	0	0	13	0	0	0	0	0	3.5	2.455	4.545	0.888969	0.747455	0.454789	0.601909	Clostridium sp. TF08-15	0	1	0	0	1	1	1	0	0	0	0	1	1	0	0	0	1	0	0
Lactobacillus salivarius DSM 20555 = ATCC 11741	0	232	0	0	0	0	65	0	0	0	161	0	166	94	25	110	0	0	43	255	138	105	60.409	74.182	46.636	-0.66961	0.738088	0.460461	0.607784	Lactobacillus salivarius DSM 20555 = ATCC 11741	0	2	0	0	0	0	1	0	0	0	2	0	1	1	1	2	0	0	1
Oscillibacter sp. KLE 1745	0	88	0	0	40	0	0	0	7	0	26	32	0	0	0	0	0	0	0	0	0	0	10.091	6.364	13.818	1.11864	0.738149	0.460424	0.607784	Oscillibacter sp. KLE 1745	0	1	0	0	1	0	0	0	1	0	1	1	0	0	0	0	0	0	0
Ruminococcus sp. CAG:55	14	4	0	0	7	0	13	41	9	0	0	0	0	13	0	51	0	16	0	0	6	61	9.818	12.273	7.364	-0.736966	0.734339	0.462742	0.608504	Ruminococcus sp. CAG:55	2	1	0	0	1	0	2	1	1	0	0	0	0	1	0	2	0	2	0
Ruminococcus sp. CAG:9-related_41_34	34	92	60	0	0	3	41	0	20	17	42	21	0	0	33	85	46	22	3	15	10	0	24.591	20.455	28.727	0.49	0.734149	0.462858	0.608504	Ruminococcus sp. CAG:9-related_41_34	1	1	1	0	0	1	1	0	1	1	1	1	0	0	2	2	1	1	1
Veillonellaceae bacterium DNF00751	0	75	57	0	0	0	0	0	0	0	0	23	66	0	0	57	0	0	0	0	0	41	14.136	18.455	9.818	-0.910448	0.734644	0.462556	0.608504	Veillonellaceae bacterium DNF00751	0	1	1	0	0	0	0	0	0	0	0	1	1	0	0	1	0	0	0
Bacteroides sp. CAG:875	0	0	0	0	0	15	11	0	0	0	0	4	0	0	0	19	21	15	0	0	0	0	4.227	5.545	2.909	-0.930737	0.731396	0.464537	0.609899	Bacteroides sp. CAG:875	0	0	0	0	0	1	1	0	0	0	0	1	0	0	0	1	1	1	0
[Clostridium] asparagiforme DSM 15981	217	0	304	320	0	0	291	368	14	18	13	0	0	288	373	247	0	0	0	0	0	314	113.5	89.455	137.545	0.620682	0.725988	0.467846	0.613426	[Clostridium] asparagiforme DSM 15981	2	0	1	1	0	0	1	1	1	1	1	0	0	2	2	1	0	0	0
Fusobacterium naviforme	0	0	136	0	0	164	0	0	137	90	0	0	129	134	0	153	0	0	0	0	0	0	43.455	32.182	54.727	0.766014	0.724551	0.468728	0.613766	Fusobacterium naviforme	0	0	1	0	0	1	0	0	1	1	0	0	1	1	0	1	0	0	0
Bacteroides coprosuis DSM 18011	0	171	79	0	0	127	122	18	0	29	25	0	115	132	74	0	0	0	48	46	0	56	45.818	37.455	54.182	0.532668	0.719366	0.471915	0.613863	Bacteroides coprosuis DSM 18011	0	1	1	0	0	1	1	1	0	1	1	0	1	1	1	0	0	0	1
Bacteroides ovatus	21	764	39	40	156	418	518	11	221	243	200	221	169	70	246	42	104	153	53	12	602	102	211.864	174.545	249.182	0.513596	0.721681	0.470491	0.613863	Bacteroides ovatus	2	2	3	2	5	2	8	1	4	6	7	9	7	3	8	2	5	8	4
Clostridium sp. AF34-10BH	0	5	0	0	13	16	12	0	0	0	0	1	12	0	0	0	13	0	0	0	0	0	3.409	2.455	4.364	0.830075	0.723174	0.469573	0.613863	Clostridium sp. AF34-10BH	0	1	0	0	1	1	1	0	0	0	0	1	1	0	0	0	1	0	0
Escherichia sp. E4930	5	0	0	2	0	0	0	9	20	0	4	1	0	40	13	0	0	0	13	0	0	13	4.955	6.182	3.727	-0.729911	0.720756	0.47106	0.613863	Escherichia sp. E4930	1	0	0	1	0	0	0	2	2	0	1	1	0	1	2	0	0	0	1
Frisingicoccus caecimuris	0	0	0	76	0	45	45	0	0	0	162	2	54	3	24	59	0	24	322	117	3	272	59.136	75.273	43	-0.807791	0.719987	0.471533	0.613863	Frisingicoccus caecimuris	0	0	0	3	0	2	4	0	0	0	5	1	1	1	4	5	0	3	7
Bacteroides fragilis str. S23L17	0	0	3	125	0	15	53	55	89	0	80	0	0	0	44	72	3	15	22	0	172	1	34.455	26	42.909	0.722772	0.715465	0.474322	0.616021	Bacteroides fragilis str. S23L17	0	0	1	3	0	2	2	3	3	0	3	0	0	0	3	1	1	1	2
Streptococcus agalactiae FSL S3-170	0	0	0	0	0	0	119	0	71	0	0	0	0	108	0	73	0	0	0	104	79	0	20.136	26.818	13.455	-0.995118	0.714653	0.474824	0.616021	Streptococcus agalactiae FSL S3-170	0	0	0	0	0	0	1	0	1	0	0	0	0	1	0	1	0	0	0
uncultured bacterium 33g04	110	232	211	5	152	176	263	47	0	81	0	32	171	256	154	159	0	85	62	73	66	0	99.682	85.818	113.545	0.403915	0.711397	0.476838	0.617822	uncultured bacterium 33g04	2	1	2	1	2	2	2	2	0	1	0	1	2	2	1	1	0	1	1
Bacteroides sp. CAG:633	55	0	0	0	102	0	0	0	53	50	0	0	0	0	0	0	0	0	0	0	113	0	16.318	9.727	22.909	1.23581	0.709736	0.477868	0.618344	Bacteroides sp. CAG:633	1	0	0	0	1	0	0	0	1	1	0	0	0	0	0	0	0	0	0
Dehalobacter sp. TeCB1	0	0	0	23	12	0	0	0	0	11	0	0	0	28	25	9	0	0	15	26	0	0	5.864	7.273	4.455	-0.707218	0.707349	0.479349	0.619448	Dehalobacter sp. TeCB1	0	0	0	1	1	0	0	0	0	1	0	0	0	1	1	1	0	0	1
Lactobacillus taiwanensis DSM 21401	32	85	0	71	44	48	21	9	4	48	2	6	51	45	0	0	8	5	19	174	8	6	30.636	25.455	35.818	0.492769	0.705724	0.48036	0.61994	Lactobacillus taiwanensis DSM 21401	4	3	0	1	3	4	2	2	1	3	1	2	3	3	0	0	1	1	2
Faecalibacterium sp. An58	15	0	0	0	25	0	0	25	11	0	0	0	0	0	0	0	0	7	12	13	12	0	4.955	3.636	6.273	0.786596	0.701381	0.483065	0.622617	Faecalibacterium sp. An58	1	0	0	0	1	0	0	1	1	0	0	0	0	0	0	0	0	1	1
Lachnospiraceae bacterium 5_1_57FAA	8	78	2	18	5	3	5	190	33	51	0	0	33	16	51	53	188	45	32	11	33	101	40.818	48.364	33.273	-0.539583	0.698481	0.484877	0.624136	Lachnospiraceae bacterium 5_1_57FAA	1	3	1	1	1	1	1	4	3	3	0	0	1	1	2	3	4	2	2
Bacteroides coprophilus DSM 18228 = JCM 13818	0	0	0	12	3	17	10	0	0	0	0	0	0	0	10	6	13	0	0	0	0	4	3.591	2.545	4.636	0.86507	0.695196	0.486933	0.62515	Bacteroides coprophilus DSM 18228 = JCM 13818	0	0	0	1	1	1	1	0	0	0	0	0	0	0	1	1	1	0	0
Oscillibacter sp. CAG:241_62_21	5	16	0	10	5	43	0	0	0	35	0	26	6	0	78	102	0	7	7	23	0	5	17	20.545	13.455	-0.610726	0.696122	0.486352	0.62515	Oscillibacter sp. CAG:241_62_21	1	2	0	1	1	3	0	0	0	3	0	4	1	0	3	4	0	1	1
Lactobacillus johnsonii (strain CNCM I-12250 / La1 / NCC 533)	57	222	16	0	33	102	42	4	5	112	25	30	130	43	47	0	0	23	15	168	3	41	52.455	43.455	61.455	0.500013	0.681911	0.495295	0.63506	Lactobacillus johnsonii (strain CNCM I-12250 / La1 / NCC 533)	6	5	2	0	2	6	3	1	2	5	3	4	4	3	4	0	0	3	2
Citrobacter koseri (Citrobacter diversus)	11	0	0	0	0	8	0	0	14	6	0	0	5	0	0	0	0	0	12	7	7	0	3.409	2.545	4.273	0.747234	0.675404	0.499419	0.637034	Citrobacter koseri (Citrobacter diversus)	1	0	0	0	0	1	0	0	1	1	0	0	1	0	0	0	0	0	1
Citrobacter portucalensis	11	0	0	0	0	8	0	0	14	6	0	0	5	0	0	0	0	0	12	7	7	0	3.409	2.545	4.273	0.747234	0.675404	0.499419	0.637034	Citrobacter portucalensis	1	0	0	0	0	1	0	0	1	1	0	0	1	0	0	0	0	0	1
Enterobacter cloacae complex sp.	11	0	0	0	0	8	0	0	14	6	0	0	5	0	0	0	0	0	12	7	7	0	3.409	2.545	4.273	0.747234	0.675404	0.499419	0.637034	Enterobacter cloacae complex sp.	1	0	0	0	0	1	0	0	1	1	0	0	1	0	0	0	0	0	1
Salmonella enterica subsp. arizonae	11	0	0	0	0	8	0	0	14	6	0	0	5	0	0	0	0	0	12	7	7	0	3.409	2.545	4.273	0.747234	0.675404	0.499419	0.637034	Salmonella enterica subsp. arizonae	1	0	0	0	0	1	0	0	1	1	0	0	1	0	0	0	0	0	1
Blautia sp. aa_0143	19	32	26	126	0	0	0	28	0	15	8	0	38	0	0	23	27	31	39	4	12	6	20.5	15.909	25.091	0.657313	0.670829	0.50233	0.639919	Blautia sp. aa_0143	1	1	1	2	0	0	0	1	0	1	1	0	1	0	0	2	2	2	1
Macellibacteroides sp. HH-ZS	0	0	0	52	47	0	85	0	18	35	0	25	34	53	0	0	0	0	0	0	0	0	15.864	12.091	19.636	0.699605	0.667776	0.504276	0.640743	Macellibacteroides sp. HH-ZS	0	0	0	1	1	0	1	0	1	1	0	1	1	1	0	0	0	0	0
Parabacteroides chartae	0	0	0	52	47	0	85	0	18	35	0	25	34	53	0	0	0	0	0	0	0	0	15.864	12.091	19.636	0.699605	0.667776	0.504276	0.640743	Parabacteroides chartae	0	0	0	1	1	0	1	0	1	1	0	1	1	1	0	0	0	0	0
Bacteroides fragilis CAG:558	0	0	0	9	0	0	0	8	7	0	6	0	0	0	14	13	0	0	0	0	0	0	2.409	1.727	3.091	0.839535	0.663325	0.507123	0.643018	Bacteroides fragilis CAG:558	0	0	0	1	0	0	0	1	1	0	1	0	0	0	1	1	0	0	0
Blautia sp.	19	23	0	0	71	8	0	18	28	19	52	23	18	0	21	33	31	27	4	19	6	0	20.591	17.545	23.636	0.429911	0.662937	0.507371	0.643018	Blautia sp.	2	1	0	0	3	2	0	1	2	2	2	2	2	0	1	3	1	2	1
Lactobacillus salivarius cp400	25	140	18	36	0	0	65	0	0	0	94	2	66	133	110	79	0	0	0	249	103	4	46.136	54.545	37.727	-0.531851	0.657197	0.511055	0.646855	Lactobacillus salivarius cp400	2	2	1	1	0	0	1	0	0	0	3	1	2	2	4	2	0	0	0
Lawsonibacter asaccharolyticus	28	14	26	0	21	0	0	0	0	10	48	6	68	39	0	0	127	24	0	0	0	0	20.364	24.455	16.273	-0.587647	0.65428	0.512931	0.648398	Lawsonibacter asaccharolyticus	2	1	2	0	1	0	0	0	0	1	2	1	2	1	0	0	1	1	0
Holdemanella biformis DSM 3989	12	0	0	18	14	0	0	23	0	0	2	7	25	7	0	24	0	12	9	13	0	0	7.682	9	6.364	-0.500074	0.648236	0.516833	0.651278	Holdemanella biformis DSM 3989	2	0	0	2	1	0	0	1	0	0	1	1	2	1	0	2	0	2	1
Prolixibacter sp. SD074	0	0	16	0	0	0	0	0	0	19	0	0	0	0	23	0	0	0	10	0	28	11	4.409	5.545	3.273	-0.760812	0.64768	0.517192	0.651278	Prolixibacter sp. SD074	0	0	1	0	0	0	0	0	0	1	0	0	0	0	1	0	0	0	1
Subdoligranulum sp.	19	22	0	0	0	19	16	17	0	0	26	0	0	0	32	0	0	26	28	24	0	6	11.182	9.182	13.182	0.521698	0.648674	0.516549	0.651278	Subdoligranulum sp.	2	2	0	0	0	1	3	3	0	0	3	0	0	0	2	0	0	2	2
Blautia sp. An249	105	0	0	5	6	0	135	10	3	55	63	0	184	6	21	20	0	3	4	11	0	17	31.545	23.364	39.727	0.765865	0.646449	0.517989	0.65145	Blautia sp. An249	1	0	0	1	1	0	2	1	1	1	3	0	2	1	2	2	0	1	1
Clostridium sp. AF18-27	18	0	27	0	0	12	0	73	36	18	13	0	0	4	69	0	262	0	0	0	91	0	27.364	36.182	18.545	-0.964199	0.638081	0.523421	0.657443	Clostridium sp. AF18-27	1	0	1	0	0	1	0	2	2	1	1	0	0	1	2	0	2	0	0
Butyrivibrio sp. CAG:318	0	0	202	90	385	0	0	0	174	154	31	136	118	0	234	0	0	0	29	0	0	48	72.273	59.364	85.182	0.520966	0.631132	0.527954	0.661653	Butyrivibrio sp. CAG:318	0	0	1	1	2	0	0	0	1	1	1	2	1	0	1	0	0	0	1
Ruminococcus sp. AF21-3	7	70	16	5	25	0	7	0	0	8	9	0	5	17	92	88	0	0	4	9	21	11	14.5	16.909	12.091	-0.483876	0.630887	0.528114	0.661653	Ruminococcus sp. AF21-3	1	1	1	1	1	0	1	0	0	1	1	0	1	2	2	3	0	0	1
Bacteroides helcogenes (strain ATCC 35417 / DSM 20613 / JCM 6297 / P 36-108)	0	0	26	10	61	153	55	87	80	54	8	24	30	80	24	33	73	49	128	69	106	140	60.136	66.727	53.545	-0.317512	0.625444	0.53168	0.665274	Bacteroides helcogenes (strain ATCC 35417 / DSM 20613 / JCM 6297 / P 36-108)	0	0	2	1	2	3	3	3	4	3	1	3	2	5	1	2	3	3	6
Coprobacter fastidiosus NSB1	0	59	40	0	0	0	29	0	0	0	0	0	16	38	11	0	5	4	0	0	0	0	7.591	5.818	9.364	0.686501	0.615251	0.538389	0.670267	Coprobacter fastidiosus NSB1	0	1	1	0	0	0	1	0	0	0	0	0	1	1	1	0	1	1	0
Mageeibacillus indolicus	0	0	0	0	11	0	7	0	0	6	0	2	0	5	5	14	0	9	0	0	0	0	2.318	2.818	1.818	-0.632268	0.615402	0.53829	0.670267	Mageeibacillus indolicus	0	0	0	0	1	0	1	0	0	1	0	1	0	1	1	1	0	1	0
Mageeibacillus indolicus (strain UPII9-5) (Clostridiales genomosp. BVAB3 (strain UPII9-5))	0	0	0	0	11	0	7	0	0	6	0	2	0	5	5	14	0	9	0	0	0	0	2.318	2.818	1.818	-0.632268	0.615402	0.53829	0.670267	Mageeibacillus indolicus (strain UPII9-5) (Clostridiales genomosp. BVAB3 (strain UPII9-5))	0	0	0	0	1	0	1	0	0	1	0	1	0	1	1	1	0	1	0
Pasteurella testudinis DSM 23072	0	0	0	98	79	0	0	131	142	0	0	0	0	129	0	0	84	66	0	0	0	0	30.409	24	36.818	0.617384	0.616615	0.537488	0.670267	Pasteurella testudinis DSM 23072	0	0	0	1	1	0	0	1	1	0	0	0	0	1	0	0	1	1	0
Valsa malicola	98	0	34	0	0	0	102	0	0	7	0	0	0	75	0	0	0	0	0	99	0	0	17.182	12.273	22.091	0.847997	0.613233	0.539722	0.67108	Valsa malicola	1	0	1	0	0	0	1	0	0	1	0	0	0	1	0	0	0	0	0
Alistipes sp.	12	0	32	10	20	0	9	0	0	33	0	0	20	0	0	20	0	12	15	0	18	0	8.955	7.364	10.545	0.518131	0.610968	0.541221	0.672095	Alistipes sp.	1	0	1	1	1	0	1	0	0	2	0	0	1	0	0	1	0	1	1
bacterium C-53	0	0	0	0	105	6	0	6	37	73	2	0	0	0	0	55	0	0	21	29	0	50	15.818	12.273	19.364	0.657894	0.606265	0.544339	0.675117	bacterium C-53	0	0	0	0	1	1	0	1	2	2	1	0	0	0	0	1	0	0	1
Bacteroides sp. CAG:714	0	0	0	0	0	125	0	0	28	0	0	3	0	0	27	0	18	28	23	0	0	0	14.682	8.818	20.545	1.22027	0.601793	0.547312	0.677008	Bacteroides sp. CAG:714	0	0	0	0	0	1	0	0	1	0	0	1	0	0	1	0	1	1	1
Clostridium nexile CAG:348	0	33	0	0	41	19	25	105	83	69	44	0	222	164	96	0	0	0	61	0	0	107	46.318	53.909	38.727	-0.477179	0.600874	0.547924	0.677008	Clostridium nexile CAG:348	0	1	0	0	1	1	1	1	1	1	1	0	1	1	2	0	0	0	1
Parabacteroides sp. D13	0	40	119	66	409	12	3	17	62	295	28	1	47	48	41	0	301	126	111	13	232	494	109.227	127.727	90.727	-0.493458	0.601839	0.547281	0.677008	Parabacteroides sp. D13	0	2	3	1	4	1	1	1	4	4	2	1	2	1	1	0	6	2	2
Gemmiger formicilis	32	13	67	51	74	11	13	12	0	4	30	8	26	19	47	70	0	27	41	27	0	24	26.136	23.455	28.818	0.297112	0.588981	0.555874	0.685972	Gemmiger formicilis	4	2	2	3	3	2	2	3	0	1	4	3	3	2	3	3	0	3	3
Escherichia coli (strain SE11)	0	0	0	0	0	0	0	0	25	9	0	4	0	0	0	20	0	0	19	0	12	0	3.864	4.818	2.909	-0.72792	0.584895	0.558618	0.687637	Escherichia coli (strain SE11)	0	0	0	0	0	0	0	0	1	1	0	1	0	0	0	1	0	0	1
Escherichia coli MS 84-1	0	0	0	0	0	0	0	0	25	9	0	4	0	0	0	20	0	0	19	0	12	0	3.864	4.818	2.909	-0.72792	0.584895	0.558618	0.687637	Escherichia coli MS 84-1	0	0	0	0	0	0	0	0	1	1	0	1	0	0	0	1	0	0	1
Clostridiales bacterium 59_14	0	0	35	15	21	0	0	0	0	20	0	17	0	0	0	23	0	0	0	0	0	0	6.364	4.909	7.818	0.671377	0.582289	0.560372	0.688936	Clostridiales bacterium 59_14	0	0	1	1	1	0	0	0	0	1	0	1	0	0	0	1	0	0	0
Firmicutes bacterium AM59-13	0	5	0	0	0	16	12	0	0	0	4	1	12	0	0	0	0	0	16	0	0	0	3.409	2.636	4.182	0.665581	0.573332	0.56642	0.695504	Firmicutes bacterium AM59-13	0	1	0	0	0	1	1	0	0	0	1	1	1	0	0	0	0	0	1
Clostridium sp. CAG:571	0	0	0	186	0	0	0	0	0	0	0	0	0	0	18	75	5	0	0	11	0	0	13.591	7.273	19.909	1.45286	0.572245	0.567156	0.695542	Clostridium sp. CAG:571	0	0	0	1	0	0	0	0	0	0	0	0	0	0	1	1	1	0	0
Paraprevotella clara YIT 11840	0	10	8	26	10	0	24	10	0	9	0	0	22	0	17	9	0	0	0	0	56	33	9.955	11.636	8.273	-0.492205	0.567467	0.570397	0.698648	Paraprevotella clara YIT 11840	0	1	1	1	1	0	1	1	0	1	0	0	1	0	1	1	0	0	0
Escherichia coli M056	37	0	0	4	0	0	3	38	40	5	27	0	58	103	33	44	0	0	0	1	8	41	19.273	22.636	15.909	-0.508791	0.558099	0.576777	0.704711	Escherichia coli M056	2	0	0	1	0	0	1	2	1	1	2	0	1	1	1	1	0	0	0
Firmicutes bacterium CAG:341	0	3	0	0	5	0	2	0	2	0	0	0	0	0	0	6	0	0	0	0	0	0	0.636	0.455	0.818	0.847997	0.558416	0.57656	0.704711	Firmicutes bacterium CAG:341	0	1	0	0	1	0	1	0	1	0	0	0	0	0	0	1	0	0	0
Collinsella sp. AF18-8LB	0	0	93	0	0	0	0	118	1	0	0	0	25	28	88	55	0	85	25	28	0	4	21.545	26.636	16.455	-0.694911	0.540606	0.588779	0.717139	Collinsella sp. AF18-8LB	0	0	2	0	0	0	0	2	1	0	0	0	1	2	3	2	0	3	1
Firmicutes bacterium CAG:56	290	445	10	0	183	139	110	575	206	158	66	11	551	585	135	544	84	185	164	44	124	537	222.045	246.182	197.909	-0.314886	0.540318	0.588978	0.717139	Firmicutes bacterium CAG:56	7	5	1	0	3	3	4	7	6	4	2	1	7	9	2	7	2	4	3
Ruminococcus sp. AF14-5	1	5	0	0	5	3	0	8	22	17	42	21	0	0	108	21	0	22	24	0	5	0	14.409	16.909	11.909	-0.505736	0.540097	0.58913	0.717139	Ruminococcus sp. AF14-5	1	1	0	0	1	1	0	1	2	1	1	1	0	0	3	2	0	1	2
Ruminococcus sp. AM29-26	7	0	0	5	25	0	7	0	0	8	9	0	5	11	11	27	0	8	4	2	0	27	6.636	7.545	5.727	-0.39776	0.537625	0.590836	0.718328	Ruminococcus sp. AM29-26	1	0	0	1	1	0	1	0	0	1	1	0	1	1	1	2	0	1	1
Eubacterium sp. AF36-5BH	0	0	32	0	0	0	0	0	0	62	41	0	0	0	57	0	113	20	0	0	0	83	19.545	23.636	15.455	-0.612977	0.535576	0.592252	0.718552	Eubacterium sp. AF36-5BH	0	0	1	0	0	0	0	0	0	1	1	0	0	0	1	0	1	1	0
Lactobacillus gasseri	29	42	0	0	42	28	4	4	8	0	4	14	15	18	0	0	0	10	21	42	0	6	13.591	11.727	15.455	0.398164	0.535249	0.592477	0.718552	Lactobacillus gasseri	4	1	0	0	3	2	1	1	2	0	2	3	1	2	0	0	0	2	2
Ruminococcus sp. AM29-12LB	34	92	60	0	0	3	41	0	20	17	42	21	0	0	86	83	144	22	60	15	5	0	32.864	37	28.727	-0.365104	0.527975	0.597517	0.723773	Ruminococcus sp. AM29-12LB	1	1	1	0	0	1	1	0	1	1	1	1	0	0	2	1	2	1	1
Bacteroides fragilis str. 1007-1-F #3	0	0	0	0	0	0	0	28	44	0	5	0	0	0	15	0	3	15	5	0	84	0	8.364	10.364	6.364	-0.703607	0.526101	0.598818	0.72446	Bacteroides fragilis str. 1007-1-F #3	0	0	0	0	0	0	0	1	1	0	1	0	0	0	1	0	1	1	1
Lachnoclostridium sp. An138	56	286	0	60	252	51	72	0	204	47	31	0	322	9	22	319	9	0	0	176	149	427	104.182	119.364	89	-0.423486	0.519469	0.603434	0.729149	Lachnoclostridium sp. An138	1	2	0	1	1	1	1	0	2	1	1	0	2	1	1	2	1	0	0
Alistipes shahii	39	0	39	0	0	0	21	0	0	30	8	0	28	0	0	0	15	0	0	0	65	0	11.591	9.545	13.636	0.514573	0.512524	0.608284	0.732318	Alistipes shahii	1	0	1	0	0	0	1	0	0	1	1	0	1	0	0	0	1	0	0
Alistipes sp. 56_sp_Nov_56_25	39	0	39	0	0	0	21	0	0	30	8	0	28	0	0	0	15	0	0	0	65	0	11.591	9.545	13.636	0.514573	0.512524	0.608284	0.732318	Alistipes sp. 56_sp_Nov_56_25	1	0	1	0	0	0	1	0	0	1	1	0	1	0	0	0	1	0	0
Alistipes sp. AF14-19	39	0	39	0	0	0	21	0	0	30	8	0	28	0	0	0	15	0	0	0	65	0	11.591	9.545	13.636	0.514573	0.512524	0.608284	0.732318	Alistipes sp. AF14-19	1	0	1	0	0	0	1	0	0	1	1	0	1	0	0	0	1	0	0
Eubacterium sp. An3	0	14	0	0	72	20	9	0	0	0	29	24	22	0	0	1	0	0	20	0	0	9	11.727	9.545	13.909	0.543142	0.509508	0.610396	0.733964	Eubacterium sp. An3	0	1	0	0	2	2	1	0	0	0	2	1	1	0	0	1	0	0	2
Bacteroides xylanisolvens CL03T12C04	7	0	17	10	0	0	21	0	0	4	7	0	13	14	0	0	0	0	0	0	17	9	5.318	4.455	6.182	0.472753	0.507869	0.611545	0.73445	Bacteroides xylanisolvens CL03T12C04	1	0	1	1	0	0	1	0	0	1	1	0	1	1	0	0	0	0	0
Lactonifactor longoviformis DSM 17459	0	48	0	0	147	49	0	39	0	0	13	0	0	41	63	98	35	0	0	45	0	0	22.591	19.545	25.636	0.391359	0.493248	0.621837	0.745902	Lactonifactor longoviformis DSM 17459	0	1	0	0	2	1	0	1	0	0	1	0	0	1	1	2	1	0	0
Actinobacillus indolicus	78	18	32	286	14	48	0	0	263	43	97	9	0	189	0	0	117	20	38	384	0	139	81.455	71.273	91.636	0.36257	0.485137	0.627579	0.750052	Actinobacillus indolicus	3	1	3	3	1	2	0	0	5	3	3	2	0	3	0	0	3	2	2
Methanothermobacter tenebrarum	0	0	9	4	10	6	5	0	0	0	0	2	0	10	3	0	0	0	0	0	5	5	2.591	2.182	3	0.459432	0.48599	0.626974	0.750052	Methanothermobacter tenebrarum	0	0	1	1	1	1	1	0	0	0	0	1	0	1	1	0	0	0	0
Oscillibacter valericigenes (strain DSM 18026 / NBRC 101213 / Sjm18-20)	3	11	4	0	22	14	18	0	0	0	0	0	18	0	0	0	17	0	5	12	0	0	5.364	4.545	6.182	0.443607	0.486757	0.626431	0.750052	Oscillibacter valericigenes (strain DSM 18026 / NBRC 101213 / Sjm18-20)	1	1	1	0	1	1	1	0	0	0	0	0	1	0	0	0	1	0	1
Anaerocolumna jejuensis DSM 15929	0	0	0	0	12	0	8	0	8	7	8	0	17	0	0	21	0	0	0	10	0	19	4.818	5.636	4	-0.494765	0.480792	0.630664	0.750103	Anaerocolumna jejuensis DSM 15929	0	0	0	0	1	0	1	0	1	1	1	0	1	0	0	1	0	0	0
Bacteroides sp. 2_1_33B	0	0	33	0	37	0	0	0	0	0	0	0	0	0	38	0	15	12	0	0	0	23	6	7.091	4.909	-0.530515	0.481156	0.630406	0.750103	Bacteroides sp. 2_1_33B	0	0	1	0	1	0	0	0	0	0	0	0	0	0	1	0	1	1	0
Clostridium carnis	0	33	0	21	47	0	32	51	16	0	0	0	22	0	0	0	63	19	0	26	0	0	13.409	11.545	15.273	0.403633	0.481667	0.630043	0.750103	Clostridium carnis	0	1	0	1	1	0	1	1	1	0	0	0	1	0	0	0	1	1	0
Clostridium neonatale	0	33	0	21	47	0	32	51	16	0	0	0	22	0	0	0	63	19	0	26	0	0	13.409	11.545	15.273	0.403633	0.481667	0.630043	0.750103	Clostridium neonatale	0	1	0	1	1	0	1	1	1	0	0	0	1	0	0	0	1	1	0
Prevotella ruminicola (Bacteroides ruminicola)	0	51	0	0	55	0	68	0	53	0	20	0	14	0	48	0	0	18	32	10	0	54	16.818	14.455	19.182	0.408216	0.473536	0.635831	0.755337	Prevotella ruminicola (Bacteroides ruminicola)	0	1	0	0	1	0	1	0	1	0	1	0	1	0	2	0	0	1	2
Bacteroides pyogenes	0	0	0	10	0	45	16	0	0	0	0	4	0	17	0	14	13	0	18	0	0	0	7.273	5.727	8.818	0.622633	0.464844	0.642043	0.757242	Bacteroides pyogenes	0	0	0	1	0	1	1	0	0	0	0	1	0	1	0	1	1	0	1
Bacteroides pyogenes DSM 20611 = JCM 6294	0	0	0	10	0	45	16	0	0	0	0	4	0	17	0	14	13	0	18	0	0	0	7.273	5.727	8.818	0.622633	0.464844	0.642043	0.757242	Bacteroides pyogenes DSM 20611 = JCM 6294	0	0	0	1	0	1	1	0	0	0	0	1	0	1	0	1	1	0	1
Clostridium sp. AF34-13	40	0	25	0	0	0	0	111	0	0	0	0	40	29	0	43	0	0	0	0	22	0	13.136	10.636	15.636	0.5559	0.466658	0.640745	0.757242	Clostridium sp. AF34-13	1	0	1	0	0	0	0	1	0	0	0	0	1	1	0	1	0	0	0
Clostridium sp. CAG:12237_41	40	0	25	0	0	0	0	111	0	0	0	0	40	29	0	43	0	0	0	0	22	0	13.136	10.636	15.636	0.5559	0.466658	0.640745	0.757242	Clostridium sp. CAG:12237_41	1	0	1	0	0	0	0	1	0	0	0	0	1	1	0	1	0	0	0
Gemmiger sp. An120	0	0	11	22	33	0	9	0	0	25	0	9	22	0	31	36	0	0	0	0	0	34	10.045	11.364	8.727	-0.380822	0.469491	0.638718	0.757242	Gemmiger sp. An120	0	0	1	1	1	0	1	0	0	1	0	1	1	0	1	1	0	0	0
Lachnoclostridium phytofermentans	9	5	0	0	10	17	9	0	0	6	0	0	5	10	0	16	12	0	0	7	9	0	5.182	4.545	5.818	0.356144	0.465966	0.64124	0.757242	Lachnoclostridium phytofermentans	1	1	0	0	1	1	1	0	0	1	0	0	1	1	0	1	1	0	0
Bacteroidales bacterium Barb4	0	0	127	0	0	146	0	0	130	0	0	0	0	0	0	114	0	99	188	0	268	0	49.045	57	41.091	-0.472143	0.448786	0.653586	0.763856	Bacteroidales bacterium Barb4	0	0	1	0	0	1	0	0	1	0	0	0	0	0	0	1	0	1	1
Bacteroides intestinalis	7	27	32	64	105	0	111	3	47	9	5	3	15	160	27	122	7	7	11	0	34	126	36.364	40.545	32.182	-0.333294	0.44857	0.653742	0.763856	Bacteroides intestinalis	1	1	2	2	1	0	1	1	2	2	1	1	1	2	1	2	1	1	1
Bacteroidetes bacterium	0	0	0	0	17	5	0	31	11	0	0	0	0	0	0	6	0	13	0	0	13	10	4.409	3.727	5.091	0.449803	0.45004	0.652682	0.763856	Bacteroidetes bacterium	0	0	0	0	1	1	0	2	1	0	0	0	0	0	0	1	0	1	0
Blautia sp. BCRC 81119	19	32	86	10	0	3	41	0	20	32	50	21	43	0	21	23	23	53	39	4	12	6	25.955	23.727	28.182	0.248218	0.449924	0.652765	0.763856	Blautia sp. BCRC 81119	1	1	2	1	0	1	1	0	1	2	2	1	2	0	1	2	1	3	1
Clostridia bacterium	26	86	279	178	98	14	135	7	0	195	0	15	136	319	279	344	200	0	5	23	0	114	99.455	109.818	89.091	-0.301767	0.448423	0.653848	0.763856	Clostridia bacterium	2	2	5	3	4	1	4	1	0	4	0	1	2	2	2	4	1	0	1
Collinsella sp. AM44-11	0	0	0	0	0	10	0	45	0	0	0	0	8	4	30	0	0	49	0	0	0	0	6.409	7.818	5	-0.644905	0.450761	0.652162	0.763856	Collinsella sp. AM44-11	0	0	0	0	0	1	0	1	0	0	0	0	1	1	1	0	0	1	0
Lelliottia sp. 7254-16	5	0	0	2	0	0	0	6	0	0	4	0	0	0	5	0	0	0	0	0	0	11	1.591	1.273	1.909	0.584963	0.448459	0.653822	0.763856	Lelliottia sp. 7254-16	1	0	0	1	0	0	0	1	0	0	1	0	0	0	1	0	0	0	0
Ruminococcus sp. AM26-12LB	51	121	54	0	0	0	0	0	27	57	8	0	35	0	0	51	78	42	39	0	12	0	25.636	22.455	28.818	0.359972	0.451383	0.651713	0.763856	Ruminococcus sp. AM26-12LB	2	2	2	0	0	0	0	0	1	2	1	0	1	0	0	2	2	3	1
Clostridium sp. CAG:149	39	536	140	47	436	0	0	0	49	0	121	35	51	45	311	98	339	0	78	0	37	98	100.864	90.364	111.364	0.301464	0.440058	0.659895	0.770008	Clostridium sp. CAG:149	1	3	2	1	2	0	0	0	1	0	2	1	1	1	2	2	2	0	1
Bacteroidetes bacterium ADurb.Bin302	0	0	0	0	0	30	0	0	12	0	0	0	0	0	0	0	17	0	23	24	0	28	6.591	7.818	5.364	-0.543622	0.437324	0.661876	0.771407	Bacteroidetes bacterium ADurb.Bin302	0	0	0	0	0	1	0	0	1	0	0	0	0	0	0	0	1	0	1
Clostridiales bacterium AM23-16LB	0	0	0	0	0	0	0	0	0	0	7	0	0	0	8	0	4	0	5	6	0	0	1.409	1.727	1.091	-0.662965	0.433771	0.664455	0.77322	Clostridiales bacterium AM23-16LB	0	0	0	0	0	0	0	0	0	0	1	0	0	0	1	0	1	0	1
Parabacteroides distasonis	145	168	752	100	1696	24	286	348	345	277	62	64	312	132	163	4	517	74	591	25	660	465	298	269.545	326.455	0.276354	0.433019	0.665001	0.77322	Parabacteroides distasonis	3	3	14	4	14	2	6	6	12	9	6	7	11	4	5	1	13	4	8
Clostridium sp. CAG:58	0	72	64	66	0	0	0	134	10	115	8	21	54	60	124	61	0	0	99	77	0	131	46.864	51.273	42.455	-0.272273	0.427979	0.668667	0.77615	Clostridium sp. CAG:58	0	1	2	2	0	0	0	3	1	2	1	1	2	2	3	2	0	0	2
Firmicutes bacterium HGW-Firmicutes-16	14	0	0	0	25	23	27	0	0	0	0	0	0	40	27	14	0	0	14	22	0	29	9.727	10.909	8.545	-0.352302	0.427391	0.669094	0.77615	Firmicutes bacterium HGW-Firmicutes-16	1	0	0	0	1	1	1	0	0	0	0	0	0	1	1	1	0	0	1
Ruminococcus sp. AM28-41	0	25	0	445	332	7	0	0	67	148	27	13	310	249	335	411	0	10	96	122	65	22	110.318	122.818	97.818	-0.32835	0.42599	0.670115	0.776421	Ruminococcus sp. AM28-41	0	1	0	2	2	1	0	0	1	2	2	1	3	2	2	3	0	1	2
Cyclobacteriaceae bacterium	13	35	34	13	60	104	56	38	7	10	13	5	30	23	54	36	22	35	46	56	82	0	34.682	31.545	37.818	0.261648	0.424841	0.670953	0.776478	Cyclobacteriaceae bacterium	2	2	2	1	2	2	1	1	1	1	2	2	2	1	2	2	2	2	2
Bacteroides fragilis str. 3986 N(B)19	0	33	98	132	108	131	135	116	294	0	126	4	0	89	162	243	58	58	36	0	498	1	100.682	90.545	110.818	0.29148	0.420457	0.674152	0.776535	Bacteroides fragilis str. 3986 N(B)19	0	1	2	3	2	3	4	3	7	0	4	1	0	2	5	4	1	3	3
Firmicutes bacterium CAG:103	46	18	30	0	38	21	0	15	0	0	0	20	0	38	0	12	19	0	0	0	0	35	14.364	12.636	16.091	0.348664	0.421985	0.673036	0.776535	Firmicutes bacterium CAG:103	2	1	1	0	1	1	0	1	0	0	0	1	0	1	0	1	1	0	0
Longibaculum muris	0	6	0	0	0	13	12	0	0	31	0	0	17	0	0	0	0	0	27	0	0	7	5.591	4.636	6.545	0.4975	0.421126	0.673663	0.776535	Longibaculum muris	0	1	0	0	0	1	1	0	0	1	0	0	1	0	0	0	0	0	1
Oscillibacter sp. 57_20	9	0	0	0	21	0	0	0	0	0	0	2	23	8	0	0	0	4	0	0	0	0	3	3.545	2.455	-0.530515	0.422886	0.672378	0.776535	Oscillibacter sp. 57_20	1	0	0	0	1	0	0	0	0	0	0	1	1	1	0	0	0	1	0
Bacteroides sp. CAG:661	0	0	0	9	0	0	19	0	14	0	7	0	0	0	0	0	0	0	0	0	0	31	3.682	2.909	4.455	0.61471	0.416485	0.677055	0.778969	Bacteroides sp. CAG:661	0	0	0	1	0	0	1	0	1	0	1	0	0	0	0	0	0	0	0
Ruminococcus sp. AF24-32LB	0	70	16	0	39	0	0	0	0	0	9	0	5	0	0	71	0	0	4	9	21	60	12	13.727	10.273	-0.418226	0.414564	0.678461	0.779677	Ruminococcus sp. AF24-32LB	0	1	1	0	1	0	0	0	0	0	1	0	1	0	0	2	0	0	1
Anaerotruncus sp. AF02-27	0	20	0	13	32	0	0	22	0	15	0	0	0	0	39	23	21	0	0	25	37	0	9.5	10.727	8.273	-0.374848	0.411066	0.681024	0.781711	Anaerotruncus sp. AF02-27	0	1	0	1	1	0	0	1	0	1	0	0	0	0	1	1	1	0	0
Mycolicibacterium moriokaense	397	261	204	997	809	1114	829	568	519	955	1038	189	1389	1093	1474	896	1183	512	1385	1187	996	595	857.091	899.364	814.818	-0.142426	0.409919	0.681865	0.781766	Mycolicibacterium moriokaense	1	1	1	1	1	1	1	1	1	1	1	1	1	1	1	1	1	1	1
Firmicutes bacterium CAG:466	0	0	0	66	0	0	0	142	148	0	0	46	62	0	16	0	0	0	62	262	0	7	34.864	40.091	29.636	-0.435907	0.408754	0.68272	0.781838	Firmicutes bacterium CAG:466	0	0	0	2	0	0	0	1	1	0	0	2	1	0	1	0	0	0	1
Ruminococcus sp. AM44-9AT	0	92	60	5	0	3	41	0	20	17	51	21	5	0	32	93	46	22	4	17	0	11	24.136	21.818	26.455	0.277985	0.406467	0.684399	0.782851	Ruminococcus sp. AM44-9AT	0	1	1	1	0	1	1	0	1	1	2	1	1	0	2	2	1	1	1
Bacteroides fragilis str. 3998T(B)3	0	0	563	376	44	55	512	605	591	0	330	4	0	0	13	468	13	378	6	610	1051	1	239.273	205.818	272.727	0.406089	0.395533	0.692449	0.791142	Bacteroides fragilis str. 3998T(B)3	0	0	2	3	3	2	3	4	5	0	5	1	0	0	2	3	1	3	1
Flavonifractor sp. An306	1	5	0	0	13	6	6	3	2	0	5	0	0	1	2	3	10	0	3	10	8	2	3.5	3.182	3.818	0.263034	0.391754	0.69524	0.79341	Flavonifractor sp. An306	1	1	0	0	1	1	1	1	1	0	1	0	0	1	1	1	1	0	1
Parabacteroides sp. CH2-D42-20	0	0	78	0	147	12	0	37	35	81	0	10	40	0	0	0	75	20	0	13	54	63	28.909	26.091	31.727	0.282176	0.382356	0.702197	0.800423	Parabacteroides sp. CH2-D42-20	0	0	2	0	2	1	0	1	3	3	0	1	2	0	0	0	3	1	0
Candidatus Bathyarchaeota archaeon	0	2	0	0	4	0	0	1	0	10	0	0	0	1	0	5	10	4	0	0	4	0	1.909	2.182	1.636	-0.415037	0.372835	0.709271	0.807554	Candidatus Bathyarchaeota archaeon	0	1	0	0	1	0	0	1	0	1	0	0	0	1	0	1	1	1	0
Bacteroides sp. HMSC073E02	0	387	380	4	49	221	378	364	112	454	93	92	27	31	369	325	35	43	34	335	809	49	197.818	174.818	220.818	0.337004	0.370654	0.710896	0.80847	Bacteroides sp. HMSC073E02	0	2	4	1	2	2	3	3	2	4	3	3	1	2	4	2	2	2	2
Clostridium sp. AF15-17LB	5	16	9	0	17	0	0	11	0	17	3	0	0	0	19	0	43	0	0	25	0	17	7.545	8.364	6.727	-0.314109	0.368026	0.712854	0.809763	Clostridium sp. AF15-17LB	1	1	1	0	1	0	0	1	0	1	1	0	0	0	1	0	1	0	0
Parabacteroides sp. AF27-14	65	121	787	80	888	12	199	157	254	369	2	10	266	18	27	80	200	126	275	0	539	620	212.864	194.455	231.273	0.250162	0.366459	0.714022	0.810156	Parabacteroides sp. AF27-14	1	2	6	2	7	1	3	2	6	5	1	1	6	1	1	1	5	2	4
Dorea sp. CAG:105	52	86	0	70	93	0	57	0	63	67	41	0	129	77	0	122	124	0	0	0	64	155	53.045	57.273	48.818	-0.23043	0.363779	0.716023	0.811492	Dorea sp. CAG:105	1	1	0	1	1	0	1	0	1	1	1	0	1	1	0	1	1	0	0
Bacteroides sp. CAG:189	0	0	0	23	0	43	22	0	30	0	0	0	0	19	0	38	0	0	38	0	30	0	11.136	9.727	12.545	0.367057	0.357728	0.720547	0.815682	Bacteroides sp. CAG:189	0	0	0	1	0	1	1	0	1	0	0	0	0	1	0	1	0	0	1
Clostridium sp. M62/1	39	181	62	47	145	0	0	0	0	0	121	0	51	45	104	98	81	0	79	0	37	99	51.818	47.455	56.182	0.243557	0.353599	0.723639	0.816188	Clostridium sp. M62/1	1	2	1	1	1	0	0	0	0	0	2	0	1	1	1	2	1	0	1
Coprobacillus sp. CAG:698	0	268	252	382	23	0	287	0	0	0	0	0	38	295	0	298	0	0	0	31	0	323	89.091	77.545	100.636	0.376038	0.354563	0.722917	0.816188	Coprobacillus sp. CAG:698	0	1	1	1	1	0	1	0	0	0	0	0	1	1	0	2	0	0	0
Ruminococcus sp. AF32-2AC	0	0	0	0	61	0	22	90	21	48	0	0	48	0	0	44	0	0	0	0	0	83	17.409	15.273	19.545	0.355875	0.352711	0.724305	0.816188	Ruminococcus sp. AF32-2AC	0	0	0	0	1	0	1	1	1	1	0	0	1	0	0	1	0	0	0
Ruminococcus sp. AM49-8	0	0	0	0	61	0	22	90	21	48	0	0	48	0	0	44	0	0	0	0	0	83	17.409	15.273	19.545	0.355875	0.352711	0.724305	0.816188	Ruminococcus sp. AM49-8	0	0	0	0	1	0	1	1	1	1	0	0	1	0	0	1	0	0	0
Bacteroides xylanisolvens XB1A	7	76	33	10	194	81	66	11	107	4	89	29	33	212	24	33	12	124	18	12	42	47	57.5	52.364	62.636	0.258435	0.349345	0.726831	0.818099	Bacteroides xylanisolvens XB1A	1	1	3	1	3	1	3	1	3	1	3	3	2	3	1	2	1	2	1
Pasteurella aerogenes	23	0	6	114	0	6	20	12	104	28	41	9	20	16	33	153	37	0	29	76	20	11	33.5	31	36	0.215729	0.344975	0.730113	0.820857	Pasteurella aerogenes	2	0	1	3	0	1	2	1	4	2	2	1	2	1	2	2	2	0	3
Butyricimonas faecalis	21	0	27	14	21	0	0	0	0	0	0	8	0	4	17	26	0	0	33	0	18	0	8.182	9	7.364	-0.289507	0.338071	0.73531	0.825758	Butyricimonas faecalis	2	0	2	2	2	0	0	0	0	0	0	1	0	1	2	1	0	0	2
Methanothermobacter sp. MT-2	8	0	9	4	10	6	5	0	0	0	0	2	17	10	3	0	0	0	9	0	5	5	4.364	4.727	4	-0.241008	0.325486	0.744814	0.835479	Methanothermobacter sp. MT-2	1	0	1	1	1	1	1	0	0	0	0	1	1	1	1	0	0	0	1
Clostridium sp. CAG:43	0	0	0	48	0	32	23	0	0	20	0	18	0	0	0	46	0	21	0	29	0	0	12.227	10.909	13.545	0.312278	0.323693	0.74617	0.835714	Clostridium sp. CAG:43	0	0	0	1	0	1	1	0	0	1	0	1	0	0	0	1	0	1	0
Parabacteroides sp. AF39-10AC	0	38	883	66	219	0	0	17	48	255	23	1	33	48	41	0	166	126	56	0	211	468	115.636	104.182	127.091	0.286757	0.32297	0.746718	0.835714	Parabacteroides sp. AF39-10AC	0	1	3	1	2	0	0	1	2	2	1	1	1	1	1	0	3	2	1
Clostridium perfringens D str. JGS1721	0	0	0	0	0	0	107	0	0	0	0	17	26	20	0	0	0	0	0	38	0	0	8.636	10	7.273	-0.459432	0.320038	0.74894	0.836139	Clostridium perfringens D str. JGS1721	0	0	0	0	0	0	1	0	0	0	0	1	1	1	0	0	0	0	0
Gallibacterium genomosp. 3	0	0	0	67	43	33	0	56	81	0	0	31	0	126	0	0	54	0	0	0	0	0	22.955	20.364	25.545	0.327071	0.319112	0.749642	0.836139	Gallibacterium genomosp. 3	0	0	0	1	1	1	0	1	1	0	0	1	0	1	0	0	1	0	0
Lachnoclostridium phytofermentans (strain ATCC 700394 / DSM 18823 / ISDg) (Clostridium phytofermentans)	0	0	0	0	0	0	0	33	30	0	0	0	0	0	0	0	12	22	11	0	0	23	5.682	6.455	4.909	-0.39486	0.321253	0.748019	0.836139	Lachnoclostridium phytofermentans (strain ATCC 700394 / DSM 18823 / ISDg) (Clostridium phytofermentans)	0	0	0	0	0	0	0	1	1	0	0	0	0	0	0	0	1	1	1
Blautia obeum	97	737	55	22	303	52	252	117	126	58	166	21	447	244	86	228	105	32	492	1	5	603	182.864	196.909	168.818	-0.222059	0.311522	0.755404	0.841215	Blautia obeum	5	6	4	1	6	4	7	3	6	4	7	1	2	1	2	5	2	2	3
Firmicutes bacterium ADurb.Bin262	0	85	58	114	85	38	0	26	0	0	19	0	0	102	53	90	36	0	47	31	0	83	36.545	33.909	39.182	0.208512	0.31087	0.755899	0.841215	Firmicutes bacterium ADurb.Bin262	0	1	1	1	1	1	0	1	0	0	1	0	0	1	1	1	1	0	1
Anaerotruncus sp. CAG:528	0	0	0	0	58	0	26	25	24	0	0	0	0	0	0	28	0	33	0	0	27	0	8.455	7.545	9.364	0.311461	0.307198	0.758692	0.843372	Anaerotruncus sp. CAG:528	0	0	0	0	1	0	1	1	1	0	0	0	0	0	0	1	0	1	0
Bacteroides fragilis HMW 615	0	0	3	68	4	15	14	34	66	0	39	0	0	0	41	87	0	6	17	0	111	1	22.318	20	24.636	0.300789	0.304788	0.760528	0.84446	Bacteroides fragilis HMW 615	0	0	1	2	1	2	1	3	3	0	2	0	0	0	3	2	0	1	1
Enterocloster lavalensis	36	0	0	0	0	0	0	18	28	36	26	0	0	8	37	21	34	0	0	0	9	55	14.5	13.182	15.818	0.263034	0.303559	0.761464	0.844548	Enterocloster lavalensis	2	0	0	0	0	0	0	1	2	2	2	0	0	2	3	1	2	0	0
Collinsella sp. OM08-14AT	0	0	146	0	7	5	0	104	1	0	0	8	0	0	118	6	0	16	32	37	0	114	23.591	26.636	20.545	-0.374578	0.300007	0.764172	0.8466	Collinsella sp. OM08-14AT	0	0	2	0	1	1	0	2	1	0	0	1	0	0	3	1	0	2	1
Collinsella sp.	0	34	148	0	0	19	0	185	8	0	0	0	20	9	103	32	0	196	13	32	0	46	35.227	38.636	31.818	-0.280108	0.292345	0.770023	0.851337	Collinsella sp.	0	2	5	0	0	1	0	4	2	0	0	0	2	1	5	3	0	5	2
Faecalibacterium sp. AF28-13AC	0	6	11	0	0	0	0	0	0	0	0	0	0	5	4	12	0	2	0	0	0	0	1.455	1.636	1.273	-0.36257	0.291089	0.770983	0.851337	Faecalibacterium sp. AF28-13AC	0	1	1	0	0	0	0	0	0	0	0	0	0	1	1	1	0	1	0
Parabacteroides distasonis str. 3776 Po2 i	0	2	244	0	382	12	0	54	158	168	23	11	160	64	68	0	208	20	234	13	132	181	90.182	96.545	83.818	-0.203945	0.291016	0.771039	0.851337	Parabacteroides distasonis str. 3776 Po2 i	0	1	6	0	5	1	0	2	6	5	1	2	5	2	2	0	7	1	5
Lactobacillus gasseri DSM 14869	4	0	0	0	11	0	0	0	4	0	2	5	0	9	0	0	0	5	0	0	0	0	1.955	2.182	1.727	-0.337035	0.28763	0.77363	0.853243	Lactobacillus gasseri DSM 14869	1	0	0	0	1	0	0	0	1	0	1	1	0	1	0	0	0	1	0
Escherichia coli O118:H16 str. 2009C-4446	17	0	0	0	0	0	0	0	22	0	0	0	0	0	27	21	0	0	18	2	0	0	4.273	4.818	3.727	-0.370368	0.285428	0.775316	0.854147	Escherichia coli O118:H16 str. 2009C-4446	1	0	0	0	0	0	0	0	1	0	0	0	0	0	1	1	0	0	1
Ruminococcus sp. AF41-9	14	70	16	14	68	7	0	29	4	3	9	0	9	34	99	80	29	0	12	9	34	0	20.545	21.727	19.364	-0.166157	0.28205	0.777905	0.856043	Ruminococcus sp. AF41-9	2	1	1	2	3	1	0	2	1	1	1	0	2	1	2	3	1	0	2
Clostridium sp. AF27-2AA	4	0	0	5	13	3	0	0	0	19	0	0	0	0	0	23	0	11	0	0	0	28	4.818	5.273	4.364	-0.273018	0.280254	0.779283	0.856603	Clostridium sp. AF27-2AA	1	0	0	1	1	1	0	0	0	1	0	0	0	0	0	1	0	1	0
uncultured bacterium 25H09	0	0	0	0	0	11	8	0	4	3	0	0	0	10	0	0	0	4	0	16	0	0	2.545	2.273	2.818	0.31034	0.27545	0.782971	0.859698	uncultured bacterium 25H09	0	0	0	0	0	1	1	0	1	1	0	0	0	1	0	0	0	1	0
Firmicutes bacterium CAG:240	0	0	0	0	137	52	0	27	0	0	37	0	194	0	0	0	0	0	0	0	0	0	21.455	18.182	24.727	0.443607	0.265213	0.790845	0.867379	Firmicutes bacterium CAG:240	0	0	0	0	1	1	0	1	0	0	1	0	1	0	0	0	0	0	0
Eubacterium sp. AM05-23	35	0	0	0	0	0	0	0	32	0	0	0	0	0	0	0	7	13	8	0	68	0	7.636	8.545	6.727	-0.345135	0.261461	0.793737	0.869583	Eubacterium sp. AM05-23	1	0	0	0	0	0	0	0	1	0	0	0	0	0	0	0	1	1	1
Collinsella sp. AF23-6	0	17	49	0	0	0	0	38	0	0	0	0	10	0	30	13	0	39	0	0	0	21	8.818	9.636	8	-0.268489	0.260268	0.794657	0.869625	Collinsella sp. AF23-6	0	1	1	0	0	0	0	1	0	0	0	0	1	0	1	1	0	1	0
Bacteroides stercoris	22	199	17	249	110	129	438	11	150	8	53	61	180	95	236	91	111	118	233	135	173	122	128.636	134.182	123.091	-0.124465	0.256556	0.797522	0.871792	Bacteroides stercoris	2	2	1	5	4	3	7	1	8	2	5	7	4	4	4	3	8	6	8
Anaerococcus hydrogenalis	0	0	0	0	0	0	13	0	0	0	0	0	0	8	0	5	1	0	0	0	2	0	1.045	1.182	0.909	-0.378512	0.239217	0.810937	0.872021	Anaerococcus hydrogenalis	0	0	0	0	0	0	1	0	0	0	0	0	0	1	0	1	1	0	0
Bacteroides fragilis (strain YCH46)	0	0	3	35	4	60	25	34	92	0	39	4	0	16	41	87	0	36	30	0	118	1	28.682	26.727	30.636	0.196932	0.239023	0.811088	0.872021	Bacteroides fragilis (strain YCH46)	0	0	1	1	1	3	2	3	4	0	2	1	0	1	3	2	0	3	2
Bacteroides fragilis str. 2-F-2 #4	0	0	3	68	0	8	14	8	55	0	35	0	0	0	29	72	0	0	17	0	99	1	18.182	16.545	19.818	0.26039	0.238127	0.811782	0.872021	Bacteroides fragilis str. 2-F-2 #4	0	0	1	2	0	1	1	1	2	0	1	0	0	0	2	1	0	0	1
Bacteroides massiliensis B84634 = Timone 84634 = DSM 17679 = JCM 13223	279	401	136	145	793	553	1099	439	556	460	323	247	584	992	421	561	540	534	443	538	604	268	486.182	496.182	476.182	-0.0593563	0.237999	0.811882	0.872021	Bacteroides massiliensis B84634 = Timone 84634 = DSM 17679 = JCM 13223	4	4	4	5	12	8	12	9	10	9	8	7	5	9	11	10	11	13	9
Collinsella sp. TF09-1AT	0	0	61	0	0	4	0	81	0	0	0	8	25	11	58	18	0	31	0	11	0	5	12.727	13.818	11.636	-0.247928	0.242998	0.808007	0.872021	Collinsella sp. TF09-1AT	0	0	2	0	0	1	0	1	0	0	0	1	1	1	2	1	0	1	0
Collinsella sp. TM06-3	0	0	19	0	7	15	0	87	1	0	0	8	8	4	51	0	0	65	0	6	0	9	12.318	13.545	11.091	-0.288431	0.254178	0.799358	0.872021	Collinsella sp. TM06-3	0	0	2	0	1	2	0	3	1	0	0	1	1	1	3	0	0	3	0
Coprobacillus sp. AF13-4LB	0	0	0	72	0	0	58	0	20	0	0	0	0	42	0	58	0	0	0	50	0	59	14.591	16	13.182	-0.279523	0.241153	0.809437	0.872021	Coprobacillus sp. AF13-4LB	0	0	0	2	0	0	2	0	2	0	0	0	0	2	0	2	0	0	0
Enterobacter cloacae subsp. cloacae (strain ATCC 13047 / DSM 30054 / NBRC 13535 / NCDC 279-56)	11	0	0	0	0	8	0	0	14	6	0	0	5	34	0	0	0	0	12	7	7	0	4.636	5	4.273	-0.226771	0.242674	0.808258	0.872021	Enterobacter cloacae subsp. cloacae (strain ATCC 13047 / DSM 30054 / NBRC 13535 / NCDC 279-56)	1	0	0	0	0	1	0	0	1	1	0	0	1	1	0	0	0	0	1
Enterobacter soli ATCC BAA-2102	11	0	0	0	0	8	0	0	14	6	0	0	5	34	0	0	0	0	12	7	7	0	4.636	5	4.273	-0.226771	0.242674	0.808258	0.872021	Enterobacter soli ATCC BAA-2102	1	0	0	0	0	1	0	0	1	1	0	0	1	1	0	0	0	0	1
Eubacteriaceae bacterium CHKCI004	0	14	0	0	72	20	9	0	0	0	29	24	22	0	0	36	0	0	20	0	0	9	12.909	11.909	13.909	0.223965	0.241665	0.80904	0.872021	Eubacteriaceae bacterium CHKCI004	0	1	0	0	2	2	1	0	0	0	2	1	1	0	0	2	0	0	2
Firmicutes bacterium CAG:321_26_22	0	0	0	36	0	0	29	0	10	0	0	0	0	21	0	29	0	0	0	25	0	29	7.227	7.909	6.545	-0.273018	0.238228	0.811704	0.872021	Firmicutes bacterium CAG:321_26_22	0	0	0	1	0	0	1	0	1	0	0	0	0	1	0	1	0	0	0
Mixta tenebrionis	11	0	0	0	0	8	0	0	14	6	0	0	5	34	0	0	0	0	12	7	7	0	4.636	5	4.273	-0.226771	0.242674	0.808258	0.872021	Mixta tenebrionis	1	0	0	0	0	1	0	0	1	1	0	0	1	1	0	0	0	0	1
Salmonella enterica (Salmonella choleraesuis)	11	0	0	0	0	8	0	0	14	6	0	0	5	34	0	0	0	0	12	7	7	0	4.636	5	4.273	-0.226771	0.242674	0.808258	0.872021	Salmonella enterica (Salmonella choleraesuis)	1	0	0	0	0	1	0	0	1	1	0	0	1	1	0	0	0	0	1
Salmonella enterica subsp. enterica serovar 1,4,[5],12:i:-	11	0	0	0	0	8	0	0	14	6	0	0	5	34	0	0	0	0	12	7	7	0	4.636	5	4.273	-0.226771	0.242674	0.808258	0.872021	Salmonella enterica subsp. enterica serovar 1,4,[5],12:i:-	1	0	0	0	0	1	0	0	1	1	0	0	1	1	0	0	0	0	1
Salmonella enterica subsp. enterica serovar Johannesburg	11	0	0	0	0	8	0	0	14	6	0	0	5	34	0	0	0	0	12	7	7	0	4.636	5	4.273	-0.226771	0.242674	0.808258	0.872021	Salmonella enterica subsp. enterica serovar Johannesburg	1	0	0	0	0	1	0	0	1	1	0	0	1	1	0	0	0	0	1
Salmonella enterica subsp. enterica serovar Saintpaul	11	0	0	0	0	8	0	0	14	6	0	0	5	34	0	0	0	0	12	7	7	0	4.636	5	4.273	-0.226771	0.242674	0.808258	0.872021	Salmonella enterica subsp. enterica serovar Saintpaul	1	0	0	0	0	1	0	0	1	1	0	0	1	1	0	0	0	0	1
Acetatifactor muris	0	0	32	0	34	0	22	19	0	0	0	14	0	0	11	0	19	0	0	0	4	37	8.318	9	7.636	-0.237039	0.232868	0.815864	0.875345	Acetatifactor muris	0	0	1	0	1	0	1	1	0	0	0	1	0	0	1	0	1	0	0
Bacteroides intestinalis CAG:315	0	0	0	54	105	0	111	0	44	0	0	0	0	146	0	99	0	0	0	0	0	114	25.864	28.091	23.636	-0.249095	0.230778	0.817487	0.876133	Bacteroides intestinalis CAG:315	0	0	0	1	1	0	1	0	1	0	0	0	0	1	0	1	0	0	0
Barnesiella viscericola DSM 18177	0	0	26	18	0	0	0	0	23	19	0	0	0	32	30	21	0	15	20	0	0	0	8.273	8.909	7.636	-0.222392	0.225037	0.821951	0.878356	Barnesiella viscericola DSM 18177	0	0	1	1	0	0	0	0	1	1	0	0	0	1	1	1	0	1	1
Collinsella sp. AF14-35	0	0	6	0	0	0	0	4	1	0	0	0	0	0	5	0	0	4	0	1	0	4	1	1.091	0.909	-0.263034	0.224673	0.822234	0.878356	Collinsella sp. AF14-35	0	0	1	0	0	0	0	1	1	0	0	0	0	0	1	0	0	1	0
Collinsella sp. OM04-5	0	0	6	0	0	0	0	4	1	0	0	0	0	0	5	0	0	4	0	1	0	4	1	1.091	0.909	-0.263034	0.224673	0.822234	0.878356	Collinsella sp. OM04-5	0	0	1	0	0	0	0	1	1	0	0	0	0	0	1	0	0	1	0
Lactobacillus acidipiscis	10	32	17	0	0	0	41	0	0	0	0	0	42	0	0	0	0	0	0	35	0	0	7	6.364	7.636	0.263034	0.214788	0.829932	0.885621	Lactobacillus acidipiscis	1	1	1	0	0	0	1	0	0	0	0	0	1	0	0	0	0	0	0
Lactobacillus sp. UMNPBX2	0	106	0	0	0	0	65	0	0	0	21	0	0	94	25	46	0	0	0	26	0	0	14.409	13.273	15.545	0.228028	0.212431	0.831771	0.886622	Lactobacillus sp. UMNPBX2	0	1	0	0	0	0	1	0	0	0	1	0	0	1	1	1	0	0	0
Phascolarctobacterium succinatutens	5	82	113	92	47	41	60	35	8	19	22	25	43	29	38	25	49	41	35	23	31	140	45.636	44	47.273	0.103505	0.211135	0.832782	0.886742	Phascolarctobacterium succinatutens	2	3	5	4	3	5	4	3	1	2	5	3	3	2	4	4	3	5	5
Bacteroides sp. AM16-15	44	252	83	52	490	534	490	235	386	205	127	109	188	402	236	309	335	314	220	225	354	263	263.409	256.182	270.636	0.0791876	0.201237	0.840513	0.892084	Bacteroides sp. AM16-15	3	4	4	4	7	6	7	5	8	8	5	5	4	5	6	7	7	9	5
Parabacteroides sp. AM44-16	0	0	70	14	158	0	0	17	36	49	23	5	33	48	41	0	64	20	65	12	35	54	31.364	32.545	30.182	-0.108776	0.201935	0.839967	0.892084	Parabacteroides sp. AM44-16	0	0	2	1	2	0	0	1	2	1	1	2	1	1	1	0	2	1	2
Ruminococcus sp. OM08-9BH	0	89	0	0	0	0	23	0	27	0	0	0	21	9	0	0	55	11	0	0	0	0	9.5	8.727	10.273	0.235216	0.201285	0.840476	0.892084	Ruminococcus sp. OM08-9BH	0	1	0	0	0	0	1	0	1	0	0	0	1	1	0	0	1	1	0
Bilophila wadsworthia (strain 3_1_6)	144	19	287	0	388	0	0	0	76	55	18	1	172	31	164	290	0	77	193	0	168	24	84.955	89.091	80.818	-0.140598	0.189767	0.849492	0.900644	Bilophila wadsworthia (strain 3_1_6)	10	1	12	0	8	0	0	0	9	8	5	1	8	4	8	11	0	8	11
uncultured bacterium	0	26	0	3	16	52	28	0	10	0	2	3	8	8	26	0	25	29	11	11	22	33	14.682	15.364	14	-0.134093	0.186854	0.851775	0.902095	uncultured bacterium	0	1	0	1	1	2	2	0	2	0	1	1	1	1	2	0	2	1	1
Bacteroides sp. AF25-17LB	5	173	8	21	116	363	39	69	160	4	22	70	94	32	196	110	42	97	74	40	25	237	96.773	91.727	101.818	0.150573	0.182226	0.855405	0.904967	Bacteroides sp. AF25-17LB	1	2	1	2	3	3	2	4	6	1	2	8	6	2	6	6	3	5	5
Muribaculaceae bacterium Isolate-002 (NCI)	0	0	0	0	0	11	0	0	0	0	0	0	9	0	4	1	0	0	0	12	0	0	1.818	2	1.636	-0.289507	0.178048	0.858685	0.907463	Muribaculaceae bacterium Isolate-002 (NCI)	0	0	0	0	0	1	0	0	0	0	0	0	1	0	1	1	0	0	0
Phascolarctobacterium succinatutens YIT 12067	114	302	324	377	123	30	58	35	8	19	58	20	278	246	48	161	157	86	61	21	71	263	127.227	122.545	131.909	0.106227	0.173	0.862651	0.910679	Phascolarctobacterium succinatutens YIT 12067	3	5	7	6	5	3	3	3	1	2	6	2	5	2	5	4	5	7	6
Clostridium sp. CAG:226	0	0	9	29	25	0	0	0	0	13	0	0	42	0	0	30	0	0	0	0	0	0	6.364	5.909	6.818	0.206451	0.170332	0.864749	0.911917	Clostridium sp. CAG:226	0	0	1	1	1	0	0	0	0	1	0	0	1	0	0	1	0	0	0
Collinsella sp. AF39-11AT	0	0	13	0	7	5	0	38	0	0	0	8	0	0	16	0	0	12	0	5	0	5	4.909	4.636	5.182	0.160465	0.16757	0.866921	0.912257	Collinsella sp. AF39-11AT	0	0	1	0	1	1	0	1	0	0	0	1	0	0	1	0	0	1	0
Collinsella sp. OM06-18AC	0	0	13	0	7	5	0	38	0	0	0	8	0	0	16	0	0	12	0	5	0	5	4.909	4.636	5.182	0.160465	0.16757	0.866921	0.912257	Collinsella sp. OM06-18AC	0	0	1	0	1	1	0	1	0	0	0	1	0	0	1	0	0	1	0
Lactobacillus sp. UMNPBX9	32	170	20	0	0	0	65	0	0	37	100	6	56	110	66	93	0	0	20	176	82	0	43.818	45.545	42.091	-0.113798	0.163181	0.870376	0.914915	Lactobacillus sp. UMNPBX9	1	2	1	0	0	0	1	0	0	1	2	2	1	2	3	2	0	0	1
Parabacteroides sp. P14	0	0	0	14	18	0	14	0	0	0	2	0	0	18	0	0	0	0	0	0	18	5	3.591	3.364	3.818	0.182864	0.157923	0.874517	0.917313	Parabacteroides sp. P14	0	0	0	1	1	0	1	0	0	0	1	0	0	1	0	0	0	0	0
Ruminococcus sp. OM04-4AA	0	0	0	0	61	0	22	90	21	48	0	0	48	0	0	44	0	0	0	0	28	83	18.591	17.636	19.545	0.14828	0.158479	0.87408	0.917313	Ruminococcus sp. OM04-4AA	0	0	0	0	1	0	1	1	1	1	0	0	1	0	0	1	0	0	0
Blautia sp. AM16-16B	33	120	11	65	157	0	29	339	95	21	52	13	28	135	70	234	0	12	212	0	0	190	74.955	72.455	77.455	0.0962737	0.153885	0.8777	0.918697	Blautia sp. AM16-16B	2	2	1	2	2	0	2	6	4	2	2	2	1	3	2	5	0	1	4
Lachnospiraceae bacterium	426	920	18	199	797	262	363	1154	483	343	292	73	752	436	136	975	172	299	426	382	167	1416	458.773	447.364	470.182	0.0717708	0.154023	0.877592	0.918697	Lachnospiraceae bacterium	19	15	1	7	20	10	17	24	17	15	14	6	16	12	7	19	4	10	14
bacterium 1XD42-54	0	5	0	0	10	0	0	7	4	2	0	0	2	0	0	9	0	4	3	4	0	0	1.909	1.818	2	0.137504	0.149647	0.881043	0.919268	bacterium 1XD42-54	0	1	0	0	1	0	0	1	1	1	0	0	1	0	0	1	0	1	1
Butyricicoccus porcorum	0	0	0	0	0	0	0	28	18	0	0	0	0	0	0	8	0	0	13	0	7	9	3.318	3.091	3.545	0.197939	0.150172	0.880629	0.919268	Butyricicoccus porcorum	0	0	0	0	0	0	0	1	1	0	0	0	0	0	0	1	0	0	1
Spirochaeta lutea	14	12	0	0	0	0	19	0	0	10	0	0	0	19	0	14	0	0	0	0	0	23	4.727	4.455	5	0.16665	0.15024	0.880575	0.919268	Spirochaeta lutea	1	1	0	0	0	0	1	0	0	1	0	0	0	1	0	1	0	0	0
Bacteroides eggerthii	22	16	25	56	70	0	158	154	16	72	15	8	84	29	169	58	24	45	36	34	90	80	52	53.182	50.818	-0.0655883	0.144909	0.884783	0.921221	Bacteroides eggerthii	2	1	2	3	2	0	3	2	2	3	2	2	3	2	3	2	2	2	3
Clostridiales bacterium KLE1615	145	243	254	0	347	0	278	0	0	166	0	0	199	285	0	273	0	0	0	0	303	251	111.045	107.364	114.727	0.0957029	0.145853	0.884037	0.921221	Clostridiales bacterium KLE1615	1	1	1	0	1	0	1	0	0	1	0	0	1	1	0	1	0	0	0
Akkermansia sp. BIOML-A61	0	0	0	0	0	0	0	173	0	127	116	0	62	0	0	0	0	0	0	245	310	19	48.409	51.182	45.636	-0.165448	0.141061	0.887822	0.922249	Akkermansia sp. BIOML-A61	0	0	0	0	0	0	0	1	0	1	1	0	1	0	0	0	0	0	0
Bacteroides cellulosilyticus	7	29	39	38	19	0	93	187	29	146	156	25	93	29	62	60	52	35	49	264	71	107	72.545	70.455	74.636	0.0831859	0.141543	0.887441	0.922249	Bacteroides cellulosilyticus	1	1	3	2	2	0	4	3	4	5	6	4	3	2	4	4	5	4	4
Lactobacillus johnsonii ATCC 33200	18	82	0	0	53	16	52	4	4	99	2	17	78	9	39	45	21	16	26	71	0	41	30.364	31.273	29.455	-0.0864148	0.140105	0.888577	0.922249	Lactobacillus johnsonii ATCC 33200	2	1	0	0	3	1	2	1	1	3	1	2	1	1	2	2	1	2	2
Ruminococcus sp. AM22-14LB	0	0	0	0	61	0	22	90	21	48	0	0	48	37	0	44	0	0	0	0	0	83	18.773	18	19.545	0.118836	0.133344	0.893921	0.926821	Ruminococcus sp. AM22-14LB	0	0	0	0	1	0	1	1	1	1	0	0	1	1	0	1	0	0	0
Ruminococcus sp. AF25-13	4	4	0	7	68	0	27	90	21	48	0	0	48	37	0	44	0	0	0	0	28	83	21.136	20.364	21.909	0.105534	0.128933	0.897411	0.929461	Ruminococcus sp. AF25-13	1	1	0	1	2	0	2	1	1	1	0	0	1	1	0	1	0	0	0
Escherichia sp. E3659	21	29	0	19	0	0	0	0	38	2	0	4	17	64	0	0	0	0	0	26	0	0	9.409	9	9.818	0.125531	0.127635	0.898437	0.929548	Escherichia sp. E3659	1	1	0	1	0	0	0	0	1	1	0	1	1	1	0	0	0	0	0
Anaerotignum lactatifermentans	0	0	0	59	0	0	0	142	148	0	0	40	62	0	114	0	0	0	62	0	0	0	27.409	26	28.818	0.148468	0.113885	0.909329	0.93983	Anaerotignum lactatifermentans	0	0	0	1	0	0	0	1	1	0	0	1	1	0	1	0	0	0	1
Ruminococcus sp. AM16-34	4	4	0	7	68	0	27	131	30	48	0	0	48	37	0	82	0	7	0	0	34	118	26.591	27.455	25.727	-0.0937465	0.111505	0.911216	0.940795	Ruminococcus sp. AM16-34	1	1	0	1	2	0	2	2	2	1	0	0	1	1	0	2	0	1	0
Aneurinibacillus sp. XH2	0	9	28	0	0	0	0	0	12	0	7	0	0	0	12	0	0	8	20	0	21	0	4.909	5.091	4.727	-0.106915	0.108454	0.913635	0.942306	Aneurinibacillus sp. XH2	0	1	1	0	0	0	0	0	1	0	1	0	0	0	1	0	0	1	1
[Ruminococcus] torques L2-14	0	0	0	18	61	0	22	90	21	48	0	0	48	37	0	44	0	0	0	0	28	83	20.909	20.364	21.455	0.0752881	0.0921702	0.926563	0.951657	[Ruminococcus] torques L2-14	0	0	0	1	1	0	1	1	1	1	0	0	1	1	0	1	0	0	0
Ruminococcus sp. AF12-5	0	0	0	18	61	0	22	90	21	48	0	0	48	37	0	44	0	0	0	0	28	83	20.909	20.364	21.455	0.0752881	0.0921702	0.926563	0.951657	Ruminococcus sp. AF12-5	0	0	0	1	1	0	1	1	1	1	0	0	1	1	0	1	0	0	0
Ruminococcus sp. AM57-5	0	0	0	18	61	0	22	90	21	48	0	0	48	37	0	44	0	0	0	0	28	83	20.909	20.364	21.455	0.0752881	0.0921702	0.926563	0.951657	Ruminococcus sp. AM57-5	0	0	0	1	1	0	1	1	1	1	0	0	1	1	0	1	0	0	0
Ruminococcus sp. OM07-7	0	0	0	18	61	0	22	90	21	48	0	0	48	37	0	44	0	0	0	0	28	83	20.909	20.364	21.455	0.0752881	0.0921702	0.926563	0.951657	Ruminococcus sp. OM07-7	0	0	0	1	1	0	1	1	1	1	0	0	1	1	0	1	0	0	0
Ruminococcus sp. AF25-17	0	0	0	0	61	0	22	90	21	0	0	0	48	0	0	44	0	0	0	0	0	83	14.773	15.273	14.273	-0.0976967	0.0886882	0.92933	0.953506	Ruminococcus sp. AF25-17	0	0	0	0	1	0	1	1	1	0	0	0	1	0	0	1	0	0	0
Blautia sp. SG-772	19	24	0	65	182	0	29	385	103	12	28	42	60	103	70	205	6	35	154	0	0	103	67.955	66.727	69.182	0.0521164	0.0809695	0.935466	0.958804	Blautia sp. SG-772	1	1	0	2	3	0	2	6	4	2	2	2	2	3	2	4	1	2	3
Bacteroides sp. CAG:443	0	0	0	0	0	0	0	36	26	10	5	0	0	37	0	0	22	0	19	0	0	0	6.545	6.364	6.727	0.0801703	0.0756483	0.939699	0.959707	Bacteroides sp. CAG:443	0	0	0	0	0	0	0	1	1	1	1	0	0	1	0	0	1	0	1
Desulfovibrio piger	84	199	86	101	115	30	4	43	0	82	0	57	142	73	162	83	61	27	54	0	10	105	68	68.909	67.091	-0.038577	0.0749672	0.940241	0.959707	Desulfovibrio piger	4	2	5	5	3	4	2	1	0	6	0	5	4	4	5	5	4	2	4
Pseudoflavonifractor capillosus ATCC 29799	6	12	0	3	16	24	7	0	0	32	9	0	13	0	47	24	0	8	0	29	0	42	12.136	12.364	11.909	-0.0540398	0.078484	0.937443	0.959707	Pseudoflavonifractor capillosus ATCC 29799	1	1	0	1	1	1	2	0	0	1	1	0	2	0	2	2	0	1	0
Roseburia sp. CAG:471	2	84	0	0	44	0	20	95	0	0	0	21	50	39	0	53	0	0	13	0	0	11	17.818	17.364	18.273	0.0736229	0.0770191	0.938608	0.959707	Roseburia sp. CAG:471	1	2	0	0	2	0	1	1	0	0	0	1	2	1	0	2	0	0	1
Prevotella sp. CAG:485	0	0	168	0	0	277	176	125	0	0	0	110	0	0	176	129	142	173	0	0	0	0	73.727	71.909	75.545	0.0711708	0.0723531	0.942321	0.960836	Prevotella sp. CAG:485	0	0	1	0	0	1	1	1	0	0	0	1	0	0	1	1	1	1	0
Ruminococcus sp. AM33-14	4	4	0	0	68	0	27	90	21	48	0	0	48	37	0	44	0	0	0	0	28	83	20.773	20.364	21.182	0.0568312	0.0662024	0.947217	0.96483	Ruminococcus sp. AM33-14	1	1	0	0	2	0	2	1	1	1	0	0	1	1	0	1	0	0	0
Gemmataceae bacterium	7	22	14	25	0	0	34	0	0	16	0	0	0	31	52	27	0	0	0	0	0	36	10.364	10.545	10.182	-0.0506261	0.0618089	0.950715	0.966707	Gemmataceae bacterium	1	1	1	1	0	0	1	0	0	1	0	0	0	1	1	1	0	0	0
Parabacteroides sp. AF19-14	0	2	135	0	239	12	3	54	20	54	28	10	21	48	41	0	184	4	55	13	40	70	43.591	42.909	44.273	0.0451349	0.0614262	0.95102	0.966707	Parabacteroides sp. AF19-14	0	1	3	0	3	1	1	2	3	3	2	1	2	1	1	0	5	1	1
Blautia sp. YL58	12	28	0	0	44	0	32	65	6	7	0	2	47	9	5	31	6	7	17	5	0	48	15.227	15.455	15	-0.0430687	0.0584996	0.953351	0.967269	Blautia sp. YL58	2	3	0	0	2	0	2	2	1	2	0	1	2	1	1	2	1	1	2
Lachnotalea sp. AF33-28	17	0	0	0	64	0	0	0	29	0	0	0	0	11	0	29	47	0	0	0	0	20	8.727	8.909	8.545	-0.060121	0.0582677	0.953535	0.967269	Lachnotalea sp. AF33-28	1	0	0	0	1	0	0	0	1	0	0	0	0	1	0	1	1	0	0
Faecalibacterium prausnitzii	12	6	11	32	22	0	0	0	0	20	13	0	38	17	4	44	0	12	0	29	4	4	11.955	12.091	11.818	-0.0329146	0.0476519	0.961994	0.974847	Faecalibacterium prausnitzii	2	1	1	3	2	0	0	0	0	1	1	0	2	3	1	3	0	3	0
Thorsellia anophelis DSM 18579	2	5	4	0	10	8	4	12	0	8	2	0	10	10	6	9	6	5	0	7	8	3	5.227	5.182	5.273	0.025091	0.0457654	0.963497	0.975368	Thorsellia anophelis DSM 18579	1	1	1	0	1	1	1	1	0	1	1	0	1	1	1	1	1	1	0
Bacteroides sp. 41_26	0	19	19	0	20	39	0	0	18	0	0	0	0	0	37	0	13	0	35	0	31	21	11.136	11	11.273	0.0353331	0.0406721	0.967557	0.975472	Bacteroides sp. 41_26	0	1	1	0	1	1	0	0	1	0	0	0	0	0	1	0	1	0	1
Bacteroides sp. HPS0048	0	19	19	0	20	39	0	0	18	0	0	0	0	0	37	0	13	0	35	0	31	21	11.136	11	11.273	0.0353331	0.0406721	0.967557	0.975472	Bacteroides sp. HPS0048	0	1	1	0	1	1	0	0	1	0	0	0	0	0	1	0	1	0	1
Parabacteroides sp. OF04-13BH	0	0	147	58	0	0	79	0	0	47	0	0	71	0	27	0	23	0	75	0	27	85	27.409	27.091	27.727	0.0334969	0.0414727	0.966919	0.975472	Parabacteroides sp. OF04-13BH	0	0	2	1	0	0	1	0	0	1	0	0	2	0	1	0	1	0	2
Prevotella sp. CAG:1058	6	0	10	5	0	0	0	0	6	0	3	0	17	0	14	0	0	0	0	0	6	0	2.955	3	2.909	-0.0443941	0.0433852	0.965394	0.975472	Prevotella sp. CAG:1058	1	0	1	1	0	0	0	0	1	0	1	0	1	0	1	0	0	0	0
Sus scrofa domesticus (domestic pig)	737	578	357	732	982	491	458	622	7672	859	1293	231	1118	1321	1206	851	1161	934	598	2184	5088	992	1322.64	1310.55	1334.73	0.0263776	0.0375248	0.970067	0.977003	Sus scrofa domesticus (domestic pig)	11	10	8	8	10	6	6	6	10	7	12	8	5	10	9	8	9	12	7
Mesosutterella multiformis	8	5	0	0	0	0	15	0	15	0	0	0	0	0	0	21	22	0	0	0	0	0	3.5	3.455	3.545	0.0374747	0.0291991	0.976706	0.982686	Mesosutterella multiformis	1	1	0	0	0	0	1	0	1	0	0	0	0	0	0	1	1	0	0
Firmicutes bacterium CAG:129_59_24	7	18	0	18	0	0	15	23	0	0	0	12	0	0	18	10	13	0	0	25	0	0	6.955	7	6.909	-0.018859	0.0218521	0.982566	0.987574	Firmicutes bacterium CAG:129_59_24	1	1	0	1	0	0	1	1	0	0	0	1	0	0	1	1	1	0	0
Sus scrofa (Pig)	44508	48423	61566	79482	110583	125340	55787	141484	191663	72170	98618	40961	80337	64139	123507	107235	110098	116138	181678	150937	135461	62474	100697	100545	100848	0.00434243	0.0152399	0.987841	0.991865	Sus scrofa (Pig)	523	372	508	479	522	463	346	513	634	430	546	455	441	406	498	514	550	614	596
Phascolarctobacterium succinatutens CAG:287	77	146	149	288	99	28	9	31	8	19	14	6	180	263	6	142	84	40	48	15	33	153	81.182	81.455	80.909	-0.0096934	0.0136631	0.989099	0.992117	Phascolarctobacterium succinatutens CAG:287	2	2	3	3	3	2	1	2	1	2	2	2	4	3	1	2	3	3	4
Lactobacillus johnsonii	101	221	44	0	93	213	105	4	50	238	72	32	155	129	105	65	42	58	133	533	131	83	118.091	118.182	118	-0.00222124	0.00391968	0.996873	0.998899	Lactobacillus johnsonii	12	5	7	0	8	12	8	1	5	13	8	5	8	7	11	4	2	8	8
Methanobacteriaceae archaeon 41_258	0	0	9	4	10	6	5	0	0	0	0	2	0	10	3	0	0	0	9	0	5	5	3	3	3	0	0	1	1	Methanobacteriaceae archaeon 41_258	0	0	1	1	1	1	1	0	0	0	0	1	0	1	1	0	0	0	1
Ruminococcus sp. TF11-2AC	34	70	76	0	39	0	70	0	20	17	51	21	5	34	21	154	46	22	4	9	21	60	33.636	33.636	33.636	0	0	1	1	Ruminococcus sp. TF11-2AC	1	1	2	0	1	0	2	0	1	1	2	1	1	1	1	3	1	1	1
[truncated: 3 more columns]
