# Supplementary material for: Milk Formula Diet Alters Bacterial and Host Protein Profile in Comparison to Human Milk Diet in Neonatal Piglet Model
Source: Nutrients. 2021 Oct 22;13(11):3718. doi: 10.3390/nu13113718 (PMC8618976; doi:10.3390/nu13113718)
Supplement: Supplementary file 1 [file nutrients-13-03718-s001.zip › Dataset S2.xlsx]

## Sheet: Proteins_DAnalysis_PT.all
Legend: The numbers in the uniport ID column are from the Uniprot/Tremble protein database. The numbers in column J through AE for individual samples indicate spectral count for the host and bacterial protein in column B.
De novo peptide tags obtained by PEAKS for the raw MSMS spectra
uniprot_ID	Protein names	Gene names	Organism	Length	possible duplicate	AllSpectra	HM_total	MF_total	HM_Spec animal 35	HM_Spec animal 36	HM_Spec animal 37	HM_Spec animal 67	HM_Spec animal 68	HM_Spec animal 71	HM_Spec animal 72	HM_Spec animal 75	HM_Spec animal 76	HM_Spec animal 82	HM_Spec animal 83	MF_Spec animal 38	MF_Spec animal 39	MF_Spec animal 40	MF_Spec animal 69	MF_Spec animal 70	MF_Spec animal 73	MF_Spec animal 74	MF_Spec animal 77	MF_Spec animal 79	MF_Spec animal 80	MF_Spec animal 81	overallMean	MF	HM	log2fc (HM:MF)	stat	pval	1.51e-05
R5ICG7	L-fucose isomerase (FucIase) (EC 5.3.1.25) (6-deoxy-L-galactose isomerase)	fucI BN480_01110	Firmicutes bacterium CAG:124	612	FALSE	937	937	0	67	121	0	74	157	78	84	144	48	109	55	0	0	0	0	0	0	0	0	0	0	0	42.455	0	84.909	Inf	6.26812	3.65e-10	1.51e-05
A0A024R6P0	Serpin peptidase inhibitor, clade A (Alpha-1 antiproteinase, antitrypsin), member 3, isoform CRA_c	SERPINA3 hCG_2039549	Homo sapiens (Human)	423	TRUE	559	559	0	29	34	50	40	39	56	26	101	66	46	72	0	0	0	0	0	0	0	0	0	0	0	26.364	0	52.727	Inf	5.84015	5.22e-09	0.00214362
P01011	Alpha-1-antichymotrypsin (ACT) (Cell growth-inhibiting gene 24/25 protein) (Serpin A3) [Cleaved into: Alpha-1-antichymotrypsin His-Pro-less]	SERPINA3 AACT GIG24 GIG25	Homo sapiens (Human)	423	FALSE	559	559	0	29	34	50	40	39	56	26	101	66	46	72	0	0	0	0	0	0	0	0	0	0	0	26.364	0	52.727	Inf	5.84015	5.22e-09	0.00214362
A0A0P0M631	Putative outer membrane protein (RagB/SusD domain protein) (RagB/SusD family nutrient uptake outer membrane protein)	BvMPK_4146 DW869_06540 DW935_03455 ERS852457_00456 F9Z96_07645 GAS47_15650 NCTC10583_02864	Phocaeicola vulgatus (Bacteroides vulgatus)	513	TRUE	624	51	573	0	0	0	0	0	28	0	5	14	4	0	15	25	65	54	28	8	57	60	80	166	15	25.409	47.455	3.364	-3.81845	4.80618	1.54e-06	0.00214362
A0A412VME7	RagB/SusD family nutrient uptake outer membrane protein	DW193_13195 DWV70_04735 DWW27_10940 DWZ92_08485 GAY10_05200 GAY89_09250 GAZ00_09400 GAZ74_05700 GAZ87_05630	Phocaeicola vulgatus (Bacteroides vulgatus)	513	TRUE	624	51	573	0	0	0	0	0	28	0	5	14	4	0	15	25	65	54	28	8	57	60	80	166	15	25.409	47.455	3.364	-3.81845	4.80618	1.54e-06	0.00214362
A0A4X1UY18	Folate_rec domain-containing protein	FOLR1	Sus scrofa (Pig)	252	FALSE	1173	76	1097	0	0	0	0	0	0	0	45	23	0	8	41	0	49	131	177	145	117	122	180	135	0	52.409	98.182	6.636	-3.88699	4.78289	1.73e-06	0.0023455
A6KXE4	Putative outer membrane protein, probably involved in nutrient binding	BVU_0390	Bacteroides vulgatus (strain ATCC 8482 / DSM 1447 / JCM 5826 / NBRC 14291 / NCTC 11154)	513	FALSE	624	51	573	0	0	0	0	0	28	0	5	14	4	0	15	25	65	54	28	8	57	60	80	166	15	25.409	47.455	3.364	-3.81845	4.80618	1.54e-06	0.00675286
A0A316A2W0	Phosphoglycerate kinase (EC 2.7.2.3)	pgk A8805_10147 SAMN05216529_10147	Faecalicatena contorta	397	FALSE	1238	1142	96	82	168	0	112	203	39	95	200	25	140	78	0	0	0	28	40	0	28	0	0	0	0	57.909	8.727	107.091	3.61716	4.73778	2.16e-06	0.00818981
A0A3C1BZY4	Carbon monoxide dehydrogenase (EC 1.2.7.4)	cooS DCO69_07410	Clostridiales bacterium	622	FALSE	535	0	535	0	0	0	0	0	0	0	0	0	0	0	25	107	0	0	50	40	83	77	80	0	73	26.864	53.727	0	#NAME?	4.49373	7e-06	0.00879576
F0Z4P0	Acetate kinase (EC 2.7.2.1) (Acetokinase)	ackA HMPREF0240_04093	Clostridium sp. D5	396	FALSE	296	296	0	20	62	17	27	56	0	34	51	0	29	0	0	0	0	0	0	0	0	0	0	0	0	12.955	0	25.909	Inf	4.42983	9.43e-06	0.00879576
A0A480RRJ4	Transthyretin		Sus scrofa (Pig)	144	TRUE	2288	432	1856	0	0	0	0	206	143	83	0	0	0	0	81	0	0	218	222	224	266	267	202	227	149	98.545	172.545	24.545	-2.81345	4.35731	1.32e-05	0.00879576
A0A5G2QIE9	Transthyretin	TTR	Sus scrofa (Pig)	148	FALSE	2288	432	1856	0	0	0	0	206	143	83	0	0	0	0	81	0	0	218	222	224	266	267	202	227	149	98.545	172.545	24.545	-2.81345	4.35731	1.32e-05	0.0101628
A0A5C6L303	RagB/SusD family nutrient uptake outer membrane protein	FSA04_15430	Phocaeicola dorei	513	FALSE	609	51	558	0	0	0	0	0	28	0	5	14	4	0	15	25	65	54	28	8	57	60	80	166	0	24.636	45.909	3.364	-3.77069	4.3595	1.3e-05	0.0101628
R9H865	Uncharacterized protein	C800_03033	Bacteroides vulgatus dnLKV7	496	FALSE	1894	1783	111	21	188	13	65	167	696	178	69	202	74	110	5	0	0	5	0	53	13	7	28	0	0	69.5	10.545	128.455	3.60656	4.29392	1.76e-05	0.0122824
A0A024R6I7	Alpha-1-antitrypsin (Serpin peptidase inhibitor, clade A (Alpha-1 antiproteinase, antitrypsin), member 1, isoform CRA_a)	SERPINA1 hCG_2029168	Homo sapiens (Human)	418	FALSE	727	703	24	21	16	51	0	95	88	29	112	99	86	106	0	0	0	0	0	0	0	0	0	24	0	32.955	1.636	64.273	5.29564	4.30599	1.66e-05	0.0171495
P20933	N(4)-(beta-N-acetylglucosaminyl)-L-asparaginase (EC 3.5.1.26) (Aspartylglucosaminidase) (Glycosylasparaginase) (N4-(N-acetyl-beta-glucosaminyl)-L-asparagine amidase) [Cleaved into: Glycosylasparaginase alpha chain; Glycosylasparaginase beta chain]	AGA	Homo sapiens (Human)	346	FALSE	666	611	55	37	0	50	55	75	105	0	88	71	48	82	5	0	0	0	0	0	14	0	14	0	22	31.5	6	57	3.24793	4.23723	2.26e-05	0.0177592
L8B196	Ubiquitin C	UbC	Homo sapiens (Human)	533	FALSE	426	366	60	18	30	22	0	45	31	80	37	38	25	40	0	0	0	0	0	0	17	0	0	43	0	18	4.727	31.273	2.72583	4.14777	3.36e-05	0.0177592
A0A397WGI7	RagB/SusD family nutrient uptake outer membrane protein (Starch-binding associating with outer membrane)	CK234_01932 DW783_01380 DWV70_07675 DWW27_20840 DWZ06_16280 DWZ36_02285 DWZ72_00435 DXD46_05615 EH214_02635 GAY81_15760 GAZ06_06820 GAZ09_05625	Phocaeicola vulgatus (Bacteroides vulgatus)	496	TRUE	1198	1087	111	21	188	13	65	167	0	178	69	202	74	110	5	0	0	5	0	53	13	7	28	0	0	53.682	10.545	96.818	3.19866	4.07614	4.58e-05	0.0177592
A0A024R525	Ferritin	FTH1 hCG_1776129	Homo sapiens (Human)	183	TRUE	1058	1058	0	64	0	0	0	244	170	58	142	167	72	141	0	0	0	0	0	0	0	0	0	0	0	45.727	0	91.455	Inf	3.99228	6.54e-05	0.0177592
A0A1C5ZG22	Fructose-bisphosphate aldolase (EC 4.1.2.13)	fba_1 SAMEA3545352_01821	uncultured Ruminococcus sp.	289	TRUE	777	777	0	88	138	0	89	138	0	0	161	0	107	56	0	0	0	0	0	0	0	0	0	0	0	39.091	0	78.182	Inf	4.00243	6.27e-05	0.0177592
A0A2N5NQW2	Class II fructose-1,6-bisphosphate aldolase (EC 4.1.2.13) (Fructose-1,6-bisphosphate aldolase, class II)	fba CDL23_11895 CDL24_03575 CDL25_04735 CDL27_09630 DW243_12485 DW270_08745 DW812_06490 DW865_09950 DWX36_11570 DWY88_04335 DWZ50_01700 DWZ70_07945 DXC31_04360 DXD36_05335	Ruminococcus gnavus	289	TRUE	777	777	0	88	138	0	89	138	0	0	161	0	107	56	0	0	0	0	0	0	0	0	0	0	0	39.091	0	78.182	Inf	4.00243	6.27e-05	0.0177592
A0A396AM35	Glycoside hydrolase family 2 protein	DW105_05550 DW869_06555 DWX04_08905 DWX35_20120 DWZ72_00810 DXC16_08300 DXC44_17040 GAS47_15665 GAS74_13335 GAS94_12995 GAS96_12900	Phocaeicola vulgatus (Bacteroides vulgatus)	892	TRUE	721	107	614	0	0	13	9	0	11	36	29	0	9	0	9	99	82	59	60	7	28	84	129	40	17	30.273	52.182	8.364	-2.64134	4.01262	6e-05	0.0177592
A0A397WJ15	Beta-galactosidase (EC 3.2.1.23)	lacZ_10 CK234_01244	Phocaeicola vulgatus (Bacteroides vulgatus)	901	TRUE	721	107	614	0	0	13	9	0	11	36	29	0	9	0	9	99	82	59	60	7	28	84	129	40	17	30.273	52.182	8.364	-2.64134	4.01262	6e-05	0.0177592
A0A3A5XWE7	Glycoside hydrolase family 2 protein	DWZ41_09165	Bacteroides sp. AF32-15BH	892	TRUE	721	107	614	0	0	13	9	0	11	36	29	0	9	0	9	99	82	59	60	7	28	84	129	40	17	30.273	52.182	8.364	-2.64134	4.01262	6e-05	0.0177592
A0A374BZR2	D-ribose pyranase (EC 5.4.99.62)	DW901_09410	Firmicutes bacterium AM41-5BH	148	TRUE	155	155	0	0	22	0	19	36	0	25	22	17	0	14	0	0	0	0	0	0	0	0	0	0	0	6.545	0	13.091	Inf	4.02618	5.67e-05	0.0177592
A0A417FRI3	D-ribose pyranase (EC 5.4.99.62)	DW790_02510	Firmicutes bacterium AM31-12AC	148	TRUE	155	155	0	0	22	0	19	36	0	25	22	17	0	14	0	0	0	0	0	0	0	0	0	0	0	6.545	0	13.091	Inf	4.02618	5.67e-05	0.0177592
A0A412Z0R6	RagB/SusD family nutrient uptake outer membrane protein	DWW04_16425	Phocaeicola dorei	496	FALSE	1198	1087	111	21	188	13	65	167	0	178	69	202	74	110	5	0	0	5	0	53	13	7	28	0	0	53.682	10.545	96.818	3.19866	4.07614	4.58e-05	0.0177592
P02794	Ferritin heavy chain (Ferritin H subunit) (EC 1.16.3.1) (Cell proliferation-inducing gene 15 protein) [Cleaved into: Ferritin heavy chain, N-terminally processed]	FTH1 FTH FTHL6 OK/SW-cl.84 PIG15	Homo sapiens (Human)	183	FALSE	1058	1058	0	64	0	0	0	244	170	58	142	167	72	141	0	0	0	0	0	0	0	0	0	0	0	45.727	0	91.455	Inf	3.99228	6.54e-05	0.0177592
F7JYE8	Fructose-1,6-bisphosphate aldolase	HMPREF0991_02169	Lachnospiraceae bacterium 2_1_58FAA	289	FALSE	777	777	0	88	138	0	89	138	0	0	161	0	107	56	0	0	0	0	0	0	0	0	0	0	0	39.091	0	78.182	Inf	4.00243	6.27e-05	0.0177592
E5UV35	Glycoside hydrolase family 2	HMPREF9011_02557	Bacteroides sp. 3_1_40A	892	FALSE	721	107	614	0	0	13	9	0	11	36	29	0	9	0	9	99	82	59	60	7	28	84	129	40	17	30.273	52.182	8.364	-2.64134	4.01262	6e-05	0.0177592
A0A412ALP6	Glycoside hydrolase family 2 protein	DWZ06_03340	Phocaeicola vulgatus (Bacteroides vulgatus)	892	FALSE	710	96	614	0	0	13	9	0	0	36	29	0	9	0	9	99	82	59	60	7	28	84	129	40	17	30.045	52.182	7.909	-2.72196	4.0465	5.2e-05	0.0181614
A0A4Q8TX73	D-ribose pyranase (EC 5.4.99.62)	EYA86_08610	Mediterraneibacter sp. gm002	148	FALSE	155	155	0	0	22	0	19	36	0	25	22	17	0	14	0	0	0	0	0	0	0	0	0	0	0	6.545	0	13.091	Inf	4.02618	5.67e-05	0.0190142
B3KS79	cDNA FLJ35730 fis, clone TESTI2003131, highly similar to ALPHA-1-ANTICHYMOTRYPSIN		Homo sapiens (Human)	448	FALSE	428	428	0	29	34	50	40	39	0	26	98	66	46	0	0	0	0	0	0	0	0	0	0	0	0	19.636	0	39.273	Inf	3.97966	6.9e-05	0.0190142
A0A417BM01	UPF0210 protein DW928_02850	DW928_02850	Firmicutes bacterium AM43-11BH	454	TRUE	148	148	0	6	27	0	15	19	10	13	39	6	0	13	0	0	0	0	0	0	0	0	0	0	0	6.455	0	12.909	Inf	3.94795	7.88e-05	0.0190142
A0A417FRM0	LacI family transcriptional regulator	DW790_02535	Firmicutes bacterium AM31-12AC	375	FALSE	286	251	35	14	32	2	15	22	28	12	36	19	33	38	0	0	0	0	0	0	12	0	0	23	0	13.636	2.818	24.455	3.11727	3.95151	7.77e-05	0.0203084
A0A494ZWH6	UPF0210 protein D8Q48_03220	D8Q48_03220	Ruminococcus sp. B05	454	FALSE	148	148	0	6	27	0	15	19	10	13	39	6	0	13	0	0	0	0	0	0	0	0	0	0	0	6.455	0	12.909	Inf	3.94795	7.88e-05	0.0203084
A0A0S2Z3Y1	Galectin-3-binding protein (Lectin galactoside-binding soluble 3-binding protein) (Fragment)	LGALS3BP hCG_1776358	Homo sapiens (Human)	585	TRUE	550	550	0	67	55	75	115	52	11	16	52	15	31	61	0	0	0	0	0	0	0	0	0	0	0	28.818	0	57.636	Inf	3.90675	9.35e-05	0.0203084
I9UCD9	SusC/RagA family TonB-linked outer membrane protein	HMPREF1058_01781	Bacteroides vulgatus CL09T03C04	1013	FALSE	1839	1370	469	42	76	31	73	174	355	237	125	140	84	33	12	0	54	86	0	46	25	35	116	95	0	70.318	37.455	103.182	1.46198	3.91272	9.13e-05	0.0203084
A0A069SFK4	TonB-linked outer membrane, SusC/RagA family protein	M099_2616	Bacteroides vulgatus str. 3975 RP4	1013	FALSE	1838	1370	468	42	76	31	73	174	355	237	125	140	84	33	12	0	54	86	0	46	25	35	116	94	0	70.273	37.364	103.182	1.46548	3.92219	8.77e-05	0.0233083
Q08380	Galectin-3-binding protein (Basement membrane autoantigen p105) (Lectin galactoside-binding soluble 3-binding protein) (Mac-2-binding protein) (MAC2BP) (Mac-2 BP) (Tumor-associated antigen 90K)	LGALS3BP M2BP	Homo sapiens (Human)	585	FALSE	550	550	0	67	55	75	115	52	11	16	52	15	31	61	0	0	0	0	0	0	0	0	0	0	0	28.818	0	57.636	Inf	3.90675	9.35e-05	0.0233083
A0A417QS07	Phosphoglycerate kinase (EC 2.7.2.3)	pgk DXC04_02820	Dorea sp. OM07-5	397	TRUE	466	466	0	52	86	0	70	93	0	57	0	0	67	41	0	0	0	0	0	0	0	0	0	0	0	23.636	0	47.273	Inf	3.86142	0.00011273	0.0278608
R5DJJ4	Phosphoglycerate kinase (EC 2.7.2.3)	pgk BN457_01019	Dorea sp. CAG:105	397	FALSE	466	466	0	52	86	0	70	93	0	57	0	0	67	41	0	0	0	0	0	0	0	0	0	0	0	23.636	0	47.273	Inf	3.86142	0.00011273	0.0278608
A0A069SKV9	Tetracycline resistance protein TetQ	M099_1664	Bacteroides vulgatus str. 3975 RP4	719	TRUE	4793	3792	1001	293	421	411	275	592	602	618	251	133	196	0	75	0	0	0	0	199	203	0	276	248	0	199.636	96.364	302.909	1.65232	3.80185	0.000143618	0.0278608
A0A174QRN1	DUF1735 domain-containing protein (Galactose oxidase) (EC 3.2.1.18)	nedA DWZ06_19360 DWZ72_20550 ERS852556_01043 GAS74_22585 GAS94_22375 GAS96_22430 SAMN04487923_10636	Phocaeicola vulgatus (Bacteroides vulgatus)	450	TRUE	200	171	29	0	15	5	14	14	49	33	10	10	7	14	0	0	11	4	0	0	0	0	0	14	0	7.545	2	13.091	2.71049	3.7951	0.000147582	0.0278608
A0A3A5X6M6	Tetracycline resistance protein TetQ	DWZ41_15305	Bacteroides sp. AF32-15BH	719	FALSE	4793	3792	1001	293	421	411	275	592	602	618	251	133	196	0	75	0	0	0	0	199	203	0	276	248	0	199.636	96.364	302.909	1.65232	3.80185	0.000143618	0.0284247
A0A397W9L7	Sialidase (EC 3.2.1.18)	nedA_1 CK234_04065	Phocaeicola vulgatus (Bacteroides vulgatus)	422	FALSE	200	171	29	0	15	5	14	14	49	33	10	10	7	14	0	0	11	4	0	0	0	0	0	14	0	7.545	2	13.091	2.71049	3.7951	0.000147582	0.0284247
A0A3A6F419	Acetate kinase (EC 2.7.2.1) (Acetokinase)	ackA DW887_11330	Lachnospiraceae bacterium AM40-2BH	396	TRUE	197	197	0	15	35	14	19	40	0	0	41	0	21	12	0	0	0	0	0	0	0	0	0	0	0	9.318	0	18.636	Inf	3.77441	0.000160388	0.0284247
F7JPR9	Acetate kinase (EC 2.7.2.1) (Acetokinase)	ackA HMPREF0988_02337	Lachnospiraceae bacterium 1_4_56FAA	396	TRUE	197	197	0	15	35	14	19	40	0	0	41	0	21	12	0	0	0	0	0	0	0	0	0	0	0	9.318	0	18.636	Inf	3.77441	0.000160388	0.0292163
R6EIK5	Acetate kinase (EC 2.7.2.1) (Acetokinase)	ackA BN538_01978	Lachnospiraceae bacterium CAG:215	396	FALSE	197	197	0	15	35	14	19	40	0	0	41	0	21	12	0	0	0	0	0	0	0	0	0	0	0	9.318	0	18.636	Inf	3.77441	0.000160388	0.0292163
C3RBX6	60 kDa chaperonin (GroEL protein) (Protein Cpn60)	groL groEL BSEG_02676	Bacteroides dorei 5_1_36/D4	545	FALSE	4449	3254	1195	90	420	212	80	386	964	170	342	268	161	161	69	127	88	184	0	169	37	173	119	147	82	177.227	108.727	245.727	1.17634	3.76005	0.000169878	0.0328942
A0A412ACZ0	SusC/RagA family TonB-linked outer membrane protein	DWZ06_19350	Phocaeicola vulgatus (Bacteroides vulgatus)	1133	FALSE	508	444	64	16	35	0	27	40	136	105	19	40	10	16	0	0	36	22	0	6	0	0	0	0	0	18.5	4.727	32.273	2.77124	3.75755	0.000171584	0.0328942
A0A372XWN5	60 kDa chaperonin (GroEL protein) (Protein Cpn60)	groL groEL DW230_17965	Bacteroides sp. AM18-9	545	TRUE	4548	3255	1293	90	420	212	80	386	964	171	342	268	161	161	69	127	88	184	98	169	37	173	119	147	82	182.091	118.273	245.909	1.05601	3.67589	0.000237021	0.0328942
A0A411H931	60 kDa chaperonin (GroEL protein) (Protein Cpn60)	hsp60 groEL groL	Bacteroides sp. NMBE5	545	TRUE	4548	3255	1293	90	420	212	80	386	964	171	342	268	161	161	69	127	88	184	98	169	37	173	119	147	82	182.091	118.273	245.909	1.05601	3.67589	0.000237021	0.0328942
A0A174NM62	RagB/SusD domain protein (RagB/SusD family nutrient uptake outer membrane protein) (Starch-binding associating with outer membrane) (SusD family protein)	CK234_01247 DW105_05565 DW783_18920 DWX04_08920 DWX35_20105 DWX60_05050 DWY53_05335 DWZ06_03355 DWZ36_09180 DWZ72_00795 DXA04_04545 DXC16_08315 DXC44_17055 DXD33_00845 EH214_01222 ERS852509_01011 ERS852556_00473 GAS14_08190 GAS15_09375 GAS17_09820 GAS24_09155 GAS36_08330 GAS69_08605 GAS74_13350 GAS94_13010 GAS96_12915 GAS98_04060 GAT08_05715 GAX90_11065 GAX91_13290 GAX98_05560 GAY00_13375 GAY06_1…	Phocaeicola vulgatus (Bacteroides vulgatus)	513	TRUE	404	51	353	0	0	0	0	0	28	0	5	14	4	0	15	25	65	0	28	8	57	60	80	0	15	18.136	32.909	3.364	-3.29039	3.66617	0.000246214	0.0328942
A0A1Q6J1Z8	RagB/SusD family nutrient uptake outer membrane protein	BHV80_10650	Phocaeicola vulgatus (Bacteroides vulgatus)	513	TRUE	404	51	353	0	0	0	0	0	28	0	5	14	4	0	15	25	65	0	28	8	57	60	80	0	15	18.136	32.909	3.364	-3.29039	3.66617	0.000246214	0.0328942
A0A3E5FL56	RagB/SusD family nutrient uptake outer membrane protein	DXB34_00570	Phocaeicola vulgatus (Bacteroides vulgatus)	513	TRUE	404	51	353	0	0	0	0	0	28	0	5	14	4	0	15	25	65	0	28	8	57	60	80	0	15	18.136	32.909	3.364	-3.29039	3.66617	0.000246214	0.0328942
A0A5C6KDF4	RagB/SusD family nutrient uptake outer membrane protein	FR997_12640	Phocaeicola dorei	513	TRUE	404	51	353	0	0	0	0	0	28	0	5	14	4	0	15	25	65	0	28	8	57	60	80	0	15	18.136	32.909	3.364	-3.29039	3.66617	0.000246214	0.0328942
C6Z771	SusD family protein	BSFG_02877	Bacteroides sp. 4_3_47FAA	513	TRUE	404	51	353	0	0	0	0	0	28	0	5	14	4	0	15	25	65	0	28	8	57	60	80	0	15	18.136	32.909	3.364	-3.29039	3.66617	0.000246214	0.0328942
E5UV38	Outer membrane protein	HMPREF9011_02560	Bacteroides sp. 3_1_40A	513	TRUE	404	51	353	0	0	0	0	0	28	0	5	14	4	0	15	25	65	0	28	8	57	60	80	0	15	18.136	32.909	3.364	-3.29039	3.66617	0.000246214	0.0328942
W8QEY1	Lactotransferrin		Homo sapiens (Human)	711	FALSE	8665	8494	171	857	800	439	2201	928	0	135	410	792	641	1291	18	0	0	46	59	0	0	0	0	48	0	477.227	16.182	938.273	5.85756	3.69597	0.000219047	0.0328942
I9TX25	60 kDa chaperonin (GroEL protein) (Protein Cpn60)	groL groEL HMPREF1058_03502	Bacteroides vulgatus CL09T03C04	545	FALSE	4548	3255	1293	90	420	212	80	386	964	171	342	268	161	161	69	127	88	184	98	169	37	173	119	147	82	182.091	118.273	245.909	1.05601	3.67589	0.000237021	0.0328942
A0A415SZ11	Malate dehydrogenase (EC 1.1.1.37)	mdh DWZ36_02565	Phocaeicola vulgatus (Bacteroides vulgatus)	313	FALSE	3005	1008	1997	0	0	176	80	230	0	0	155	170	110	87	84	142	193	234	142	169	181	155	259	271	167	136.273	180.273	92.273	-0.966205	3.66702	0.000245391	0.0328942
A0A3A6G758	Class II fructose-1,6-bisphosphate aldolase (EC 4.1.2.13)	fba DXD70_09165	Lachnospiraceae bacterium TM07-2AC	289	FALSE	776	776	0	88	137	0	89	138	0	0	161	0	107	56	0	0	0	0	0	0	0	0	0	0	0	39.045	0	78.091	Inf	3.66818	0.000244286	0.0328942
I8ZHJ4	Uncharacterized protein	HMPREF1058_03457	Bacteroides vulgatus CL09T03C04	513	FALSE	404	51	353	0	0	0	0	0	28	0	5	14	4	0	15	25	65	0	28	8	57	60	80	0	15	18.136	32.909	3.364	-3.29039	3.66617	0.000246214	0.0362044
P51688	N-sulphoglucosamine sulphohydrolase (EC 3.10.1.1) (Sulfoglucosamine sulfamidase) (Sulphamidase)	SGSH HSS	Homo sapiens (Human)	502	FALSE	185	182	3	6	0	0	27	15	0	45	27	16	21	25	0	0	0	0	0	0	0	0	0	0	3	9.091	0.273	17.909	6.03709	3.68158	0.000231797	0.0366834
A0A417D7U0	D-ribose pyranase (EC 5.4.99.62)	DW904_01370	Ruminococcus sp. AM42-11	147	FALSE	126	126	0	13	23	0	19	27	8	15	0	0	7	14	0	0	0	0	0	0	0	0	0	0	0	6	0	12	Inf	3.63763	0.00027516	0.0374282
E9KL23	Epididymis secretory sperm binding protein Li 44a (Serpin peptidase inhibitor clade A member 1 isoform 1)	SERPINA1	Homo sapiens (Human)	418	FALSE	630	606	24	21	16	51	91	95	0	29	111	0	86	106	0	0	0	0	0	0	0	0	0	24	0	32.409	1.636	63.182	5.27094	3.63036	0.000283025	0.0464132
A0A1H6GDE8	Phosphoenolpyruvate carboxykinase (ATP) (PCK) (PEP carboxykinase) (PEPCK) (EC 4.1.1.49)	pckA SAMN05216583_101233	Selenomonas ruminantium	538	FALSE	2902	2383	519	185	238	297	377	404	0	0	270	185	219	208	0	0	303	0	0	216	0	0	0	0	0	140.818	43.545	238.091	2.45092	3.62134	0.000293081	0.0487992
A0A417BIA1	60 kDa chaperonin (GroEL protein) (Protein Cpn60)	groL groEL DW928_08100	Firmicutes bacterium AM43-11BH	541	FALSE	1160	1160	0	108	303	0	84	0	198	54	199	0	136	78	0	0	0	0	0	0	0	0	0	0	0	53.591	0	107.182	Inf	3.56147	0.000368783	0.0498105
A0A417BKU4	LacI family transcriptional regulator	DW928_05825	Firmicutes bacterium AM43-11BH	375	FALSE	238	215	23	14	32	2	15	22	28	12	0	19	33	38	0	0	0	0	0	0	0	0	0	23	0	11.591	1.545	21.636	3.80735	3.5445	0.000393361	0.0498105
A0A1Y3Z4G2	Polyribonucleotide nucleotidyltransferase (EC 2.7.7.8) (Polynucleotide phosphorylase) (PNPase)	pnp B5F97_03560	Bacteroides clarus	716	TRUE	430	44	386	0	0	0	0	0	0	0	0	44	0	0	21	64	49	97	58	0	33	39	25	0	0	19.545	35.364	3.727	-3.24607	3.52439	0.000424456	0.0498105
B0NRH4	Polyribonucleotide nucleotidyltransferase (EC 2.7.7.8) (Polynucleotide phosphorylase) (PNPase)	pnp BACSTE_02083	Bacteroides stercoris ATCC 43183	716	TRUE	430	44	386	0	0	0	0	0	0	0	0	44	0	0	21	64	49	97	58	0	33	39	25	0	0	19.545	35.364	3.727	-3.24607	3.52439	0.000424456	0.0498105
F3PJ97	Polyribonucleotide nucleotidyltransferase (EC 2.7.7.8) (Polynucleotide phosphorylase) (PNPase)	pnp HMPREF9445_02094	Bacteroides clarus YIT 12056	753	TRUE	430	44	386	0	0	0	0	0	0	0	0	44	0	0	21	64	49	97	58	0	33	39	25	0	0	19.545	35.364	3.727	-3.24607	3.52439	0.000424456	0.0531395
S3YFQ8	Polyribonucleotide nucleotidyltransferase (EC 2.7.7.8) (Polynucleotide phosphorylase) (PNPase)	pnp HMPREF1181_00169	Bacteroides stercoris CC31F	716	FALSE	430	44	386	0	0	0	0	0	0	0	0	44	0	0	21	64	49	97	58	0	33	39	25	0	0	19.545	35.364	3.727	-3.24607	3.52439	0.000424456	0.0548778
A0A417FQ97	60 kDa chaperonin (GroEL protein) (Protein Cpn60)	groL groEL DW790_05040	Firmicutes bacterium AM31-12AC	541	FALSE	1376	1376	0	108	303	0	84	352	198	54	199	0	0	78	0	0	0	0	0	0	0	0	0	0	0	55.5	0	111	Inf	3.50364	0.000458943	0.0548778
Q13228	Methanethiol oxidase (MTO) (EC 1.8.3.4) (56 kDa selenium-binding protein) (SBP56) (SP56) (Selenium-binding protein 1)	SELENBP1 SBP	Homo sapiens (Human)	472	TRUE	1381	1086	295	93	0	115	88	130	89	41	126	157	89	158	0	26	0	0	0	49	57	0	54	89	20	66.091	25.364	106.818	2.07432	3.4748	0.00051124	0.0548778
A0A076IXW8	RagB/SusD family nutrient uptake outer membrane protein	B5F00_22160 E1I72_09400 E1J02_12495 E1J03_26920 E1J03_26980 E1J03_27680 E1J03_27895 E1J03_28005 E1J03_28420 E1J06_18875 E1J06_25485 E1J06_27035 EAJ02_16640 F2Y51_16225 F2Y58_17200 F2Y61_22450 F2Y96_09965	Phocaeicola dorei	661	TRUE	1197	1055	142	66	98	110	0	92	243	73	191	53	128	1	0	14	0	64	10	0	0	19	35	0	0	47.273	10.636	83.909	2.97982	3.4647	0.000530831	0.0548778
A0A372XVQ8	RagB/SusD family nutrient uptake outer membrane protein	DW230_19245	Bacteroides sp. AM18-9	661	TRUE	1197	1055	142	66	98	110	0	92	243	73	191	53	128	1	0	14	0	64	10	0	0	19	35	0	0	47.273	10.636	83.909	2.97982	3.4647	0.000530831	0.0548778
A0A3E4STY1	RagB/SusD family nutrient uptake outer membrane protein	DWZ06_14420 DXC44_21265 GAS69_14360 GAS98_22790 GAT08_22355 GAX90_22660 GAX91_22610 GAY00_14535 GAY06_22790 GAY10_21495 GAZ74_22000 GAZ87_21855 GAZ90_24050	Phocaeicola vulgatus (Bacteroides vulgatus)	661	TRUE	1197	1055	142	66	98	110	0	92	243	73	191	53	128	1	0	14	0	64	10	0	0	19	35	0	0	47.273	10.636	83.909	2.97982	3.4647	0.000530831	0.0548778
B6VV97	Uncharacterized protein	BACDOR_01205	Bacteroides dorei DSM 17855	661	TRUE	1197	1055	142	66	98	110	0	92	243	73	191	53	128	1	0	14	0	64	10	0	0	19	35	0	0	47.273	10.636	83.909	2.97982	3.4647	0.000530831	0.0548778
C3REV9	SusD family protein	BSEG_03709	Bacteroides dorei 5_1_36/D4	661	TRUE	1197	1055	142	66	98	110	0	92	243	73	191	53	128	1	0	14	0	64	10	0	0	19	35	0	0	47.273	10.636	83.909	2.97982	3.4647	0.000530831	0.0548778
V9HWG1	Epididymis secretory sperm binding protein Li 134P	HEL-S-134P	Homo sapiens (Human)	472	FALSE	1381	1086	295	93	0	115	88	130	89	41	126	157	89	158	0	26	0	0	0	49	57	0	54	89	20	66.091	25.364	106.818	2.07432	3.4748	0.00051124	0.0548778
D4VC96	Putative lipoprotein	CUU_3891	Bacteroides vulgatus PC510	661	FALSE	1197	1055	142	66	98	110	0	92	243	73	191	53	128	1	0	14	0	64	10	0	0	19	35	0	0	47.273	10.636	83.909	2.97982	3.4647	0.000530831	0.0559554
A0A2Y9BLD9	M18 family aminopeptidase (EC 3.4.11.-)	A8806_1204 SAMN05216536_1204	Faecalicatena orotica	455	FALSE	74	74	0	6	14	0	0	15	4	0	20	3	7	5	0	0	0	0	0	0	0	0	0	0	0	3.273	0	6.545	Inf	3.48745	0.000487653	0.0559554
A0A069SJQ6	Glutamate dehydrogenase	M099_1473	Bacteroides vulgatus str. 3975 RP4	444	TRUE	3032	2086	946	78	202	134	65	276	467	166	291	197	129	81	0	114	0	223	91	149	99	0	118	152	0	120.818	78.364	163.273	1.05903	3.43935	0.000583119	0.0559554
A0A174JMJ7	Glutamate dehydrogenase	gdhB2 gdhA BHV80_01975 CK234_02261 DW193_10045 DW783_01060 DW869_05790 DWV70_07365 DWX35_03025 DWX60_04335 DWY53_06655 DWZ06_11795 DWZ36_02615 DWZ72_00125 DWZ92_03560 DXB34_14455 DXC16_03625 DXD33_00125 DXD46_11790 EH214_03691 ERS852457_02648 ERS852509_00812 ERS852556_00329 F9Z96_17125 GAS14_09785 GAS15_10225 GAS17_10675 GAS24_10460 GAS36_09640 GAS69_19835 GAS74_19060 GAS94_18355 GAS96_18690 GAS9…	Phocaeicola vulgatus (Bacteroides vulgatus)	444	TRUE	3032	2086	946	78	202	134	65	276	467	166	291	197	129	81	0	114	0	223	91	149	99	0	118	152	0	120.818	78.364	163.273	1.05903	3.43935	0.000583119	0.0559554
A0A3A5SU46	Glutamate dehydrogenase	DW710_09720	Bacteroides sp. AM27-13	444	TRUE	3032	2086	946	78	202	134	65	276	467	166	291	197	129	81	0	114	0	223	91	149	99	0	118	152	0	120.818	78.364	163.273	1.05903	3.43935	0.000583119	0.0559554
D4VC17	Glutamate dehydrogenase	CUU_1671	Bacteroides vulgatus PC510	444	TRUE	3032	2086	946	78	202	134	65	276	467	166	291	197	129	81	0	114	0	223	91	149	99	0	118	152	0	120.818	78.364	163.273	1.05903	3.43935	0.000583119	0.0559554
I9IL09	Glutamate dehydrogenase	HMPREF1058_03608	Bacteroides vulgatus CL09T03C04	444	FALSE	3032	2086	946	78	202	134	65	276	467	166	291	197	129	81	0	114	0	223	91	149	99	0	118	152	0	120.818	78.364	163.273	1.05903	3.43935	0.000583119	0.0559554
A0A414Y4Z9	SusC/RagA family TonB-linked outer membrane protein	DW193_05905	Phocaeicola vulgatus (Bacteroides vulgatus)	1013	FALSE	1333	1015	318	42	76	31	73	174	0	237	125	140	84	33	12	0	54	86	0	46	25	0	0	95	0	56.5	26	87	1.7425	3.45303	0.000554327	0.0577976
A0A2D5MVI1	Ubiquitin-like domain-containing protein	CMO44_18390	Verrucomicrobiales bacterium	79	FALSE	308	291	17	18	30	22	0	45	31	80	0	0	25	40	0	0	0	0	0	0	17	0	0	0	0	13.545	1.818	25.273	3.79701	3.43785	0.000586359	0.0577976
A0A396Q4F2	UPF0210 protein DXB97_00215	DXB97_00215	Firmicutes bacterium OM07-11	454	TRUE	109	109	0	6	27	0	15	19	10	13	0	6	0	13	0	0	0	0	0	0	0	0	0	0	0	4.909	0	9.818	Inf	3.42285	0.000619674	0.0577976
A0A4Q8U1X4	UPF0210 protein EYA86_05430	EYA86_05430	Mediterraneibacter sp. gm002	454	TRUE	109	109	0	6	27	0	15	19	10	13	0	6	0	13	0	0	0	0	0	0	0	0	0	0	0	4.909	0	9.818	Inf	3.42285	0.000619674	0.0670677
F4XEC4	Glutamate dehydrogenase	HMPREF0866_01444	Ruminococcaceae bacterium D16	450	FALSE	1722	304	1418	44	0	0	0	0	103	0	56	0	46	55	0	127	124	352	99	243	38	0	316	119	0	71.409	113.091	29.727	-1.92762	3.42025	0.00062563	0.0674127
Q49A90	RPS27A protein	RPS27A	Homo sapiens (Human)	95	FALSE	389	329	60	18	30	22	0	45	31	80	0	38	25	40	0	0	0	0	0	0	17	0	0	43	0	16.545	4.727	28.364	2.58496	3.37667	0.000733698	0.06796
R5IZ95	Carbon monoxide dehydrogenase (EC 1.2.7.4)	BN480_02349	Firmicutes bacterium CAG:124	633	FALSE	431	24	407	0	0	0	0	0	12	12	0	0	0	0	21	96	47	36	0	0	70	63	0	0	74	20.818	40.364	1.273	-4.98706	3.37237	0.000745235	0.0724613
A0A5C6LE48	SusC/RagA family TonB-linked outer membrane protein	FR997_00635 FSA04_02090	Phocaeicola dorei	1013	FALSE	1352	1015	337	42	76	31	73	174	0	237	125	140	84	33	12	0	54	0	0	0	25	35	116	95	0	57.273	27.545	87	1.6592	3.36729	0.000759111	0.0724613
E5UP60	Outer membrane protein	HMPREF9011_00479	Bacteroides sp. 3_1_40A	1013	FALSE	1737	1339	398	42	76	0	73	174	355	237	125	140	84	33	12	0	54	86	0	0	0	35	116	95	0	65.5	30.364	100.636	1.72874	3.34494	0.000822992	0.0735766
A0A1G4VJM1	60 kDa chaperonin (GroEL protein) (Protein Cpn60)	groL groEL SAMN02910339_01121	Lachnospiraceae bacterium YSD2013	540	FALSE	857	688	169	47	104	0	44	146	81	37	111	34	50	34	0	37	0	0	52	0	0	66	14	0	0	36.773	15.091	58.455	1.95364	3.34391	0.000826079	0.0735766
A0A174IBB9	Glycine cleavage system H protein	gcvH DW216_11705 DW729_16815 DW758_10890 DW831_07715 DW873_09010 DW988_05630 DWW14_02715 DWW83_04665 DWX87_18590 DWY92_06850 DXC80_06815 DXC91_18510 DXD90_09025 EP145_03120 ERS417307_02494 ERS852554_01419 GAO04_08860 GAP49_03210 GAP56_03225 GAQ27_20470 GAQ70_07970 GAQ72_01355 GAQ75_13965	Bacteroides uniformis	126	TRUE	75	0	75	0	0	0	0	0	0	0	0	0	0	0	5	4	0	12	7	6	10	0	0	13	18	3.682	7.364	0	#NAME?	3.31542	0.000915048	0.0735766
A0A285RDD6	Glycine cleavage system H protein	gcvH SAMN02910274_00022	Bacteroides sp. AR29	126	TRUE	75	0	75	0	0	0	0	0	0	0	0	0	0	0	5	4	0	12	7	6	10	0	0	13	18	3.682	7.364	0	#NAME?	3.31542	0.000915048	0.0735766
A0A3A5PHW0	Glycine cleavage system H protein	gcvH DW039_07855	Bacteroides sp. AF39-16AC	126	TRUE	75	0	75	0	0	0	0	0	0	0	0	0	0	0	5	4	0	12	7	6	10	0	0	13	18	3.682	7.364	0	#NAME?	3.31542	0.000915048	0.0735766
A0A3A5RAS5	Glycine cleavage system H protein	gcvH DW896_19255	Bacteroides sp. AM41-16	126	TRUE	75	0	75	0	0	0	0	0	0	0	0	0	0	0	5	4	0	12	7	6	10	0	0	13	18	3.682	7.364	0	#NAME?	3.31542	0.000915048	0.0735766
A0A3A5U7D8	Glycine cleavage system H protein	gcvH DW699_11835	Bacteroides sp. AM26-2	126	TRUE	75	0	75	0	0	0	0	0	0	0	0	0	0	0	5	4	0	12	7	6	10	0	0	13	18	3.682	7.364	0	#NAME?	3.31542	0.000915048	0.0735766
A0A3A5X9E3	Glycine cleavage system H protein	gcvH DWZ03_01500	Bacteroides sp. AF29-11	126	TRUE	75	0	75	0	0	0	0	0	0	0	0	0	0	0	5	4	0	12	7	6	10	0	0	13	18	3.682	7.364	0	#NAME?	3.31542	0.000915048	0.0735766
E5V7D7	Glycine cleavage system H protein	gcvH DXD65_12560 HMPREF1007_00670	Bacteroides sp. 4_1_36	126	TRUE	75	0	75	0	0	0	0	0	0	0	0	0	0	0	5	4	0	12	7	6	10	0	0	13	18	3.682	7.364	0	#NAME?	3.31542	0.000915048	0.0735766
R7EHY0	Glycine cleavage system H protein	gcvH BN594_03000	Bacteroides uniformis CAG:3	126	TRUE	75	0	75	0	0	0	0	0	0	0	0	0	0	0	5	4	0	12	7	6	10	0	0	13	18	3.682	7.364	0	#NAME?	3.31542	0.000915048	0.0811327
R9I3E5	Glycine cleavage system H protein	gcvH C801_00708	Bacteroides uniformis dnLKV2	126	FALSE	75	0	75	0	0	0	0	0	0	0	0	0	0	0	5	4	0	12	7	6	10	0	0	13	18	3.682	7.364	0	#NAME?	3.31542	0.000915048	0.0812357
A0A1C5W1Y1	60 kDa chaperonin (GroEL protein) (Protein Cpn60)	groL groEL SAMEA3545255_01943	uncultured Clostridium sp.	541	FALSE	803	803	0	96	0	0	82	0	186	55	194	75	115	0	0	0	0	0	0	0	0	0	0	0	0	36.455	0	72.909	Inf	3.2854	0.00101836	0.0812357
A0A1Y3TE97	Amino acid ABC transporter substrate-binding protein	B5G27_12665	Lachnoclostridium sp. An76	393	TRUE	39	39	0	1	5	0	4	0	6	3	8	0	8	4	0	0	0	0	0	0	0	0	0	0	0	1.818	0	3.636	Inf	3.27881	0.00104246	0.0812357
A0A3D2HWJ8	CO-methylating acetyl-CoA synthase (EC 2.3.1.169)	cdhC DFH97_03750	Clostridiales bacterium	710	FALSE	540	0	540	0	0	0	0	0	0	0	0	0	0	0	0	204	62	0	55	0	37	35	65	0	82	24.955	49.909	0	#NAME?	3.27739	0.00104772	0.0849363
A0A414PM69	N-acetylneuraminate lyase (EC 4.1.3.3)	DW663_12620	Fusobacterium mortiferum	305	FALSE	111	0	111	0	0	0	0	0	0	0	0	0	0	0	7	0	0	9	26	0	14	21	10	3	21	5.545	11.091	0	#NAME?	3.28193	0.001031	0.0854739
A0A287BLX2	Folate_rec domain-containing protein	FOLR1	Sus scrofa (Pig)	346	FALSE	816	76	740	0	0	0	0	0	0	0	45	23	0	8	41	0	49	131	0	145	117	122	0	135	0	37	67.364	6.636	-3.34351	3.26227	0.00110523	0.0930981
R6Z1R9	Formate--tetrahydrofolate ligase (EC 6.3.4.3) (Formyltetrahydrofolate synthetase) (FHS) (FTHFS)	fhs BN593_01370	Clostridium sp. CAG:299	555	FALSE	710	46	664	0	46	0	0	0	0	0	0	0	0	0	0	105	62	79	83	0	54	155	0	0	126	31.364	59.182	3.545	-4.06111	3.25798	0.00112207	0.0990099
A0A174M9U1	Putative outer membrane protein (SusC/RagA family TonB-linked outer membrane protein)	DW105_06610 DXC44_04720 ERS852556_00129	Phocaeicola vulgatus (Bacteroides vulgatus)	1013	FALSE	1783	1339	444	42	76	0	73	174	355	237	125	140	84	33	12	0	54	86	0	46	0	35	116	95	0	67.727	34.818	100.636	1.53124	3.23116	0.00123288	0.101506
A0A1H7J307	TonB-linked outer membrane protein, SusC/RagA family	SAMN04487923_101053	Phocaeicola vulgatus (Bacteroides vulgatus)	1117	FALSE	1110	106	1004	0	0	0	0	0	41	32	5	25	0	3	23	88	0	151	58	0	128	134	139	283	0	45.045	83.273	6.818	-3.61039	3.21104	0.00132256	0.101506
A0A174QYN9	Outer membrane receptor proteins, mostly Fe transport	ERS852556_01045	Phocaeicola vulgatus (Bacteroides vulgatus)	1141	TRUE	534	444	90	16	35	0	27	40	136	105	19	40	10	16	0	0	36	22	0	6	26	0	0	0	0	19.864	7.455	32.273	2.11412	3.19535	0.00139663	0.101506
A0A1H7RB89	TonB-linked outer membrane protein, SusC/RagA family	SAMN04487923_10634	Phocaeicola vulgatus (Bacteroides vulgatus)	1141	TRUE	534	444	90	16	35	0	27	40	136	105	19	40	10	16	0	0	36	22	0	6	26	0	0	0	0	19.864	7.455	32.273	2.11412	3.19535	0.00139663	0.101506
Q9XSH0	Secreted folate binding protein		Sus scrofa (Pig)	252	FALSE	1038	76	962	0	0	0	0	0	0	0	45	23	0	8	41	0	49	131	177	145	117	122	180	0	0	47.909	89.182	6.636	-3.74828	3.19343	0.00140595	0.101506
A0A415Q1I7	SusC/RagA family TonB-linked outer membrane protein (TonB-dependent receptor)	DWZ72_20560 GAS74_22575 GAS94_22365 GAS96_22420	Phocaeicola vulgatus (Bacteroides vulgatus)	1133	FALSE	534	444	90	16	35	0	27	40	136	105	19	40	10	16	0	0	36	22	0	6	26	0	0	0	0	19.864	7.455	32.273	2.11412	3.19535	0.00139663	0.10447
R6AMW7	SIS domain protein	BN491_01120	Clostridium sp. CAG:138	354	FALSE	265	0	265	0	0	0	0	0	0	0	0	0	0	0	0	77	33	0	24	0	21	28	41	0	41	12.045	24.091	0	#NAME?	3.19171	0.00141435	0.10447
A0A174PAP1	Dipeptidase (EC 3.4.-.-)	pepD_2 pepD_1 pepD_3 pepDA_2 BHV80_02925 CK234_03118 DWV70_19930 DWW27_07655 DWY53_22735 DWZ06_03455 DXC16_02790 DXC44_08305 ERS852509_02453 GAS69_13140 GAS74_14055 GAS94_15290 GAS96_14010 GAS98_05665 GAT08_16850 GAX90_15620 GAX91_07080 GAY00_06950 GAY06_05370 GAY10_16310 GAY89_13930 GAZ00_14150 GAZ74_12125 GAZ87_12505 GAZ90_15810 NCTC10583_03531 SAMN04487923_100431 VIC01_01524	Phocaeicola vulgatus (Bacteroides vulgatus)	532	TRUE	589	461	128	13	58	26	7	49	94	38	66	62	32	16	6	0	63	0	0	35	24	0	0	0	0	24.045	12.091	36	1.57407	3.17317	0.00150785	0.10447
A0A3A5X4Z3	Dipeptidase (EC 3.4.-.-)	DWZ41_18695	Bacteroides sp. AF32-15BH	532	TRUE	589	461	128	13	58	26	7	49	94	38	66	62	32	16	6	0	63	0	0	35	24	0	0	0	0	24.045	12.091	36	1.57407	3.17317	0.00150785	0.10447
C6Z1T1	Dipeptidase (EC 3.4.-.-)	BSFG_00987	Bacteroides sp. 4_3_47FAA	532	TRUE	589	461	128	13	58	26	7	49	94	38	66	62	32	16	6	0	63	0	0	35	24	0	0	0	0	24.045	12.091	36	1.57407	3.17317	0.00150785	0.10447
D4V6U7	Dipeptidase (EC 3.4.-.-)	CUU_2372	Bacteroides vulgatus PC510	542	FALSE	589	461	128	13	58	26	7	49	94	38	66	62	32	16	6	0	63	0	0	35	24	0	0	0	0	24.045	12.091	36	1.57407	3.17317	0.00150785	0.105907
A0A395UT26	Glycoside hydrolase family 2 protein	DWY53_05320	Phocaeicola vulgatus (Bacteroides vulgatus)	892	FALSE	582	67	515	0	0	13	9	0	0	36	0	0	9	0	9	99	82	0	60	7	28	84	129	0	17	25.727	45.818	5.636	-3.02308	3.17164	0.0015158	0.105907
A0A078QX67	TonB-linked outer membrane, SusC/RagA family protein	M097_3750	Bacteroides vulgatus str. 3775 SL(B) 10 (iv)	1013	TRUE	1808	1339	469	42	76	0	73	174	355	237	125	140	84	33	12	0	54	86	0	46	25	35	116	95	0	69.045	37.455	100.636	1.42594	3.14528	0.00165929	0.105907
D4VAI1	TonB-dependent receptor	tonB_15 CUU_0207	Bacteroides vulgatus PC510	1013	TRUE	1808	1339	469	42	76	0	73	174	355	237	125	140	84	33	12	0	54	86	0	46	25	35	116	95	0	69.045	37.455	100.636	1.42594	3.14528	0.00165929	0.105907
A0A3A5QT92	ROK family protein	DW947_14730	Bacteroides sp. AM44-19	326	TRUE	260	0	260	0	0	0	0	0	0	0	0	0	0	0	15	23	0	49	28	17	18	23	0	0	87	12.955	25.909	0	#NAME?	3.14385	0.00166741	0.105907
A0A3A5YV69	ROK family protein	DWY41_04470	Bacteroides sp. AF25-17LB	326	TRUE	260	0	260	0	0	0	0	0	0	0	0	0	0	0	15	23	0	49	28	17	18	23	0	0	87	12.955	25.909	0	#NAME?	3.14385	0.00166741	0.105907
A0A3A5ZND0	ROK family protein	DWX62_00390	Bacteroides sp. AF20-13LB	326	TRUE	260	0	260	0	0	0	0	0	0	0	0	0	0	0	15	23	0	49	28	17	18	23	0	0	87	12.955	25.909	0	#NAME?	3.14385	0.00166741	0.105907
A0A3E4VZR9	ROK family protein	DXD78_12565	Bacteroides sp. D20	326	TRUE	260	0	260	0	0	0	0	0	0	0	0	0	0	0	15	23	0	49	28	17	18	23	0	0	87	12.955	25.909	0	#NAME?	3.14385	0.00166741	0.105907
E5V804	ROK family protein	DXB40_14950 DXD65_14135 HMPREF1007_00887	Bacteroides sp. 4_1_36	326	TRUE	260	0	260	0	0	0	0	0	0	0	0	0	0	0	15	23	0	49	28	17	18	23	0	0	87	12.955	25.909	0	#NAME?	3.14385	0.00166741	0.105907
P13688	Carcinoembryonic antigen-related cell adhesion molecule 1 (Biliary glycoprotein 1) (BGP-1) (CD antigen CD66a)	CEACAM1 BGP BGP1	Homo sapiens (Human)	526	TRUE	175	167	8	10	0	13	14	23	45	0	9	0	25	28	0	0	0	0	0	0	0	0	0	8	0	8.227	0.545	15.909	4.86625	3.14326	0.0016708	0.105907
R9H325	SusC/RagA family TonB-linked outer membrane protein	C800_03755	Bacteroides vulgatus dnLKV7	1013	FALSE	1808	1339	469	42	76	0	73	174	355	237	125	140	84	33	12	0	54	86	0	46	25	35	116	95	0	69.045	37.455	100.636	1.42594	3.14528	0.00165929	0.105907
R9HR05	Glucokinase	C801_03318	Bacteroides uniformis dnLKV2	326	FALSE	260	0	260	0	0	0	0	0	0	0	0	0	0	0	15	23	0	49	28	17	18	23	0	0	87	12.955	25.909	0	#NAME?	3.14385	0.00166741	0.116897
Q3KRG8	CEACAM1 protein (Fragment)	CEACAM1	Homo sapiens (Human)	493	FALSE	175	167	8	10	0	13	14	23	45	0	9	0	25	28	0	0	0	0	0	0	0	0	0	8	0	8.227	0.545	15.909	4.86625	3.14326	0.0016708	0.116897
A0A029INZ7	Glucose-specific phosphotransferase enzyme IIA component (EC 2.7.1.-)	crr AC93_2595	Escherichia coli 2-005-03_S4_C2	169	TRUE	131	6	125	6	0	0	0	0	0	0	0	0	0	0	0	7	40	6	20	0	0	13	13	10	16	5.591	10.364	0.818	-3.66297	3.09625	0.00195985	0.116897
A0A0I4E6V0	Glucose-specific phosphotransferase enzyme IIA component (PTS glucose transporter subunit IIA) (PTS system glucose-specific transporter) (EC 2.7.1.-) (EC 2.7.1.69)	crr BZ172_02945 CBL27_00255 DMA07_09560 DOT86_18730 ERS009857_03208 ERS009859_02043 ERS009867_02091 FAF11_17425 SAMEA3891730_02145	Shigella sonnei	169	TRUE	131	6	125	6	0	0	0	0	0	0	0	0	0	0	0	7	40	6	20	0	0	13	13	10	16	5.591	10.364	0.818	-3.66297	3.09625	0.00195985	0.116897
A0A4P8AE97	Glucose-specific phosphotransferase enzyme IIA component	CCU04_008075	Escherichia coli O103:H2	169	TRUE	131	6	125	6	0	0	0	0	0	0	0	0	0	0	0	7	40	6	20	0	0	13	13	10	16	5.591	10.364	0.818	-3.66297	3.09625	0.00195985	0.116897
A0A4S4P1D9	PTS glucose transporter subunit IIA	FAZ83_23035	Escherichia coli (strain K12)	169	TRUE	131	6	125	6	0	0	0	0	0	0	0	0	0	0	0	7	40	6	20	0	0	13	13	10	16	5.591	10.364	0.818	-3.66297	3.09625	0.00195985	0.116897
M9GF67	Glucose-specific phosphotransferase enzyme IIA component (EC 2.7.1.-)	crr ECMP0215612_3122	Escherichia coli MP021561.2	169	TRUE	131	6	125	6	0	0	0	0	0	0	0	0	0	0	0	7	40	6	20	0	0	13	13	10	16	5.591	10.364	0.818	-3.66297	3.09625	0.00195985	0.116897
A8K6A7	Alpha-mannosidase (EC 3.2.1.-)		Homo sapiens (Human)	1011	TRUE	119	119	0	0	9	14	35	18	0	0	0	14	0	29	0	0	0	0	0	0	0	0	0	0	0	6.409	0	12.818	Inf	3.0934	0.0019788	0.116897
O00754	Lysosomal alpha-mannosidase (Laman) (EC 3.2.1.24) (Lysosomal acid alpha-mannosidase) (Mannosidase alpha class 2B member 1) (Mannosidase alpha-B) [Cleaved into: Lysosomal alpha-mannosidase A peptide; Lysosomal alpha-mannosidase B peptide; Lysosomal alpha-mannosidase C peptide; Lysosomal alpha-mannosidase D peptide; Lysosomal alpha-mannosidase E peptide]	MAN2B1 LAMAN MANB	Homo sapiens (Human)	1011	TRUE	119	119	0	0	9	14	35	18	0	0	0	14	0	29	0	0	0	0	0	0	0	0	0	0	0	6.409	0	12.818	Inf	3.0934	0.0019788	0.116897
A0A396QAU9	Triosephosphate isomerase (TIM) (TPI) (EC 5.3.1.1) (Triose-phosphate isomerase)	tpiA DXA96_18620	Lachnospiraceae bacterium OF09-33XD	249	FALSE	234	234	0	15	60	19	0	55	0	18	30	23	0	14	0	0	0	0	0	0	0	0	0	0	0	9.591	0	19.182	Inf	3.10211	0.00192144	0.116897
U9Y3N3	Glucose-specific phosphotransferase enzyme IIA component	HMPREF1589_04545	Escherichia coli 113290	169	FALSE	131	6	125	6	0	0	0	0	0	0	0	0	0	0	0	7	40	6	20	0	0	13	13	10	16	5.591	10.364	0.818	-3.66297	3.09625	0.00195985	0.118408
Q59E90	Alpha-mannosidase (EC 3.2.1.-) (Fragment)		Homo sapiens (Human)	1007	FALSE	119	119	0	0	9	14	35	18	0	0	0	14	0	29	0	0	0	0	0	0	0	0	0	0	0	6.409	0	12.818	Inf	3.0934	0.0019788	0.118408
A0A0P0L1U3	Carboxypeptidase regulatory-like domain protein (Putative outer membrane protein) (SusC/RagA family TonB-linked outer membrane protein) (TonB-dependent receptor SusC)	susC_7 BHV80_00660 BvMPK_0765 DW783_00540 DW869_15280 DW935_01975 DWX04_02155 DWX60_04135 DWY53_12175 DWZ36_01615 DWZ72_03260 DWZ92_00955 DXA04_00100 EH214_03908 ERS852457_02372 ERS852509_02886 GAS14_12725 GAS15_04145 GAS17_06095 GAS24_04470 GAS36_04645 GAS47_00900 GAS69_02220 GAS98_00820 GAT08_01225 GAX90_00575 GAX91_02225 GAY00_01220 GAY06_00575 GAY83_00510 GAZ90_00855 NCTC10583_02342 VIC01_002…	Phocaeicola vulgatus (Bacteroides vulgatus)	1013	TRUE	1760	1337	423	42	76	31	73	174	355	237	125	140	84	0	12	0	54	86	0	0	25	35	116	95	0	65.636	33	98.273	1.57433	3.08557	0.00203165	0.120507
A6KZ81	Putative outer membrane protein, probably involved in nutrient binding	BVU_1054	Bacteroides vulgatus (strain ATCC 8482 / DSM 1447 / JCM 5826 / NBRC 14291 / NCTC 11154)	1012	FALSE	1760	1337	423	42	76	31	73	174	355	237	125	140	84	0	12	0	54	86	0	0	25	35	116	95	0	65.636	33	98.273	1.57433	3.08557	0.00203165	0.123284
A0A4X1VBK0	Aldehyde oxidase (EC 1.2.3.1)	AOX4	Sus scrofa (Pig)	1335	TRUE	123	0	123	0	0	0	0	0	0	0	0	0	0	0	0	27	30	0	0	0	16	22	12	16	0	5.227	10.455	0	#NAME?	3.07835	0.00208153	0.126687
P0DOX7	Immunoglobulin kappa light chain (Immunoglobulin kappa light chain EU)		Homo sapiens (Human)	214	FALSE	4907	4731	176	25	0	84	455	727	492	98	813	828	138	1071	0	0	0	0	0	0	0	0	0	176	0	231.273	11.727	450.818	5.26461	3.06957	0.0021437	0.127427
A0A1H4H9C9	Phosphoribosylaminoimidazolecarboxamide formyltransferase (EC 2.1.2.3) (Phosphoribosylaminoimidazolecarboxamide formyltransferase / IMP cyclohydrolase) (Phosphoribosylaminoimidazolecarboxamide formyltransferase / IMP cyclohydrolase/phosphoribosylaminoimidazolecarboxamide formyltransferase)	DWX88_21560 F6S82_17630 GAZ29_26115 SAMN04487924_15018 SAMN05216250_1753	Bacteroides xylanisolvens	391	TRUE	204	0	204	0	0	0	0	0	0	0	0	0	0	0	0	20	21	50	0	28	0	0	0	39	46	8.318	16.636	0	#NAME?	3.05945	0.00221745	0.127849
A0A384MDQ7	Epididymis secretory sperm binding protein		Homo sapiens (Human)	418	FALSE	518	494	24	21	16	50	91	95	0	29	0	0	86	106	0	0	0	0	0	0	0	0	0	24	0	28.045	1.636	54.455	5.05649	3.05574	0.00224509	0.127849
A0A0P0LJJ4	TonB family protein / TonB-dependent receptor (TonB-dependent receptor) (TonB-dependent receptor plug)	BvMPK_3243 DW193_18290 DW935_21740 DWV70_07035 DWW27_23195 DXA04_19830 DXC16_01835 ERS852457_00660 GAY10_13690 GAY81_20120 GAZ74_14510 GAZ87_14325	Phocaeicola vulgatus (Bacteroides vulgatus)	1031	TRUE	2865	2089	776	52	196	0	91	206	609	367	162	247	85	74	17	0	142	101	57	62	113	0	65	157	62	109.955	66.455	153.455	1.20737	3.04892	0.00229669	0.127849
A0A412YSD7	TonB-dependent receptor	DWW04_23210 FSA04_10845	Phocaeicola dorei	1031	TRUE	2865	2089	776	52	196	0	91	206	609	367	162	247	85	74	17	0	142	101	57	62	113	0	65	157	62	109.955	66.455	153.455	1.20737	3.04892	0.00229669	0.12949
A6KYZ0	Putative outer membrane protein, probably involved in nutrient binding	BVU_0959	Bacteroides vulgatus (strain ATCC 8482 / DSM 1447 / JCM 5826 / NBRC 14291 / NCTC 11154)	1031	FALSE	2865	2089	776	52	196	0	91	206	609	367	162	247	85	74	17	0	142	101	57	62	113	0	65	157	62	109.955	66.455	153.455	1.20737	3.04892	0.00229669	0.12949
A0A069S9C8	Putative outer membrane protein, probably involved in nutrient binding protein	M099_3262	Bacteroides vulgatus str. 3975 RP4	513	TRUE	389	51	338	0	0	0	0	0	28	0	5	14	4	0	15	25	65	0	28	8	57	60	80	0	0	17.364	31.364	3.364	-3.221	3.03186	0.00243055	0.12949
A0A3A5XDN4	RagB/SusD family nutrient uptake outer membrane protein	DWZ41_09150	Bacteroides sp. AF32-15BH	513	TRUE	389	51	338	0	0	0	0	0	28	0	5	14	4	0	15	25	65	0	28	8	57	60	80	0	0	17.364	31.364	3.364	-3.221	3.03186	0.00243055	0.12949
A0A417FSS6	UPF0210 protein DW790_02140	DW790_02140	Firmicutes bacterium AM31-12AC	454	TRUE	96	96	0	6	27	0	15	19	10	13	0	6	0	0	0	0	0	0	0	0	0	0	0	0	0	3.955	0	7.909	Inf	3.04244	0.00234669	0.12949
R5EXD8	Formate--tetrahydrofolate ligase (EC 6.3.4.3) (Formyltetrahydrofolate synthetase) (FHS) (FTHFS)	fhs BN466_02154	Firmicutes bacterium CAG:110	558	FALSE	1754	40	1714	0	40	0	0	0	0	0	0	0	0	0	52	327	0	0	197	0	0	402	349	0	387	82.364	161.636	3.091	-5.70858	3.03752	0.0023853	0.12949
D4V542	Putative lipoprotein	CUU_2436	Bacteroides vulgatus PC510	513	FALSE	389	51	338	0	0	0	0	0	28	0	5	14	4	0	15	25	65	0	28	8	57	60	80	0	0	17.364	31.364	3.364	-3.221	3.03186	0.00243055	0.12949
A0A389LWM5	Fumarate hydratase class I (EC 4.2.1.2)	fumA AwDysgo_01450	Bacteroidales bacterium	538	FALSE	279	257	22	0	54	51	28	56	0	0	0	0	40	28	0	0	0	0	0	0	0	22	0	0	0	13.273	1.818	24.727	3.76553	3.0368	0.00239108	0.137425
A0A1C5NNR5	D-allose-binding periplasmic protein	alsB SAMEA3545337_00973	uncultured Clostridium sp.	375	FALSE	216	193	23	14	32	2	15	0	28	12	0	19	33	38	0	0	0	0	0	0	0	0	0	23	0	10.909	1.545	20.273	3.71344	3.03302	0.00242119	0.137425
A0A1Y3VBU9	Glucokinase (ROK family protein)	B5G17_03525 DW795_13580 DW831_04315 DXC07_14590 GAQ49_15485	Bacteroides uniformis	326	TRUE	245	0	245	0	0	0	0	0	0	0	0	0	0	0	0	23	0	49	28	17	18	23	0	0	87	11.136	22.273	0	#NAME?	3.00153	0.0026863	0.137425
A0A3A5USI8	ROK family protein	DW699_11000	Bacteroides sp. AM26-2	326	TRUE	245	0	245	0	0	0	0	0	0	0	0	0	0	0	0	23	0	49	28	17	18	23	0	0	87	11.136	22.273	0	#NAME?	3.00153	0.0026863	0.137425
A0A3A6L110	ROK family protein	DWZ80_03720	Bacteroides sp. AF35-22	326	TRUE	245	0	245	0	0	0	0	0	0	0	0	0	0	0	0	23	0	49	28	17	18	23	0	0	87	11.136	22.273	0	#NAME?	3.00153	0.0026863	0.137425
B2ZDQ1	Neutrophil gelatinase-associated lipocalin	NGAL	Homo sapiens (Human)	199	TRUE	138	138	0	0	0	8	4	13	9	0	28	16	34	26	0	0	0	0	0	0	0	0	0	0	0	7.091	0	14.182	Inf	3.00332	0.00267047	0.137425
A0A174WJE5	RagB/SusD domain protein (RagB/SusD family nutrient uptake outer membrane protein) (Starch-binding associating with outer membrane)	DWZ06_19890 DWZ72_19570 ERS852556_03324 GAS74_22900 GAS94_22745 GAS96_22725 SAMN04487923_10675	Phocaeicola vulgatus (Bacteroides vulgatus)	545	FALSE	1267	917	350	35	79	40	0	73	286	103	81	117	54	49	15	15	37	33	25	27	57	3	42	72	24	50.545	31.818	69.273	1.12244	3.00108	0.00269026	0.137425
A7UYM8	ROK family protein	BACUNI_00400	Bacteroides uniformis (strain ATCC 8492 / DSM 6597 / CIP 103695 / JCM 5828 / NCTC 13054 / VPI 0061)	326	FALSE	245	0	245	0	0	0	0	0	0	0	0	0	0	0	0	23	0	49	28	17	18	23	0	0	87	11.136	22.273	0	#NAME?	3.00153	0.0026863	0.137674
P80188	Neutrophil gelatinase-associated lipocalin (NGAL) (25 kDa alpha-2-microglobulin-related subunit of MMP-9) (Lipocalin-2) (Oncogene 24p3) (Siderocalin) (p25)	LCN2 HNL NGAL	Homo sapiens (Human)	198	FALSE	138	138	0	0	0	8	4	13	9	0	28	16	34	26	0	0	0	0	0	0	0	0	0	0	0	7.091	0	14.182	Inf	3.00332	0.00267047	0.137674
A0A069S415	TonB-dependent Receptor Plug domain protein	M099_4145	Bacteroides vulgatus str. 3975 RP4	865	TRUE	293	293	0	0	35	0	0	42	122	45	0	39	0	10	0	0	0	0	0	0	0	0	0	0	0	9.227	0	18.455	Inf	2.97642	0.00291631	0.137674
A0A076IS70	TonB-dependent receptor (TonB-dependent receptor plug domain-containing protein)	E1I98_07785 E1J02_00695 E1J03_09570 EAJ02_12985 F2Y51_00785 F2Y58_13530	Phocaeicola dorei	865	TRUE	293	293	0	0	35	0	0	42	122	45	0	39	0	10	0	0	0	0	0	0	0	0	0	0	0	9.227	0	18.455	Inf	2.97642	0.00291631	0.137674
A0A0M1W192	Plug domain-containing protein	BSBG_01443	Bacteroides sp. 9_1_42FAA	865	TRUE	293	293	0	0	35	0	0	42	122	45	0	39	0	10	0	0	0	0	0	0	0	0	0	0	0	9.227	0	18.455	Inf	2.97642	0.00291631	0.137674
A0A174ILV6	Ferric enterobactin receptor (Outer membrane receptor proteins, mostly Fe transport) (Putative TonB-dependent outer membrane receptor protein) (TonB-dependent receptor) (TonB-dependent receptor plug domain-containing protein)	btuB_1 btuB_3 pfeA CK234_00114 DW193_08545 DW935_07250 DWV70_01690 DWW27_02200 DWX35_07680 DWY53_03835 DWZ06_07160 DWZ36_03220 DXB34_07660 ERS852457_00202 ERS852509_00407 ERS852556_02416 F9Z96_06640 GAS69_04410 GAS74_19165 GAS94_18460 GAS96_18795 GAS98_12920 GAT08_03710 GAX90_02105 GAX91_13605 GAY00_13690 GAY06_12170 GAY10_02400 GAY83_03180 GAY89_00295 GAZ00_00335 GAZ74_01280 GAZ87_01965 GAZ90_13…	Phocaeicola vulgatus (Bacteroides vulgatus)	865	TRUE	293	293	0	0	35	0	0	42	122	45	0	39	0	10	0	0	0	0	0	0	0	0	0	0	0	9.227	0	18.455	Inf	2.97642	0.00291631	0.137674
A0A372Y6E9	TonB-dependent receptor	DW230_00735	Bacteroides sp. AM18-9	865	TRUE	293	293	0	0	35	0	0	42	122	45	0	39	0	10	0	0	0	0	0	0	0	0	0	0	0	9.227	0	18.455	Inf	2.97642	0.00291631	0.137674
A0A3A5ZRR4	TonB-dependent receptor	DWY42_12925	Bacteroides sp. AF25-18	865	TRUE	293	293	0	0	35	0	0	42	122	45	0	39	0	10	0	0	0	0	0	0	0	0	0	0	0	9.227	0	18.455	Inf	2.97642	0.00291631	0.137674
B6W454	Plug domain-containing protein	BACDOR_04351	Bacteroides dorei DSM 17855	865	TRUE	293	293	0	0	35	0	0	42	122	45	0	39	0	10	0	0	0	0	0	0	0	0	0	0	0	9.227	0	18.455	Inf	2.97642	0.00291631	0.137674
I9UL92	Plug domain-containing protein	HMPREF1058_00307	Bacteroides vulgatus CL09T03C04	865	TRUE	293	293	0	0	35	0	0	42	122	45	0	39	0	10	0	0	0	0	0	0	0	0	0	0	0	9.227	0	18.455	Inf	2.97642	0.00291631	0.137674
A0A3A5XZA4	TonB-dependent receptor	DWZ41_10080	Bacteroides sp. AF32-15BH	865	TRUE	292	292	0	0	35	0	0	42	122	45	0	38	0	10	0	0	0	0	0	0	0	0	0	0	0	9.182	0	18.364	Inf	2.97381	0.00294131	0.137674
A6L3Y6	Plug domain-containing protein	BVU_2750	Bacteroides vulgatus (strain ATCC 8482 / DSM 1447 / JCM 5826 / NBRC 14291 / NCTC 11154)	865	TRUE	292	292	0	0	35	0	0	42	122	45	0	38	0	10	0	0	0	0	0	0	0	0	0	0	0	9.182	0	18.364	Inf	2.97381	0.00294131	0.137674
A0A174BKV2	Aminoglycoside phosphotransferase family protein (Phosphotransferase) (Serine/threonine protein kinase)	EAI93_03600 ERS852456_01398 GMD14_07675	[Ruminococcus] torques	251	TRUE	77	77	0	6	14	0	13	21	0	6	13	0	0	4	0	0	0	0	0	0	0	0	0	0	0	3.455	0	6.909	Inf	2.97138	0.00296466	0.137674
B4E1V0	cDNA FLJ54839, highly similar to Lactotransferrin		Homo sapiens (Human)	300	FALSE	5223	4926	297	574	485	299	1113	663	0	0	265	560	0	967	0	22	0	47	69	27	0	37	47	48	0	280.591	24.182	537	4.47293	2.97474	0.0029324	0.137674
A0A3L8A0I3	Phosphoenolpyruvate carboxykinase (ATP) (PCK) (PEP carboxykinase) (PEPCK) (EC 4.1.1.49)	pckA D7V95_10415	bacterium J10(2018)	535	FALSE	2865	2105	760	126	221	219	388	306	0	246	231	0	160	208	0	0	0	242	0	0	0	0	228	290	0	129.091	52	206.182	1.98733	2.97638	0.00291678	0.137674
P41439	Folate receptor gamma (FR-gamma) (Folate receptor 3)	FOLR3	Homo sapiens (Human)	245	FALSE	1514	63	1451	0	0	0	58	0	0	0	0	0	0	5	24	0	0	313	245	354	208	108	199	0	0	68.864	129.818	7.909	-4.03684	2.98907	0.0027983	0.137674
A0A396PPS8	Aldehyde dehydrogenase EutE	DXB97_12425	Firmicutes bacterium OM07-11	462	FALSE	387	387	0	30	0	0	0	85	36	0	79	37	83	37	0	0	0	0	0	0	0	0	0	0	0	18.5	0	37	Inf	2.97929	0.00288914	0.137674
I8WTD3	Plug domain-containing protein	HMPREF1065_00759	Bacteroides dorei CL03T12C01	865	FALSE	292	292	0	0	35	0	0	42	122	45	0	38	0	10	0	0	0	0	0	0	0	0	0	0	0	9.182	0	18.364	Inf	2.97381	0.00294131	0.138749
R5QWF7	Phosphotransferase enzyme family	BN734_00010	[Ruminococcus] torques CAG:61	251	FALSE	77	77	0	6	14	0	13	21	0	6	13	0	0	4	0	0	0	0	0	0	0	0	0	0	0	3.455	0	6.909	Inf	2.97138	0.00296466	0.138749
A0A174ILW5	OmpH family outer membrane protein (Outer membrane protein OmpH)	DXB21_04715 ERS852461_01307 F2Z14_05240 F2Z41_07475	Bacteroides faecis	171	TRUE	261	5	256	0	0	0	0	0	0	0	5	0	0	0	0	0	0	61	59	0	12	29	20	21	54	11	21.636	0.364	-5.89482	2.96237	0.0030528	0.138749
A0A1E9BZ12	Uncharacterized protein	HMPREF2794_12295	Bacteroides sp. HMSC067B03	171	TRUE	261	5	256	0	0	0	0	0	0	0	5	0	0	0	0	0	0	61	59	0	12	29	20	21	54	11	21.636	0.364	-5.89482	2.96237	0.0030528	0.138749
D7IGS8	Cationic outer membrane protein OmpH	HMPREF9007_03582	Bacteroides sp. 1_1_14	171	TRUE	261	5	256	0	0	0	0	0	0	0	5	0	0	0	0	0	0	61	59	0	12	29	20	21	54	11	21.636	0.364	-5.89482	2.96237	0.0030528	0.138749
A0A3R5YAS6	Glucose-6-phosphate isomerase (GPI) (EC 5.3.1.9) (Phosphoglucose isomerase) (PGI) (Phosphohexose isomerase) (PHI)	pgi DW030_14545 GMD72_14200 GMD74_13855 GMD80_11810 GME01_05250	Parabacteroides merdae	447	FALSE	731	603	128	89	0	136	0	110	0	45	72	28	83	40	0	0	0	43	0	0	0	0	0	85	0	33.5	8.364	58.636	2.80959	2.96087	0.00306769	0.147617
R7KZ56	Cationic outer membrane protein OmpH	BN644_03864	Bacteroides thetaiotaomicron CAG:40	171	FALSE	261	5	256	0	0	0	0	0	0	0	5	0	0	0	0	0	0	61	59	0	12	29	20	21	54	11	21.636	0.364	-5.89482	2.96237	0.0030528	0.151826
A0A174CXN4	Triosephosphate isomerase (TIM) (TPI) (EC 5.3.1.1) (Triose-phosphate isomerase)	tpiA ERS852470_01642	Clostridium disporicum	248	FALSE	161	13	148	0	0	0	0	0	0	0	13	0	0	0	9	20	43	0	15	30	0	31	0	0	0	7.591	14.182	1	-3.82597	2.94013	0.00328075	0.154864
A0A1V4VAU3	Chaperone protein DnaK (HSP70) (Heat shock 70 kDa protein) (Heat shock protein 70)	dnaK A4E52_02152	Pelotomaculum sp. PtaB.Bin013	614	FALSE	148	7	141	0	0	0	0	0	7	0	0	0	0	0	0	36	26	19	0	15	0	0	28	0	17	6.091	11.818	0.364	-5.02237	2.9298	0.00339177	0.159219
A0A5C6KYX8	TonB-dependent receptor	FSA04_15425	Phocaeicola dorei	1117	FALSE	820	74	746	0	0	0	0	0	41	0	5	25	0	3	23	88	124	0	58	0	128	0	0	283	42	35.364	65.909	4.818	-3.77392	2.92204	0.00347748	0.159219
A0A173W7L3	Oligopeptide-binding protein OppA	oppA_1 ERS852470_02842	Clostridium disporicum	551	TRUE	146	0	146	0	0	0	0	0	0	0	0	0	0	0	4	0	26	15	49	32	0	20	0	0	0	6.727	13.455	0	#NAME?	2.90444	0.00367912	0.159219
A0A1C5T156	Serine/threonine protein kinase	SAMEA3545254_01312	uncultured Ruminococcus sp.	251	TRUE	78	78	0	6	14	0	13	21	0	7	13	0	0	4	0	0	0	0	0	0	0	0	0	0	0	3.5	0	7	Inf	2.89927	0.0037403	0.159219
A0A355NS02	Aminoglycoside phosphotransferase family protein	DD395_11175	Lachnospiraceae bacterium	251	TRUE	78	78	0	6	14	0	13	21	0	7	13	0	0	4	0	0	0	0	0	0	0	0	0	0	0	3.5	0	7	Inf	2.89927	0.0037403	0.159219
A5KQD0	Phosphotransferase enzyme family	RUMTOR_02468	[Ruminococcus] torques ATCC 27756	268	TRUE	78	78	0	6	14	0	13	21	0	7	13	0	0	4	0	0	0	0	0	0	0	0	0	0	0	3.5	0	7	Inf	2.89927	0.0037403	0.159219
E5XIH9	Aminoglycoside phosphotransferase	HMPREF1026_01934	Lachnospiraceae bacterium 8_1_57FAA	251	TRUE	78	78	0	6	14	0	13	21	0	7	13	0	0	4	0	0	0	0	0	0	0	0	0	0	0	3.5	0	7	Inf	2.89927	0.0037403	0.159219
A0A1H7I0Q1	TonB-linked outer membrane protein, SusC/RagA family	SAMN04487923_100717	Phocaeicola vulgatus (Bacteroides vulgatus)	1013	FALSE	1806	1337	469	42	76	31	73	174	355	237	125	140	84	0	12	0	54	86	0	46	25	35	116	95	0	67.864	37.455	98.273	1.39165	2.90619	0.00365857	0.159219
A0A3A5ZRN2	Chaperone protein ClpB	clpB DWY42_19255	Bacteroides sp. AF25-18	862	FALSE	347	294	53	10	94	34	0	17	88	0	17	23	0	11	0	0	11	5	2	2	2	6	6	19	0	12.636	3.818	21.455	2.49033	2.91008	0.00361335	0.159219
A0A1C6E2D1	Stage 0 sporulation protein KA	oppA_1 oppA_3 SAMEA3545266_03409 SAMEA3545417_00967	uncultured Clostridium sp.	551	FALSE	146	0	146	0	0	0	0	0	0	0	0	0	0	0	4	0	26	15	49	32	0	20	0	0	0	6.727	13.455	0	#NAME?	2.90444	0.00367912	0.160115
F3AUH2	APH domain-containing protein	HMPREF1025_01168	Lachnospiraceae bacterium 3_1_46FAA	251	FALSE	78	78	0	6	14	0	13	21	0	7	13	0	0	4	0	0	0	0	0	0	0	0	0	0	0	3.5	0	7	Inf	2.89927	0.0037403	0.163275
A0A174RUE0	Glutamate dehydrogenase	gdhB DW758_08330 DW873_10135 DW988_08805 DWW83_12960 DWX87_17300 DXB64_10490 DXC80_01770 DXC91_09825 ERS852554_02056 GAQ27_14300	Bacteroides uniformis	445	FALSE	974	65	909	0	0	65	0	0	0	0	0	0	0	0	0	91	0	180	111	227	152	0	0	0	148	44.818	84.364	5.273	-4	2.89598	0.00377977	0.163275
A0A3E4JEC4	TonB-dependent receptor	DXD46_22515	Phocaeicola vulgatus (Bacteroides vulgatus)	1002	TRUE	1078	959	119	0	27	0	70	204	385	0	55	134	56	28	14	0	0	0	0	0	16	28	61	0	0	40.045	12	68.091	2.50443	2.87278	0.00406871	0.163275
A6L1F2	Putative outer membrane protein, probably involved in nutrient binding	BVU_1841	Bacteroides vulgatus (strain ATCC 8482 / DSM 1447 / JCM 5826 / NBRC 14291 / NCTC 11154)	1002	TRUE	1078	959	119	0	27	0	70	204	385	0	55	134	56	28	14	0	0	0	0	0	16	28	61	0	0	40.045	12	68.091	2.50443	2.87278	0.00406871	0.163275
E5UY21	Outer membrane protein	HMPREF9011_03594	Bacteroides sp. 3_1_40A	1002	TRUE	1078	959	119	0	27	0	70	204	385	0	55	134	56	28	14	0	0	0	0	0	16	28	61	0	0	40.045	12	68.091	2.50443	2.87278	0.00406871	0.163275
A0A4Q0U275	Glutamate dehydrogenase	DBK98_18125	Bacteroides sp. PHL 2737	444	TRUE	782	731	51	0	87	0	0	176	0	80	174	149	0	65	0	0	51	0	0	0	0	0	0	0	0	31.136	3.818	58.455	3.93636	2.87456	0.00404588	0.163275
A0A078RAF6	N-acetylglucosamine-6-phosphate deacetylase (EC 3.5.1.25)	M097_1610	Bacteroides vulgatus str. 3775 SL(B) 10 (iv)	386	TRUE	575	456	119	30	78	46	0	57	100	35	48	31	24	7	8	27	0	0	0	35	21	0	28	0	0	23.636	12.273	35	1.5119	2.87191	0.00407999	0.163275
A6L7S1	N-acetylglucosamine-6-phosphate deacetylase	BVU_4133	Bacteroides vulgatus (strain ATCC 8482 / DSM 1447 / JCM 5826 / NBRC 14291 / NCTC 11154)	410	TRUE	575	456	119	30	78	46	0	57	100	35	48	31	24	7	8	27	0	0	0	35	21	0	28	0	0	23.636	12.273	35	1.5119	2.87191	0.00407999	0.163275
I8ZZU5	SusC/RagA family TonB-linked outer membrane protein	HMPREF1058_01149	Bacteroides vulgatus CL09T03C04	1002	FALSE	1078	959	119	0	27	0	70	204	385	0	55	134	56	28	14	0	0	0	0	0	16	28	61	0	0	40.045	12	68.091	2.50443	2.87278	0.00406871	0.163275
E4VZM1	Glutamate dehydrogenase	gdhA BFAG_03680	Bacteroides fragilis 3_1_12	444	FALSE	782	731	51	0	87	0	0	176	0	80	174	149	0	65	0	0	51	0	0	0	0	0	0	0	0	31.136	3.818	58.455	3.93636	2.87456	0.00404588	0.163275
R9HKI0	N-acetylglucosamine-6-phosphate deacetylase	C800_01617	Bacteroides vulgatus dnLKV7	387	FALSE	575	456	119	30	78	46	0	57	100	35	48	31	24	7	8	27	0	0	0	35	21	0	28	0	0	23.636	12.273	35	1.5119	2.87191	0.00407999	0.163275
A0A139JYC2	Tetratricopeptide repeat protein	Bun01g_28240 HMPREF2141_03666	Bacteroides uniformis	406	FALSE	390	0	390	0	0	0	0	0	0	0	0	0	0	0	19	30	0	74	28	16	48	0	0	0	175	19.727	39.455	0	#NAME?	2.88533	0.00391002	0.163275
A0A3A6C1M5	Tetratricopeptide repeat protein	DWW30_07090	Bacteroides sp. AF15-14LB	413	FALSE	227	12	215	0	0	0	0	0	0	0	0	12	0	0	19	30	0	74	28	16	48	0	0	0	0	11.318	21.636	1	-4.43539	2.8835	0.0039328	0.164414
A0A1G4V5D7	Formate--tetrahydrofolate ligase (EC 6.3.4.3) (Formyltetrahydrofolate synthetase) (FHS) (FTHFS)	fhs SAMN02910436_00159	Ruminococcaceae bacterium P7	555	FALSE	203	203	0	9	25	0	0	41	0	0	74	24	18	12	0	0	0	0	0	0	0	0	0	0	0	8.909	0	17.818	Inf	2.88402	0.0039263	0.16541
A0A564UWM0	Pyruvate-flavodoxin oxidoreductase (EC 1.2.7.-)	nifJ DLSSTS7063_03314	Dorea longicatena	1180	FALSE	790	786	4	0	415	0	142	109	0	0	0	0	64	56	4	0	0	0	0	0	0	0	0	0	0	37.091	0.909	73.273	6.33271	2.86826	0.00412739	0.16541
A0A0M1W7V8	Uncharacterized protein	BSBG_04085	Bacteroides sp. 9_1_42FAA	661	TRUE	1124	982	142	66	98	110	0	92	243	0	191	53	128	1	0	14	0	64	10	0	0	19	35	0	0	44.955	10.636	79.273	2.89782	2.86045	0.0042304	0.16541
A0A1Q6I2Z3	RagB/SusD family nutrient uptake outer membrane protein	BHV79_09115	Bacteroides uniformis	661	TRUE	1124	982	142	66	98	110	0	92	243	0	191	53	128	1	0	14	0	64	10	0	0	19	35	0	0	44.955	10.636	79.273	2.89782	2.86045	0.0042304	0.16541
A0A3A6M3H8	RagB/SusD family nutrient uptake outer membrane protein	DWW74_16875	Bacteroides sp. AF17-1	661	TRUE	1124	982	142	66	98	110	0	92	243	0	191	53	128	1	0	14	0	64	10	0	0	19	35	0	0	44.955	10.636	79.273	2.89782	2.86045	0.0042304	0.16541
D1K859	SusD family protein	HMPREF0105_3801	Bacteroides sp. 3_1_33FAA	661	FALSE	1124	982	142	66	98	110	0	92	243	0	191	53	128	1	0	14	0	64	10	0	0	19	35	0	0	44.955	10.636	79.273	2.89782	2.86045	0.0042304	0.169237
A0A1C5LEN0	Glutamate synthase [NADPH] small chain (EC 1.4.1.13)	gltD_1 SAMEA3545337_00267	uncultured Clostridium sp.	462	FALSE	290	280	10	26	63	0	51	0	29	57	0	0	33	21	0	0	0	0	0	0	0	0	0	10	0	14.091	0.727	27.455	5.2384	2.85916	0.00424764	0.169563
P25774	Cathepsin S (EC 3.4.22.27)	CTSS	Homo sapiens (Human)	331	FALSE	86	86	0	6	0	0	21	18	0	0	11	10	0	20	0	0	0	0	0	0	0	0	0	0	0	4.591	0	9.182	Inf	2.85048	0.00436539	0.169563
A0A174GMR3	Tetratricopeptide repeat	Bun01g_36190 DW758_08765 DW795_08680 DW873_09635 DWW83_13405 DWX44_00865 DWX87_07330 DXC07_03590 DXC80_06195 DXD90_04465 EAJ11_13065 EP145_07915 ERS417307_04003 ERS852510_00253 ERS852554_02163 GAO04_00605 GAP44_14955 GAP49_03815 GAQ37_10580 GAQ49_06495 GAQ59_06415 GAQ70_02750 GAQ72_07460 GAQ75_06110	Bacteroides uniformis	441	TRUE	616	0	616	0	0	0	0	0	0	0	0	0	0	0	26	51	0	143	40	0	97	0	0	0	259	30.455	60.909	0	#NAME?	2.79641	0.00516733	0.169563
A0A1Y3V7T8	TPR_REGION domain-containing protein	B5G17_02110	Bacteroides uniformis	441	TRUE	616	0	616	0	0	0	0	0	0	0	0	0	0	0	26	51	0	143	40	0	97	0	0	0	259	30.455	60.909	0	#NAME?	2.79641	0.00516733	0.169563
A0A3A5PFF3	TPR_REGION domain-containing protein	DW039_01010	Bacteroides sp. AF39-16AC	441	TRUE	616	0	616	0	0	0	0	0	0	0	0	0	0	0	26	51	0	143	40	0	97	0	0	0	259	30.455	60.909	0	#NAME?	2.79641	0.00516733	0.169563
A0A3A6L9B1	TPR_REGION domain-containing protein	DWZ80_09080	Bacteroides sp. AF35-22	441	TRUE	616	0	616	0	0	0	0	0	0	0	0	0	0	0	26	51	0	143	40	0	97	0	0	0	259	30.455	60.909	0	#NAME?	2.79641	0.00516733	0.169563
A0A414BFS0	TPR_REGION domain-containing protein	DW831_11260	Bacteroides uniformis	441	TRUE	616	0	616	0	0	0	0	0	0	0	0	0	0	0	26	51	0	143	40	0	97	0	0	0	259	30.455	60.909	0	#NAME?	2.79641	0.00516733	0.169563
A0A174FGK1	Tetratricopeptide repeat (Tetratricopeptide repeat protein)	BHV79_13885 DW216_12975 DW729_17580 DW758_00825 DW795_05620 DW831_05535 DW873_07030 DW988_15180 DWW14_20065 DWW83_03485 DWX44_07090 DWX87_10325 DXB64_08250 DXC07_14095 DXC80_09995 DXC91_03325 DXD90_01795 EP145_11820 ERS417307_03336 ERS852462_02609 ERS852510_01554 ERS852554_00176 GAO04_10940 GAP49_07515 GAP56_10525 GAQ27_06635 GAQ37_08620 GAQ49_10740 GAQ59_04955 GAQ70_04765 GAQ75_07800 GAS34_09905	Bacteroides uniformis	413	TRUE	402	12	390	0	0	0	0	0	0	0	0	12	0	0	19	30	0	74	28	16	48	0	0	0	175	20.227	39.455	1	-5.30212	2.8042	0.0050441	0.169563
A0A3A5R0B3	Tetratricopeptide repeat protein	DW947_07260	Bacteroides sp. AM44-19	413	TRUE	402	12	390	0	0	0	0	0	0	0	0	12	0	0	19	30	0	74	28	16	48	0	0	0	175	20.227	39.455	1	-5.30212	2.8042	0.0050441	0.169563
A0A3A5S7I4	Tetratricopeptide repeat protein	DW800_05655	Bacteroides sp. AM32-11AC	413	TRUE	402	12	390	0	0	0	0	0	0	0	0	12	0	0	19	30	0	74	28	16	48	0	0	0	175	20.227	39.455	1	-5.30212	2.8042	0.0050441	0.169563
A0A3A5WY41	Tetratricopeptide repeat protein	DWZ67_05325	Bacteroides sp. AF34-31BH	413	TRUE	402	12	390	0	0	0	0	0	0	0	0	12	0	0	19	30	0	74	28	16	48	0	0	0	175	20.227	39.455	1	-5.30212	2.8042	0.0050441	0.169563
A0A3A5ZI87	Tetratricopeptide repeat protein	DWY55_07015	Bacteroides sp. AF25-38AC	413	TRUE	402	12	390	0	0	0	0	0	0	0	0	12	0	0	19	30	0	74	28	16	48	0	0	0	175	20.227	39.455	1	-5.30212	2.8042	0.0050441	0.169563
A0A3A5RCA3	Uncharacterized protein	DW947_06425	Bacteroides sp. AM44-19	233	TRUE	369	0	369	0	0	0	0	0	0	0	0	0	0	0	37	80	0	0	96	96	60	0	0	0	0	20.864	41.727	0	#NAME?	2.84096	0.00449773	0.169563
A0A076IUN9	Chaperone protein ClpB	clpB B5F00_18860 DWW04_05705 DXA69_03670 E1I72_15640 E1J03_21840 EAJ02_17255 F2Y44_20855 F2Y51_17205 F2Y58_17810 F2Y61_19150 F2Y96_21255 F2Z07_20955	Phocaeicola dorei	862	TRUE	363	310	53	10	94	34	16	17	88	0	17	23	0	11	0	0	11	5	2	2	2	6	6	19	0	13.591	3.818	23.364	2.61331	2.83496	0.00458308	0.169563
A0A0M1W9B6	Chaperone protein ClpB	clpB BSBG_04570	Bacteroides sp. 9_1_42FAA	862	TRUE	363	310	53	10	94	34	16	17	88	0	17	23	0	11	0	0	11	5	2	2	2	6	6	19	0	13.591	3.818	23.364	2.61331	2.83496	0.00458308	0.169563
A0A3A6LKL3	Chaperone protein ClpB	clpB DWW74_14910	Bacteroides sp. AF17-1	862	TRUE	363	310	53	10	94	34	16	17	88	0	17	23	0	11	0	0	11	5	2	2	2	6	6	19	0	13.591	3.818	23.364	2.61331	2.83496	0.00458308	0.169563
A0A5C6KBN9	Chaperone protein ClpB	clpB FR997_14425	Phocaeicola dorei	862	TRUE	363	310	53	10	94	34	16	17	88	0	17	23	0	11	0	0	11	5	2	2	2	6	6	19	0	13.591	3.818	23.364	2.61331	2.83496	0.00458308	0.169563
C6Z7Y0	Chaperone protein ClpB	clpB BSFG_03136	Bacteroides sp. 4_3_47FAA	862	TRUE	363	310	53	10	94	34	16	17	88	0	17	23	0	11	0	0	11	5	2	2	2	6	6	19	0	13.591	3.818	23.364	2.61331	2.83496	0.00458308	0.169563
D4V6Y5	Chaperone protein ClpB	clpB CUU_3244	Bacteroides vulgatus PC510	862	TRUE	363	310	53	10	94	34	16	17	88	0	17	23	0	11	0	0	11	5	2	2	2	6	6	19	0	13.591	3.818	23.364	2.61331	2.83496	0.00458308	0.169563
A0A3A5SE81	ROK family protein	DW777_14550	Bacteroides sp. AM30-16	326	TRUE	227	0	227	0	0	0	0	0	0	0	0	0	0	0	0	23	0	49	28	17	0	23	0	0	87	10.182	20.364	0	#NAME?	2.79949	0.00511831	0.169563
A0A3A6BTW4	ROK family protein	DWW30_11055	Bacteroides sp. AF15-14LB	326	TRUE	227	0	227	0	0	0	0	0	0	0	0	0	0	0	0	23	0	49	28	17	0	23	0	0	87	10.182	20.364	0	#NAME?	2.79949	0.00511831	0.169563
A0A4P6RFV2	ROK family protein	EYA81_06495	Bacteroides sp. A1C1	326	TRUE	227	0	227	0	0	0	0	0	0	0	0	0	0	0	0	23	0	49	28	17	0	23	0	0	87	10.182	20.364	0	#NAME?	2.79949	0.00511831	0.169563
A0A174QYL5	RagB/SusD family nutrient uptake outer membrane protein (SusD family)	DWZ06_19355 ERS852556_01044 GAS74_22580 GAS94_22370 GAS96_22425	Phocaeicola vulgatus (Bacteroides vulgatus)	637	TRUE	206	206	0	0	19	0	0	21	77	36	18	24	11	0	0	0	0	0	0	0	0	0	0	0	0	6.682	0	13.364	Inf	2.79608	0.00517264	0.169563
A0A1H7RBL9	Starch-binding associating with outer membrane	SAMN04487923_10635	Phocaeicola vulgatus (Bacteroides vulgatus)	637	TRUE	206	206	0	0	19	0	0	21	77	36	18	24	11	0	0	0	0	0	0	0	0	0	0	0	0	6.682	0	13.364	Inf	2.79608	0.00517264	0.169563
A0A396B7Y1	RagB/SusD family nutrient uptake outer membrane protein	DW193_18235 DW935_20985 DWV70_06980 DWW27_21890 DXC16_01890 GAY10_13635 GAY81_21100 GAZ74_14455 GAZ87_14270	Phocaeicola vulgatus (Bacteroides vulgatus)	637	TRUE	206	206	0	0	19	0	0	21	77	36	18	24	11	0	0	0	0	0	0	0	0	0	0	0	0	6.682	0	13.364	Inf	2.79608	0.00517264	0.169563
B3VMW0	Lactotransferrin		Homo sapiens (Human)	711	FALSE	7489	7264	225	858	824	436	2254	0	0	142	0	797	643	1310	0	0	0	0	0	29	31	49	64	52	0	439.818	18.455	861.182	5.54427	2.80306	0.00506206	0.169563
A7ACK2	60 kDa chaperonin (GroEL protein) (Protein Cpn60)	groL groEL PARMER_01119	Parabacteroides merdae ATCC 43184	545	FALSE	1594	1313	281	116	106	239	0	243	0	55	303	0	160	91	0	76	37	0	0	0	0	77	0	91	0	71.909	22.455	121.364	2.43426	2.83353	0.00460375	0.169563
A0A417EJ05	Phosphoenolpyruvate carboxykinase (ATP) (PCK) (PEP carboxykinase) (PEPCK) (EC 4.1.1.49)	pckA DW819_10025	Clostridium sp. AM33-3	534	FALSE	1159	1159	0	0	273	242	0	0	0	273	0	180	191	0	0	0	0	0	0	0	0	0	0	0	0	49.136	0	98.273	Inf	2.81132	0.00493389	0.169563
R5UNW4	Phosphoenolpyruvate carboxykinase (ATP) (PCK) (PEP carboxykinase) (PEPCK) (EC 4.1.1.49)	pckA BN709_02046	Odoribacter laneus CAG:561	535	FALSE	920	0	920	0	0	0	0	0	0	0	0	0	0	0	81	182	0	0	183	0	166	308	0	0	0	48.909	97.818	0	#NAME?	2.82339	0.00475192	0.169563
A0A1G6L4I6	Phosphoenolpyruvate carboxykinase (ATP) (PCK) (PEP carboxykinase) (PEPCK) (EC 4.1.1.49)	pckA SAMN04487864_10659	Succiniclasticum ruminis	538	FALSE	914	914	0	0	153	0	223	178	0	120	168	0	0	72	0	0	0	0	0	0	0	0	0	0	0	40.955	0	81.909	Inf	2.79595	0.00517472	0.169563
A0A396ES58	SusC/RagA family TonB-linked outer membrane protein (TonB-dependent receptor)	DWX35_20100 DWZ06_03360 GAS69_08600 GAS74_13355 GAS94_13015 GAS96_12920 GAS98_04065 GAT08_05710 GAX90_11060 GAX91_13295 GAY00_13380 GAY06_11280 GAY81_03365 GAZ90_04100	Phocaeicola vulgatus (Bacteroides vulgatus)	1117	FALSE	849	103	746	0	0	0	0	0	41	32	5	25	0	0	23	88	124	0	58	0	128	0	0	283	42	36.136	65.909	6.364	-3.37255	2.83334	0.00460647	0.169563
A7VAQ5	Tetratricopeptide repeat protein	BACUNI_04687	Bacteroides uniformis (strain ATCC 8492 / DSM 6597 / CIP 103695 / JCM 5828 / NCTC 13054 / VPI 0061)	441	FALSE	616	0	616	0	0	0	0	0	0	0	0	0	0	0	26	51	0	143	40	0	97	0	0	0	259	30.455	60.909	0	#NAME?	2.79641	0.00516733	0.169563
A0A354Q0Z0	Fructose-1,6-bisphosphate aldolase, class II	fba DDY84_09050	Ruminococcus sp.	289	FALSE	560	560	0	88	138	0	89	138	0	0	0	0	107	0	0	0	0	0	0	0	0	0	0	0	0	28.682	0	57.364	Inf	2.81474	0.00488161	0.169563
C9L8Q9	Putative formate--tetrahydrofolate ligase (Fragment)	BLAHAN_05781	Blautia hansenii DSM 20583	175	FALSE	488	0	488	0	0	0	0	0	0	0	0	0	0	0	0	72	0	58	98	0	0	86	51	0	123	21.773	43.545	0	#NAME?	2.82773	0.00468796	0.169563
A0A4R4HTQ3	D-2-hydroxyacid dehydrogenase	E1J06_13715 F2Y61_02615	Phocaeicola dorei	318	FALSE	473	151	322	6	21	12	0	42	0	0	19	37	0	14	6	17	33	48	20	23	25	28	47	61	14	19.818	26.818	12.818	-1.06502	2.79452	0.00519774	0.169563
A0A3E4JEH2	Dipeptidase (EC 3.4.-.-)	DW105_16760 DW783_14655 DXD46_21365	Phocaeicola vulgatus (Bacteroides vulgatus)	532	FALSE	408	343	65	13	57	26	7	0	94	37	0	61	32	16	6	0	0	0	0	35	24	0	0	0	0	17.5	7.364	27.636	1.90808	2.79354	0.00521343	0.169563
A0A3E4W7X6	Tetratricopeptide repeat protein	DXD78_07355	Bacteroides sp. D20	413	FALSE	402	12	390	0	0	0	0	0	0	0	0	12	0	0	19	30	0	74	28	16	48	0	0	0	175	20.227	39.455	1	-5.30212	2.8042	0.0050441	0.169563
A0A1Y4NFD1	2,3-bisphosphoglycerate-independent phosphoglycerate mutase (BPG-independent PGAM) (Phosphoglyceromutase) (iPGM) (EC 5.4.2.12)	gpmI B5F08_05545	Anaeromassilibacillus sp. An172	503	FALSE	401	337	64	14	25	36	77	0	35	64	0	0	69	17	6	0	0	0	20	0	16	0	22	0	0	20.182	6.727	33.636	2.32193	2.83209	0.00462448	0.169563
R7EFQ4	Uncharacterized protein	BN594_02539	Bacteroides uniformis CAG:3	233	FALSE	369	0	369	0	0	0	0	0	0	0	0	0	0	0	37	80	0	0	96	96	60	0	0	0	0	20.864	41.727	0	#NAME?	2.84096	0.00449773	0.169563
I9U1B8	Chaperone protein ClpB	clpB HMPREF1058_03003	Bacteroides vulgatus CL09T03C04	862	FALSE	363	310	53	10	94	34	16	17	88	0	17	23	0	11	0	0	11	5	2	2	2	6	6	19	0	13.591	3.818	23.364	2.61331	2.83496	0.00458308	0.169563
A0A1Y4KRZ6	TonB-dependent receptor (Fragment)	B5F18_12245	Lachnoclostridium sp. An181	1088	FALSE	311	260	51	17	0	0	0	33	35	15	49	41	48	22	0	7	0	0	0	0	21	0	11	12	0	14.182	4.545	23.818	2.38957	2.80712	0.00499871	0.169563
R7EPT7	Uncharacterized protein	BN594_00662	Bacteroides uniformis CAG:3	326	FALSE	227	0	227	0	0	0	0	0	0	0	0	0	0	0	0	23	0	49	28	17	0	23	0	0	87	10.182	20.364	0	#NAME?	2.79949	0.00511831	0.169563
A6KYX8	Putative outer membrane protein, probably involved in nutrient binding	BVU_0947	Bacteroides vulgatus (strain ATCC 8482 / DSM 1447 / JCM 5826 / NBRC 14291 / NCTC 11154)	637	FALSE	206	206	0	0	19	0	0	21	77	36	18	24	11	0	0	0	0	0	0	0	0	0	0	0	0	6.682	0	13.364	Inf	2.79608	0.00517264	0.169563
A0A1V2LXS8	Fructose-1,6-bisphosphate aldolase, class II	AN396_08895	Epulopiscium sp. SCG-B11WGA-EpuloA1	287	FALSE	175	12	163	0	0	0	0	0	0	0	0	12	0	0	0	38	39	0	17	0	6	28	23	12	0	7.364	13.727	1	-3.77897	2.80128	0.0050901	0.169922
A0A5C2GCT8	IGH + IGL c254_light_IGKV1-12_IGKJ1 (Fragment)		Homo sapiens (Human)	107	FALSE	106	101	5	0	0	0	6	13	21	0	13	19	0	29	0	0	0	0	0	0	0	0	0	5	0	4.864	0.364	9.364	4.6865	2.82873	0.00467327	0.170236
A0A0M1VYL0	Glycerate dehydrogenase	BSBG_00137	Bacteroides sp. 9_1_42FAA	318	FALSE	474	151	323	6	21	12	0	42	0	0	19	37	0	14	6	17	33	48	20	23	25	28	47	62	14	19.864	26.909	12.818	-1.0699	2.79165	0.00524403	0.171084
A0A414Q0B2	Chaperone protein DnaK (HSP70) (Heat shock 70 kDa protein) (Heat shock protein 70)	dnaK DW663_01710	Fusobacterium mortiferum	606	FALSE	120	3	117	0	0	3	0	0	0	0	0	0	0	0	6	0	0	0	9	58	17	13	14	0	0	6.091	11.909	0.273	-5.44846	2.78984	0.00527333	0.173498
A0A173VL56	Transcription elongation factor GreA (Transcript cleavage factor GreA)	greA_2 greA DLSSTS7063_01560 DW265_10160 DW641_01820 ERS852408_02511 ERS852423_02929 ERS852573_03149 GT528_12070 GT576_09520	Dorea longicatena	160	TRUE	69	69	0	5	10	0	17	11	0	21	5	0	0	0	0	0	0	0	0	0	0	0	0	0	0	2.955	0	5.909	Inf	2.78703	0.00531929	0.173841
A0A4R4FIL6	Serine hydroxymethyltransferase (SHMT) (Serine methylase) (EC 2.1.2.1)	glyA E1963_01225	Extibacter muris	411	FALSE	99	99	0	14	33	0	17	20	0	0	0	0	15	0	0	0	0	0	0	0	0	0	0	0	0	5	0	10	Inf	2.78129	0.00541431	0.173841
A0A413GAX9	RagB/SusD family nutrient uptake outer membrane protein	DXA69_22730	Phocaeicola dorei	661	TRUE	1087	945	142	66	98	0	0	92	243	73	191	53	128	1	0	14	0	64	10	0	0	19	35	0	0	42.818	10.636	75	2.81789	2.77545	0.00551248	0.173841
A0A069S3N3	Cna B-type domain protein	M099_4150	Bacteroides vulgatus str. 3975 RP4	1113	TRUE	564	465	99	0	45	0	23	56	146	85	28	50	13	19	3	0	27	0	0	17	18	0	19	0	15	21	9.273	32.727	1.81943	2.76999	0.00560584	0.173841
A0A3A5SR83	TonB-dependent receptor	DW710_12650	Bacteroides sp. AM27-13	1113	TRUE	564	465	99	0	45	0	23	56	146	85	28	50	13	19	3	0	27	0	0	17	18	0	19	0	15	21	9.273	32.727	1.81943	2.76999	0.00560584	0.173841
A0A5C6KMW7	TonB-dependent receptor	FR997_06790	Phocaeicola dorei	1113	TRUE	564	465	99	0	45	0	23	56	146	85	28	50	13	19	3	0	27	0	0	17	18	0	19	0	15	21	9.273	32.727	1.81943	2.76999	0.00560584	0.173841
A0A1Q6HZL2	Enoyl-[acyl-carrier-protein] reductase [NADH] (EC 1.3.1.9)	BHV83_10030	Parabacteroides sp. merdae-related_45_40	285	TRUE	184	173	11	30	0	44	0	31	0	0	39	0	21	8	0	11	0	0	0	0	0	0	0	0	0	8.955	1.091	16.818	3.94642	2.76759	0.00564727	0.173841
A7A9L7	Enoyl-[acyl-carrier-protein] reductase [NADH] (EC 1.3.1.9)	PARMER_00067	Parabacteroides merdae ATCC 43184	285	TRUE	184	173	11	30	0	44	0	31	0	0	39	0	21	8	0	11	0	0	0	0	0	0	0	0	0	8.955	1.091	16.818	3.94642	2.76759	0.00564727	0.173841
B7B5M5	Enoyl-[acyl-carrier-protein] reductase [NADH] (EC 1.3.1.9)	PRABACTJOHN_00319	Parabacteroides johnsonii DSM 18315	285	TRUE	184	173	11	30	0	44	0	31	0	0	39	0	21	8	0	11	0	0	0	0	0	0	0	0	0	8.955	1.091	16.818	3.94642	2.76759	0.00564727	0.173841
A0A0M1W542	60 kDa chaperonin (GroEL protein) (Protein Cpn60)	groL groEL BSBG_02983	Bacteroides sp. 9_1_42FAA	545	FALSE	4359	3164	1195	0	420	212	80	386	964	170	342	268	161	161	69	127	88	184	0	169	37	173	119	147	82	170.636	108.818	232.455	1.09503	2.77537	0.00551393	0.173841
I8W2W7	Uncharacterized protein	HMPREF1065_04117	Bacteroides dorei CL03T12C01	661	FALSE	1087	945	142	66	98	0	0	92	243	73	191	53	128	1	0	14	0	64	10	0	0	19	35	0	0	42.818	10.636	75	2.81789	2.77545	0.00551248	0.173841
A0A3A6BYN3	Glutamate dehydrogenase	DWW30_05480	Bacteroides sp. AF15-14LB	445	FALSE	682	0	682	0	0	0	0	0	0	0	0	0	0	0	0	91	0	180	111	0	152	0	0	0	148	31.227	62.455	0	#NAME?	2.76655	0.00566526	0.173841
I9J9B7	Uncharacterized protein	HMPREF1058_00308	Bacteroides vulgatus CL09T03C04	1113	FALSE	564	465	99	0	45	0	23	56	146	85	28	50	13	19	3	0	27	0	0	17	18	0	19	0	15	21	9.273	32.727	1.81943	2.76999	0.00560584	0.175307
K5YJV1	Enoyl-[acyl-carrier-protein] reductase [NADH] (EC 1.3.1.9)	HMPREF1060_01631	Parabacteroides merdae CL03T12C32	285	FALSE	184	173	11	30	0	44	0	31	0	0	39	0	21	8	0	11	0	0	0	0	0	0	0	0	0	8.955	1.091	16.818	3.94642	2.76759	0.00564727	0.175583
A0A415DMX8	Seryl-tRNA synthetase (EC 6.1.1.11)	DW105_03905	Phocaeicola vulgatus (Bacteroides vulgatus)	424	FALSE	308	308	0	0	0	0	50	0	0	101	67	69	0	21	0	0	0	0	0	0	0	0	0	0	0	13.409	0	26.818	Inf	2.76266	0.00573322	0.175583
A0A0M1VZ85	Asparaginase	BSBG_00648	Bacteroides sp. 9_1_42FAA	328	TRUE	123	0	123	0	0	0	0	0	0	0	0	0	0	0	0	17	0	22	0	16	7	29	21	0	11	5.136	10.273	0	#NAME?	2.75419	0.00588377	0.175583
A0A372XWS9	Isoaspartyl peptidase/L-asparaginase	DW230_19675	Bacteroides sp. AM18-9	328	TRUE	123	0	123	0	0	0	0	0	0	0	0	0	0	0	0	17	0	22	0	16	7	29	21	0	11	5.136	10.273	0	#NAME?	2.75419	0.00588377	0.175583
A0A3A5ZN40	Isoaspartyl peptidase/L-asparaginase	DWY42_14460	Bacteroides sp. AF25-18	328	TRUE	123	0	123	0	0	0	0	0	0	0	0	0	0	0	0	17	0	22	0	16	7	29	21	0	11	5.136	10.273	0	#NAME?	2.75419	0.00588377	0.175583
B6VSV8	Uncharacterized protein	BACDOR_00359	Bacteroides dorei DSM 17855	312	TRUE	123	0	123	0	0	0	0	0	0	0	0	0	0	0	0	17	0	22	0	16	7	29	21	0	11	5.136	10.273	0	#NAME?	2.75419	0.00588377	0.175583
D1K222	L-asparaginase (EC 3.5.1.1)	iaaA HMPREF0105_1783	Bacteroides sp. 3_1_33FAA	328	TRUE	123	0	123	0	0	0	0	0	0	0	0	0	0	0	0	17	0	22	0	16	7	29	21	0	11	5.136	10.273	0	#NAME?	2.75419	0.00588377	0.175583
A0A0B3VRZ7	Glutamate dehydrogenase	QX51_18555	Terrisporobacter othiniensis	447	FALSE	467	0	467	0	0	0	0	0	0	0	0	0	0	0	69	57	194	0	43	67	0	0	0	37	0	24.909	49.818	0	#NAME?	2.7573	0.00582803	0.180976
I9FZ28	Uncharacterized protein	HMPREF1065_01570	Bacteroides dorei CL03T12C01	328	FALSE	123	0	123	0	0	0	0	0	0	0	0	0	0	0	0	17	0	22	0	16	7	29	21	0	11	5.136	10.273	0	#NAME?	2.75419	0.00588377	0.18529
A0A1C5NYN8	Bifunctional protein FolD [Includes: Methylenetetrahydrofolate dehydrogenase (EC 1.5.1.5); Methenyltetrahydrofolate cyclohydrolase (EC 3.5.4.9)]	folD SAMEA3545289_01120	uncultured Ruminococcus sp.	284	FALSE	123	123	0	8	0	0	0	37	0	0	34	30	0	14	0	0	0	0	0	0	0	0	0	0	0	5.364	0	10.727	Inf	2.74315	0.00608533	0.187939
A0A4X1W0N8	EF-hand domain-containing protein		Sus scrofa (Pig)	100	FALSE	369	92	277	0	0	12	0	0	19	0	15	26	5	15	6	0	0	46	38	32	35	40	37	43	0	15.955	23.909	8	-1.57949	2.73428	0.00625171	0.187939
A0A0U5PCW7	Fructose-bisphosphate aldolase class I (EC 4.1.2.13)	fda_2 BN3589_01693	Clostridium sp. C105KSO14	295	TRUE	133	21	112	2	0	0	0	9	4	0	0	6	0	0	3	9	0	30	14	0	5	9	0	23	19	5.591	9.636	1.545	-2.64046	2.72736	0.00638439	0.188338
R6JRL9	Fructose-bisphosphate aldolase class I (EC 4.1.2.13)	BN486_03763	Clostridium clostridioforme CAG:132	295	FALSE	133	21	112	2	0	0	0	9	4	0	0	6	0	0	3	9	0	30	14	0	5	9	0	23	19	5.591	9.636	1.545	-2.64046	2.72736	0.00638439	0.188626
R5N1P9	Phosphoglycerate kinase (EC 2.7.2.3)	pgk BN519_00774	Eubacterium sp. CAG:180	398	FALSE	228	41	187	5	0	9	0	0	6	0	0	0	21	0	10	17	27	0	18	0	16	29	25	0	45	11.409	18.364	4.455	-2.0435	2.72554	0.00641962	0.189878
A0A3A6F9Y4	Single-stranded DNA-binding protein (SSB)	ssb DW887_05935	Lachnospiraceae bacterium AM40-2BH	153	FALSE	53	53	0	0	0	3	0	14	6	8	16	0	0	6	0	0	0	0	0	0	0	0	0	0	0	2.091	0	4.182	Inf	2.72392	0.00645116	0.190203
A0A415BTB6	Dipeptidyl-peptidase (EC 3.4.14.-)	DW150_07215	Phocaeicola vulgatus (Bacteroides vulgatus)	721	FALSE	171	0	171	0	0	0	0	0	0	0	0	0	0	0	0	50	0	21	0	21	0	16	22	41	0	6.909	13.818	0	#NAME?	2.72063	0.00651584	0.190203
A0A4P8AME4	60 kDa chaperonin (GroEL protein) (Protein Cpn60)	groL groEL CCU04_026040	Escherichia coli O103:H2	548	TRUE	269	0	269	0	0	0	0	0	0	0	0	0	0	0	0	0	95	31	45	0	0	45	25	0	28	10.909	21.818	0	#NAME?	2.71455	0.00663653	0.190203
A0A1C5LF64	Formate--tetrahydrofolate ligase (EC 6.3.4.3) (Formyltetrahydrofolate synthetase) (FHS) (FTHFS)	fhs SAMEA3545337_00272	uncultured Clostridium sp.	556	TRUE	191	177	14	12	41	0	22	34	0	0	58	0	0	10	0	0	0	0	0	0	0	0	14	0	0	8.409	1.091	15.727	3.84967	2.71674	0.00659286	0.190203
A0A078RZE1	TPR repeat family protein	M094_1631	Bacteroides uniformis str. 3978 T3 ii	441	FALSE	628	12	616	0	0	0	0	0	0	0	0	0	3	9	26	51	0	143	40	0	97	0	0	0	259	31.273	60.909	1.636	-5.21809	2.71653	0.0065971	0.190203
A0A5A4TNY1	60 kDa chaperonin (GroEL protein) (Protein Cpn60)	groL groEL EC133313_02695	Escherichia coli O145:H28	548	FALSE	269	0	269	0	0	0	0	0	0	0	0	0	0	0	0	0	95	31	45	0	0	45	25	0	28	10.909	21.818	0	#NAME?	2.71455	0.00663653	0.190459
A0A417BPA5	Formate--tetrahydrofolate ligase (EC 6.3.4.3) (Formyltetrahydrofolate synthetase) (FHS) (FTHFS)	fhs DW928_01590	Firmicutes bacterium AM43-11BH	556	FALSE	191	177	14	12	41	0	22	34	0	0	58	0	0	10	0	0	0	0	0	0	0	0	14	0	0	8.409	1.091	15.727	3.84967	2.71674	0.00659286	0.190459
A0A480UGD5	Dehydrogenase/reductase SDR family member 11 (Fragment)		Sus scrofa (Pig)	310	FALSE	794	264	530	0	0	0	25	110	28	14	8	45	0	34	12	30	57	61	53	53	50	80	78	38	18	33.955	46.364	21.545	-1.10561	2.71193	0.00668932	0.191846
A0A1C5NQ08	4-hydroxyphenylacetate decarboxylase large subunit (EC 4.1.1.83)	csdB SAMEA3545337_00999	uncultured Clostridium sp.	843	FALSE	171	168	3	19	31	0	27	39	0	0	52	0	0	0	0	0	0	0	0	0	3	0	0	0	0	7.636	0.273	15	5.78136	2.71266	0.00667453	0.191846
A0A076ILF6	Phosphoribosylaminoimidazole-succinocarboxamide synthase (EC 6.3.2.6) (SAICAR synthetase)	purC B5F00_04065 DWW04_04820 DXA69_16685 E1I72_21075 E1I98_09380 E1J02_16030 E1J03_07860 E1J06_06890 EAJ02_03665 F2Y44_01340 F2Y51_02550 F2Y58_03675 F2Y61_06285 F2Y96_00835 F2Z07_00820	Phocaeicola dorei	314	TRUE	1582	136	1446	0	0	0	0	0	0	0	0	0	0	136	57	0	216	325	0	129	0	264	279	0	176	71.773	123.455	20.091	-2.61937	2.70412	0.00684849	0.191846
A0A0M1W2N5	Phosphoribosylaminoimidazole-succinocarboxamide synthase (EC 6.3.2.6) (SAICAR synthetase)	purC BSBG_01729	Bacteroides sp. 9_1_42FAA	314	TRUE	1582	136	1446	0	0	0	0	0	0	0	0	0	0	136	57	0	216	325	0	129	0	264	279	0	176	71.773	123.455	20.091	-2.61937	2.70412	0.00684849	0.191846
A0A372Y654	Phosphoribosylaminoimidazole-succinocarboxamide synthase (EC 6.3.2.6) (SAICAR synthetase)	purC DW230_02195	Bacteroides sp. AM18-9	314	TRUE	1582	136	1446	0	0	0	0	0	0	0	0	0	0	136	57	0	216	325	0	129	0	264	279	0	176	71.773	123.455	20.091	-2.61937	2.70412	0.00684849	0.191846
A0A3A6LTJ3	Phosphoribosylaminoimidazole-succinocarboxamide synthase (EC 6.3.2.6) (SAICAR synthetase)	purC DWW74_08185	Bacteroides sp. AF17-1	314	TRUE	1582	136	1446	0	0	0	0	0	0	0	0	0	0	136	57	0	216	325	0	129	0	264	279	0	176	71.773	123.455	20.091	-2.61937	2.70412	0.00684849	0.191879
D1JYS2	Phosphoribosylaminoimidazole-succinocarboxamide synthase (EC 6.3.2.6) (SAICAR synthetase)	purC HMPREF0105_0514	Bacteroides sp. 3_1_33FAA	314	FALSE	1582	136	1446	0	0	0	0	0	0	0	0	0	0	136	57	0	216	325	0	129	0	264	279	0	176	71.773	123.455	20.091	-2.61937	2.70412	0.00684849	0.194803
A0A3A5T1W6	SusC/RagA family TonB-linked outer membrane protein	DW710_00345	Bacteroides sp. AM27-13	1013	FALSE	1319	982	337	42	76	31	73	174	0	237	125	140	84	0	12	0	54	0	0	0	25	35	116	95	0	54.818	27.545	82.091	1.57541	2.703	0.00687178	0.194803
A0A174LTF2	Predicted ATPase/kinase involved in NAD metabolism	ERS417307_03361	Bacteroides uniformis	505	TRUE	360	0	360	0	0	0	0	0	0	0	0	0	0	0	28	31	0	77	39	0	53	0	0	0	132	18.727	37.455	0	#NAME?	2.69371	0.0070662	0.194803
C6JCV5	Propanediol utilization protein PduA	RSAG_01772	Ruminococcus sp. 5_1_39BFAA	158	FALSE	421	384	37	34	0	0	111	63	3	42	52	20	17	42	0	0	0	0	0	0	22	0	15	0	0	21.591	3.455	39.727	3.52356	2.69408	0.00705824	0.194803
A0A414JKL3	DUF4301 family protein	DW729_17705	Bacteroides uniformis	505	FALSE	360	0	360	0	0	0	0	0	0	0	0	0	0	0	28	31	0	77	39	0	53	0	0	0	132	18.727	37.455	0	#NAME?	2.69371	0.0070662	0.194954
F7KMN4	Uncharacterized protein	HMPREF0993_00237	Lachnospiraceae bacterium 5_1_57FAA	436	FALSE	217	25	192	0	0	0	0	0	3	0	0	15	7	0	0	0	16	12	13	49	31	0	0	33	38	9.773	17.273	2.273	-2.926	2.6958	0.00702197	0.195442
A0A3A6LE20	60 kDa chaperonin (GroEL protein) (Protein Cpn60)	groL groEL DWW74_20095	Bacteroides sp. AF17-1	545	FALSE	4458	3165	1293	0	420	212	80	386	964	171	342	268	161	161	69	127	88	184	98	169	37	173	119	147	82	175.409	118.273	232.545	0.975395	2.69239	0.00709413	0.195442
A0A0G2JM16	Mucin-4	MUC4	Homo sapiens (Human)	5314	TRUE	59	59	0	0	0	8	0	10	7	0	6	12	0	16	0	0	0	0	0	0	0	0	0	0	0	2.682	0	5.364	Inf	2.68736	0.00720191	0.195442
A0A0G2JQK9	Mucin-4	MUC4	Homo sapiens (Human)	7076	TRUE	59	59	0	0	0	8	0	10	7	0	6	12	0	16	0	0	0	0	0	0	0	0	0	0	0	2.682	0	5.364	Inf	2.68736	0.00720191	0.195442
A0A0G2JRU8	Mucin-4	MUC4	Homo sapiens (Human)	1125	TRUE	59	59	0	0	0	8	0	10	7	0	6	12	0	16	0	0	0	0	0	0	0	0	0	0	0	2.682	0	5.364	Inf	2.68736	0.00720191	0.195749
Q99102	Mucin-4 (MUC-4) (Ascites sialoglycoprotein) (ASGP) (Pancreatic adenocarcinoma mucin) (Testis mucin) (Tracheobronchial mucin) [Cleaved into: Mucin-4 alpha chain (Ascites sialoglycoprotein 1) (ASGP-1); Mucin-4 beta chain (Ascites sialoglycoprotein 2) (ASGP-2)]	MUC4	Homo sapiens (Human)	2169	TRUE	59	59	0	0	0	8	0	10	7	0	6	12	0	16	0	0	0	0	0	0	0	0	0	0	0	2.682	0	5.364	Inf	2.68736	0.00720191	0.195749
A0A0G2JNL3	Mucin-4	MUC4	Homo sapiens (Human)	2138	TRUE	60	60	0	0	0	8	0	10	7	0	6	13	0	16	0	0	0	0	0	0	0	0	0	0	0	2.727	0	5.455	Inf	2.68372	0.00728085	0.195749
E7ENC5	Mucin-4	MUC4	Homo sapiens (Human)	5360	TRUE	60	60	0	0	0	8	0	10	7	0	6	13	0	16	0	0	0	0	0	0	0	0	0	0	0	2.727	0	5.455	Inf	2.68372	0.00728085	0.196216
E7EWN1	Mucin-4	MUC4	Homo sapiens (Human)	5070	TRUE	60	60	0	0	0	8	0	10	7	0	6	13	0	16	0	0	0	0	0	0	0	0	0	0	0	2.727	0	5.455	Inf	2.68372	0.00728085	0.196216
A0A1H2Y1N5	Periplasmic chaperone for outer membrane proteins Skp	SAMN05444400_10918	Bacteroides faecis MAJ27	171	TRUE	240	5	235	0	0	0	0	0	0	0	5	0	0	0	0	0	0	61	59	0	12	29	20	0	54	10.318	20.273	0.364	-5.8009	2.6788	0.00738859	0.196216
A0A372UPZ4	OmpH family outer membrane protein	DW640_15340	Bacteroides sp. AM23-12	171	TRUE	240	5	235	0	0	0	0	0	0	0	5	0	0	0	0	0	0	61	59	0	12	29	20	0	54	10.318	20.273	0.364	-5.8009	2.6788	0.00738859	0.196216
Q8A1E3	Putative outer membrane protein OmpH	BT_3723	Bacteroides thetaiotaomicron (strain ATCC 29148 / DSM 2079 / NCTC 10582 / E50 / VPI-5482)	157	TRUE	240	5	235	0	0	0	0	0	0	0	5	0	0	0	0	0	0	61	59	0	12	29	20	0	54	10.318	20.273	0.364	-5.8009	2.6788	0.00738859	0.197215
R6W489	Cationic outer membrane protein OmpH	BN607_02339	Bacteroides faecis CAG:32	171	FALSE	240	5	235	0	0	0	0	0	0	0	5	0	0	0	0	0	0	61	59	0	12	29	20	0	54	10.318	20.273	0.364	-5.8009	2.6788	0.00738859	0.197215
A0A139KFR5	Elongation factor Tu (Fragment)	HMPREF3036_00554	Sutterella sp. KLE1602	366	FALSE	521	110	411	0	51	0	0	24	0	0	7	9	0	19	0	77	0	53	67	57	43	22	33	59	0	22.545	35.636	9.455	-1.91427	2.67506	0.00747165	0.197374
A0A412ADL6	SusC/RagA family TonB-linked outer membrane protein	DWZ06_17715	Phocaeicola vulgatus (Bacteroides vulgatus)	1130	FALSE	473	473	0	0	115	0	0	101	174	0	0	37	0	46	0	0	0	0	0	0	0	0	0	0	0	16.5	0	33	Inf	2.67537	0.0074646	0.197374
A0A024R9B8	Carboxypeptidase Q (Plasma glutamate carboxypeptidase)	PGCP hCG_1781369	Homo sapiens (Human)	472	TRUE	176	176	0	0	15	0	68	0	0	39	0	15	22	17	0	0	0	0	0	0	0	0	0	0	0	9.409	0	18.818	Inf	2.67174	0.00754584	0.197374
A0A139KUZ7	Acyl carrier protein (ACP)	acpP DHW41_06515 DW206_15705 DW890_14610 DWV35_01080 DWX70_11760 DYI28_20220 F3B42_09335 F3B53_12310 F3B72_15935 F3B81_20615 F3B85_16820 F3B98_02840 F3D51_21885 F3D56_24285 F3D58_25340 F3D66_13635 F3D71_01425 F3F25_25995 F3F38_11840 F3F42_25575 F3F51_09130 HMPREF2532_04102	Bacteroides ovatus	78	FALSE	258	74	184	0	0	8	0	13	0	23	11	11	0	8	5	0	15	24	19	12	16	18	12	25	38	11.091	16.364	5.818	-1.49185	2.67276	0.00752294	0.197754
A0A174W828	N-acetylneuraminate lyase (EC 4.1.3.3)	nanA ERS852569_03691	Blautia obeum	305	FALSE	229	205	24	18	54	18	22	36	24	19	0	14	0	0	0	0	0	0	24	0	0	0	0	0	0	9.5	2.364	16.636	2.81526	2.67174	0.00754581	0.197754
A0A139KCU9	Thiol peroxidase (Tpx) (EC 1.11.1.24) (Peroxiredoxin tpx) (Prx) (Thioredoxin peroxidase) (Thioredoxin-dependent peroxiredoxin)	tpx DW216_09480 DW729_17060 DW758_14880 DW795_00430 DW831_14050 DW873_05965 DWW83_09465 DWY92_04060 DXB37_17435 DXB64_19505 DXC07_15485 DXC80_08275 DXC91_00680 DXD90_08465 EAJ11_16135 EP145_10435 ERS852462_02411 ERS852510_00994 ERS852554_03569 GAO04_15375 GAP44_16740 GAP49_14705 GAP56_06255 GAQ27_01615 GAQ37_14275 GAQ49_13595 GAQ59_07910 GAS34_18650 HMPREF2141_01197	Bacteroides uniformis	166	TRUE	214	0	214	0	0	0	0	0	0	0	0	0	0	0	6	17	0	50	31	0	35	0	0	0	75	10.318	20.636	0	#NAME?	2.66309	0.00774256	0.197754
A0A3A5PFJ6	Thiol peroxidase (Tpx) (EC 1.11.1.24) (Peroxiredoxin tpx) (Prx) (Thioredoxin peroxidase) (Thioredoxin-dependent peroxiredoxin)	tpx DW039_11825	Bacteroides sp. AF39-16AC	166	TRUE	214	0	214	0	0	0	0	0	0	0	0	0	0	0	6	17	0	50	31	0	35	0	0	0	75	10.318	20.636	0	#NAME?	2.66309	0.00774256	0.197754
A0A3A5STZ0	Thiol peroxidase (Tpx) (EC 1.11.1.24) (Peroxiredoxin tpx) (Prx) (Thioredoxin peroxidase) (Thioredoxin-dependent peroxiredoxin)	tpx DW777_04570	Bacteroides sp. AM30-16	166	TRUE	214	0	214	0	0	0	0	0	0	0	0	0	0	0	6	17	0	50	31	0	35	0	0	0	75	10.318	20.636	0	#NAME?	2.66309	0.00774256	0.197754
A0A3A6BX43	Thiol peroxidase (Tpx) (EC 1.11.1.24) (Peroxiredoxin tpx) (Prx) (Thioredoxin peroxidase) (Thioredoxin-dependent peroxiredoxin)	tpx DWW30_08870	Bacteroides sp. AF15-14LB	166	TRUE	214	0	214	0	0	0	0	0	0	0	0	0	0	0	6	17	0	50	31	0	35	0	0	0	75	10.318	20.636	0	#NAME?	2.66309	0.00774256	0.197754
A0A1C6JWT2	60 kDa chaperonin (GroEL protein) (Protein Cpn60)	groL groEL SAMEA3545252_01953 SAMEA3545421_02563	uncultured Blautia sp.	540	FALSE	662	482	180	36	0	23	49	128	56	0	85	31	41	33	0	34	27	47	52	0	0	0	20	0	0	29.091	14.909	43.273	1.53727	2.66447	0.00771102	0.197754
A0A139KK40	Elongation factor Tu (EF-Tu)	tuf HMPREF3036_00126	Sutterella sp. KLE1602	396	FALSE	522	111	411	0	51	0	0	24	0	0	7	10	0	19	0	77	0	53	67	57	43	22	33	59	0	22.591	35.636	9.545	-1.90046	2.66816	0.00762686	0.197754
A7V9R5	Thiol peroxidase (Tpx) (EC 1.11.1.24) (Peroxiredoxin tpx) (Prx) (Thioredoxin peroxidase) (Thioredoxin-dependent peroxiredoxin)	tpx BACUNI_04341	Bacteroides uniformis (strain ATCC 8492 / DSM 6597 / CIP 103695 / JCM 5828 / NCTC 13054 / VPI 0061)	166	FALSE	214	0	214	0	0	0	0	0	0	0	0	0	0	0	6	17	0	50	31	0	35	0	0	0	75	10.318	20.636	0	#NAME?	2.66309	0.00774256	0.199294
A0A3R6GHL5	TonB-dependent receptor	DWZ81_10545	Parabacteroides merdae	414	FALSE	75	73	2	14	0	11	0	16	0	0	12	0	16	4	0	0	0	0	0	0	0	2	0	0	0	3.909	0.182	7.636	5.39232	2.66872	0.00761407	0.19961
A0A397WPL7	SusC/RagA family TonB-linked outer membrane protein (TonB-linked outer membrane protein, SusC/RagA family)	CK234_00386 DWV70_02550 DWX35_03820 DXB34_03650 DXC16_03465 DXD33_20320 F9Z96_02270 GAX98_13770 GAZ06_01275 GAZ09_06735 GAZ65_12800	Phocaeicola vulgatus (Bacteroides vulgatus)	1013	FALSE	1321	984	337	42	76	0	73	174	0	237	125	140	84	33	12	0	54	0	0	0	25	35	116	95	0	56	27.545	84.455	1.61636	2.65949	0.00782582	0.200162
A0A078QNS3	Fumarate hydratase class I (EC 4.2.1.2)	fumB M097_4833	Bacteroides vulgatus str. 3775 SL(B) 10 (iv)	547	FALSE	1765	1389	376	122	186	193	0	203	0	290	192	102	101	0	0	172	0	0	0	105	0	0	99	0	0	75.045	34.273	115.818	1.75673	2.65797	0.00786119	0.200162
Q6N092	Uncharacterized protein DKFZp686K18196 (Fragment)	DKFZp686K18196	Homo sapiens (Human)	519	FALSE	3557	3557	0	0	0	0	769	291	232	0	386	622	182	1075	0	0	0	0	0	0	0	0	0	0	0	195	0	390	Inf	2.65581	0.00791182	0.204731
A0A239WHD1	Glyceraldehyde-3-phosphate dehydrogenase	gapA SAMEA4504048_00255	Streptococcus acidominimus	337	FALSE	351	0	351	0	0	0	0	0	0	0	0	0	0	0	33	103	87	0	0	0	0	0	68	60	0	16.818	33.636	0	#NAME?	2.65508	0.00792903	0.20617
A0A2Y9BCX8	Monosaccharide ABC transporter substrate-binding protein (CUT2 family) (Monosaccharide ABC transporter substrate-binding protein, CUT2 family)	A8806_10664 SAMN05216536_10664	Faecalicatena orotica	380	FALSE	221	206	15	15	31	2	15	27	34	0	36	0	0	46	0	0	0	0	0	0	15	0	0	0	0	10.545	1.636	19.455	3.57154	2.64647	0.00813359	0.206626
A0A3A5T0N3	Glycoside hydrolase family 2 protein	DW710_16030	Bacteroides sp. AM27-13	892	FALSE	585	87	498	0	0	13	9	0	0	36	29	0	0	0	9	99	82	0	60	7	28	84	129	0	0	25.409	44.091	6.727	-2.71239	2.64312	0.00821452	0.208226
A0A4X1V387	Folate_rec domain-containing protein	FOLR1	Sus scrofa (Pig)	346	FALSE	814	76	738	0	0	0	0	0	0	0	45	23	0	8	41	0	49	131	0	145	117	120	0	135	0	36.909	67.182	6.636	-3.33961	2.6414	0.00825647	0.208226
A0A078QYN7	TonB-linked outer membrane, SusC/RagA family protein	M097_3308	Bacteroides vulgatus str. 3775 SL(B) 10 (iv)	1094	TRUE	537	74	463	0	0	0	0	0	41	0	5	25	0	3	23	88	124	0	58	0	128	0	0	0	42	25.909	47	4.818	-3.2861	2.62974	0.00854514	0.208226
A0A380ZJB9	SusC/RagA family TonB-linked outer membrane protein (TonB-dependent receptor) (TonB-dependent receptor SusC)	susC_28 DW869_06535 GAS47_15645 NCTC10583_02865 VIC01_00781	Phocaeicola vulgatus (Bacteroides vulgatus)	1117	TRUE	537	74	463	0	0	0	0	0	41	0	5	25	0	3	23	88	124	0	58	0	128	0	0	0	42	25.909	47	4.818	-3.2861	2.62974	0.00854514	0.208226
A0A1C7H4F8	Acyl carrier protein (ACP)	acpP A4V03_19185 D7W50_04035	Bacteroides caecimuris	78	TRUE	278	74	204	0	0	8	0	13	0	23	11	11	0	8	5	20	15	24	19	12	16	18	12	25	38	12.045	18.273	5.818	-1.65105	2.63238	0.00847882	0.208226
D6CZU9	Acyl carrier protein (ACP)	acpP BXY_26580	Bacteroides xylanisolvens XB1A	78	TRUE	278	74	204	0	0	8	0	13	0	23	11	11	0	8	5	20	15	24	19	12	16	18	12	25	38	12.045	18.273	5.818	-1.65105	2.63238	0.00847882	0.208226
A0A3A5R334	Thiol peroxidase (Tpx) (EC 1.11.1.24) (Peroxiredoxin tpx) (Prx) (Thioredoxin peroxidase) (Thioredoxin-dependent peroxiredoxin)	tpx DW947_09930	Bacteroides sp. AM44-19	166	TRUE	192	0	192	0	0	0	0	0	0	0	0	0	0	0	6	17	0	50	0	9	35	0	0	0	75	9.273	18.545	0	#NAME?	2.62818	0.00858418	0.208226
D4V541	TonB-dependent receptor	tonB CUU_2435	Bacteroides vulgatus PC510	1094	FALSE	537	74	463	0	0	0	0	0	41	0	5	25	0	3	23	88	124	0	58	0	128	0	0	0	42	25.909	47	4.818	-3.2861	2.62974	0.00854514	0.208226
P01009	Alpha-1-antitrypsin (Alpha-1 protease inhibitor) (Alpha-1-antiproteinase) (Serpin A1) [Cleaved into: Short peptide from AAT (SPAAT)]	SERPINA1 AAT PI PRO0684 PRO2209	Homo sapiens (Human)	418	FALSE	428	404	24	21	16	50	0	95	0	30	0	0	86	106	0	0	0	0	0	0	0	0	0	24	0	22.409	1.636	43.182	4.72186	2.63644	0.0083782	0.208226
F7M2Q0	Acyl carrier protein (ACP)	acpP HMPREF0127_01737	Bacteroides sp. 1_1_30	78	FALSE	278	74	204	0	0	8	0	13	0	23	11	11	0	8	5	20	15	24	19	12	16	18	12	25	38	12.045	18.273	5.818	-1.65105	2.63238	0.00847882	0.208226
A0A412QX92	TonB-dependent receptor	DWX04_06930	Phocaeicola vulgatus (Bacteroides vulgatus)	1122	FALSE	209	209	0	0	13	0	14	26	97	52	0	7	0	0	0	0	0	0	0	0	0	0	0	0	0	6.318	0	12.636	Inf	2.63739	0.00835474	0.208226
A0A3A6LAV0	Thiol peroxidase (Tpx) (EC 1.11.1.24) (Peroxiredoxin tpx) (Prx) (Thioredoxin peroxidase) (Thioredoxin-dependent peroxiredoxin)	tpx DWZ80_07860	Bacteroides sp. AF35-22	166	FALSE	192	0	192	0	0	0	0	0	0	0	0	0	0	0	6	17	0	50	0	9	35	0	0	0	75	9.273	18.545	0	#NAME?	2.62818	0.00858418	0.208282
A0A0F0CAE3	Elongation factor Tu (EF-Tu)	tuf CLFS41_44200	Clostridium sp. FS41	397	FALSE	159	0	159	0	0	0	0	0	0	0	0	0	0	0	0	0	0	80	0	38	0	0	19	22	0	5.818	11.636	0	#NAME?	2.6357	0.00839645	0.20845
R6GXN7	NifU_N domain-containing protein	BN490_00512	Firmicutes bacterium CAG:137	230	FALSE	155	0	155	0	0	0	0	0	0	0	0	0	0	0	5	47	15	0	25	0	0	32	31	0	0	7.091	14.182	0	#NAME?	2.62715	0.00861046	0.20845
A0A417BP27	4-hydroxy-tetrahydrodipicolinate reductase (HTPA reductase) (EC 1.17.1.8)	dapB DW928_00415	Firmicutes bacterium AM43-11BH	252	TRUE	57	57	0	5	12	0	8	9	0	7	11	0	5	0	0	0	0	0	0	0	0	0	0	0	0	2.545	0	5.091	Inf	2.62542	0.00865434	0.209238
R5D6G5	Formate--tetrahydrofolate ligase (EC 6.3.4.3) (Formyltetrahydrofolate synthetase) (FHS) (FTHFS)	fhs BN457_01943	Dorea sp. CAG:105	559	FALSE	734	63	671	0	0	0	0	0	0	0	0	63	0	0	0	129	77	0	122	124	0	0	0	64	155	33.773	62.182	5.364	-3.53521	2.62498	0.00866542	0.209238
A0A0P0LQB4	Outer membrane protein (Putative outer membrane protein) (RagB/SusD family nutrient uptake outer membrane protein)	BvMPK_2107 DW869_21620 NCTC10583_01397	Phocaeicola vulgatus (Bacteroides vulgatus)	545	TRUE	242	230	12	0	43	0	0	54	85	0	0	30	0	18	0	0	12	0	0	0	0	0	0	0	0	8.364	0.909	15.818	4.12102	2.62087	0.00877046	0.209238
A0A412ADS7	RagB/SusD family nutrient uptake outer membrane protein	DWZ06_17710	Phocaeicola vulgatus (Bacteroides vulgatus)	545	FALSE	242	230	12	0	43	0	0	54	85	0	0	30	0	18	0	0	12	0	0	0	0	0	0	0	0	8.364	0.909	15.818	4.12102	2.62087	0.00877046	0.211106
A0A3C1UWP1	Phosphoglycerate kinase (EC 2.7.2.3) (Fragment)	pgk DCR31_02790	Ruminococcaceae bacterium	287	FALSE	201	0	201	0	0	0	0	0	0	0	0	0	0	0	0	35	43	22	33	0	0	11	0	0	57	8.909	17.818	0	#NAME?	2.62256	0.00872707	0.211106
A0A174QDC9	DNA gyrase subunit A (EC 5.6.2.2)	gyrA_1 gyrA gyrA_2 DW105_09845 DW193_19215 DW783_06470 DW935_12860 DWV70_12335 DWX04_13315 DWZ06_13900 DWZ36_07850 DWZ72_02515 DXC16_06200 DXC44_12665 DXD33_05065 DXD46_07710 EH214_01095 ERS852509_02567 ERS852556_00881 F9Z96_14830 GAS14_13930 GAS15_10465 GAS17_14570 GAS24_10695 GAS36_13265 GAS47_07025 GAS69_11145 GAS74_12945 GAS94_12210 GAS96_12510 GAS98_07540 GAT08_09775 GAX90_09000 GAX91_09575 …	Phocaeicola vulgatus (Bacteroides vulgatus)	855	TRUE	249	224	25	5	77	0	0	17	76	28	15	0	6	0	0	0	9	3	13	0	0	0	0	0	0	8.545	2.091	15	2.84276	2.61411	0.00894599	0.211106
A0A5C6K9T3	DNA gyrase subunit A (EC 5.6.2.2)	gyrA FR997_14845 FSA04_08960	Phocaeicola dorei	855	TRUE	249	224	25	5	77	0	0	17	76	28	15	0	6	0	0	0	9	3	13	0	0	0	0	0	0	8.545	2.091	15	2.84276	2.61411	0.00894599	0.211106
A0A3E5EN35	Phosphoribosylaminoimidazole-succinocarboxamide synthase (EC 6.3.2.6) (SAICAR synthetase)	purC DW838_14640 DXB36_10065	Dorea formicigenerans	287	TRUE	109	109	0	13	38	0	23	0	12	0	0	0	13	10	0	0	0	0	0	0	0	0	0	0	0	5.727	0	11.455	Inf	2.61605	0.00889548	0.211748
R9HBZ4	DNA gyrase subunit A (EC 5.6.2.2)	gyrA C800_02759	Bacteroides vulgatus dnLKV7	855	FALSE	249	224	25	5	77	0	0	17	76	28	15	0	6	0	0	0	9	3	13	0	0	0	0	0	0	8.545	2.091	15	2.84276	2.61411	0.00894599	0.211748
R9HKN7	UDP-glucose 4-epimerase (EC 5.1.3.2)	C800_01339	Bacteroides vulgatus dnLKV7	344	FALSE	1759	562	1197	42	0	89	96	193	0	0	88	0	54	0	24	81	120	196	94	73	120	144	111	150	84	77.045	102.727	51.364	-1	2.61122	0.00902197	0.211902
A0A5C2G903	IGL c316_light_IGKV6-21_IGKJ1 (Fragment)		Homo sapiens (Human)	107	FALSE	70	70	0	0	0	0	0	11	13	0	10	12	0	24	0	0	0	0	0	0	0	0	0	0	0	3.273	0	6.545	Inf	2.61172	0.00900881	0.211902
A0A374C652	60 kDa chaperonin (GroEL protein) (Protein Cpn60)	groL groEL DW901_03120	Firmicutes bacterium AM41-5BH	541	TRUE	995	995	0	108	0	0	84	352	198	54	199	0	0	0	0	0	0	0	0	0	0	0	0	0	0	38	0	76	Inf	2.6049	0.00919013	0.211902
A7AHR8	Glucose-6-phosphate isomerase (GPI) (EC 5.3.1.9) (Phosphoglucose isomerase) (PGI) (Phosphohexose isomerase) (PHI)	pgi PARMER_02970	Parabacteroides merdae ATCC 43184	447	TRUE	872	641	231	89	38	136	0	110	0	45	72	28	83	40	0	0	0	43	0	0	37	0	0	85	66	40.318	19.091	61.545	1.68877	2.59198	0.00954266	0.211902
A0A374V142	Polyribonucleotide nucleotidyltransferase (EC 2.7.7.8) (Polynucleotide phosphorylase) (PNPase)	pnp DXC20_01120	Bacteroides sp. OM08-17BH	716	TRUE	464	44	420	0	0	0	0	0	0	0	0	44	0	0	18	64	49	97	58	0	0	0	25	0	109	21.364	39	3.727	-3.38728	2.57571	0.0100035	0.211902
A0A4Q5GC01	Polyribonucleotide nucleotidyltransferase (EC 2.7.7.8) (Polynucleotide phosphorylase) (PNPase)	pnp EAJ09_04380 F9939_01845	Bacteroides stercoris	716	TRUE	464	44	420	0	0	0	0	0	0	0	0	44	0	0	18	64	49	97	58	0	0	0	25	0	109	21.364	39	3.727	-3.38728	2.57571	0.0100035	0.211902
A0A173ZAE2	Lactate/malate dehydrogenase (EC 1.1.1.37) (Malate dehydrogenase)	mdh_2 DW758_16095 DWX44_11860 DXB64_04525 DXC07_14635 ERS852462_01831	Bacteroides uniformis	333	TRUE	463	0	463	0	0	0	0	0	0	0	0	0	0	0	52	0	0	104	0	87	62	0	0	0	158	25.136	50.273	0	#NAME?	2.58221	0.00981707	0.211902
A0A3A5SEY6	Malate dehydrogenase	DW777_14505	Bacteroides sp. AM30-16	333	TRUE	463	0	463	0	0	0	0	0	0	0	0	0	0	0	52	0	0	104	0	87	62	0	0	0	158	25.136	50.273	0	#NAME?	2.58221	0.00981707	0.211902
A0A3A5ZTH2	Malate dehydrogenase	DWY55_12755	Bacteroides sp. AF25-38AC	333	TRUE	463	0	463	0	0	0	0	0	0	0	0	0	0	0	52	0	0	104	0	87	62	0	0	0	158	25.136	50.273	0	#NAME?	2.58221	0.00981707	0.211902
A0A3E5ER46	Malate dehydrogenase	DWX87_13795 DXB37_16920	Bacteroides uniformis	333	TRUE	463	0	463	0	0	0	0	0	0	0	0	0	0	0	52	0	0	104	0	87	62	0	0	0	158	25.136	50.273	0	#NAME?	2.58221	0.00981707	0.211902
A0A0N7IAN5	TonB dependent receptor	Btheta7330_03859	Bacteroides thetaiotaomicron	1117	TRUE	372	34	338	0	0	0	0	34	0	0	0	0	0	0	0	0	0	74	75	0	29	21	0	33	106	15.955	29.818	2.091	-3.83399	2.58077	0.00985809	0.211902
A0A139JS87	Outer membrane cobalamin receptor protein (SusC/RagA family TonB-linked outer membrane protein) (TonB-dependent receptor) (TonB-dependent receptor plug domain protein) (TonB-linked outer membrane protein, SusC/RagA family)	DW011_06520 ERS852557_00415 GAN99_10875 HMPREF2534_05013 SAMN02910322_01594	Bacteroides thetaiotaomicron	1117	TRUE	372	34	338	0	0	0	0	34	0	0	0	0	0	0	0	0	0	74	75	0	29	21	0	33	106	15.955	29.818	2.091	-3.83399	2.58077	0.00985809	0.211902
A0A3E5HAA4	SusC/RagA family TonB-linked outer membrane protein	DXA83_16745	Bacteroides thetaiotaomicron	1117	TRUE	372	34	338	0	0	0	0	34	0	0	0	0	0	0	0	0	0	74	75	0	29	21	0	33	106	15.955	29.818	2.091	-3.83399	2.58077	0.00985809	0.211902
C3Q977	Acyl carrier protein (ACP)	acpP BSAG_00221	Bacteroides sp. D1	78	TRUE	236	70	166	0	0	0	0	13	0	23	11	11	4	8	5	20	15	24	19	12	16	18	12	25	0	10.091	14.455	5.727	-1.3356	2.57895	0.00991024	0.211902
A0A0P0M151	Putative outer membrane protein (RagB/SusD domain protein) (RagB/SusD family nutrient uptake outer membrane protein) (Starch-binding associating with outer membrane) (SusD family protein)	BvMPK_0897 CK234_00481 DW105_08885 DW193_05225 DW783_19935 DW935_17770 DWV70_06370 DWZ06_17410 DWZ36_15560 DWZ72_03755 DXC44_06000 DXD33_18515 DXD46_17720 EH214_03151 ERS852556_00022 F9Z96_19020 GAS69_01730 GAS98_01310 GAT08_01715 GAX90_00085 GAX91_01735 GAX98_09270 GAY00_01710 GAY06_00085 GAY10_01360 GAY81_20395 GAY89_01560 GAZ00_20315 GAZ06_07490 GAZ09_07325 GAZ65_09610 GAZ74_14980 GAZ87_00925 …	Phocaeicola vulgatus (Bacteroides vulgatus)	640	TRUE	91	89	2	5	12	0	0	0	37	11	8	16	0	0	0	0	0	0	0	0	0	2	0	0	0	3.136	0.182	6.091	5.06609	2.59965	0.009332	0.211902
D7X4D2	Glucose-specific phosphotransferase enzyme IIA component (EC 2.7.1.-)	crr HMPREF9552_01469	Escherichia coli MS 198-1	169	TRUE	91	6	85	6	0	0	0	0	0	0	0	0	0	0	0	7	0	6	20	0	0	13	13	10	16	4.091	7.364	0.818	-3.16993	2.57567	0.0100046	0.211902
A0A3R8R1I9	BMC domain-containing protein	EBB54_01270	Schaedlerella arabinosiphila	182	TRUE	50	50	0	0	11	0	12	9	6	0	0	0	7	5	0	0	0	0	0	0	0	0	0	0	0	2.364	0	4.727	Inf	2.59463	0.00946937	0.211902
R9K5A5	Uncharacterized protein	C808_02862	Lachnospiraceae bacterium M18-1	182	TRUE	50	50	0	0	11	0	12	9	6	0	0	0	7	5	0	0	0	0	0	0	0	0	0	0	0	2.364	0	4.727	Inf	2.59463	0.00946937	0.211902
R5EGY6	Dephospho-CoA kinase (EC 2.7.1.24) (Dephosphocoenzyme A kinase)	coaE BN466_00973	Firmicutes bacterium CAG:110	800	TRUE	40	0	40	0	0	0	0	0	0	0	0	0	0	0	2	14	4	0	0	0	4	9	7	0	0	1.909	3.818	0	#NAME?	2.583	0.00979466	0.211902
V9HWI4	Lactotransferrin	HEL110	Homo sapiens (Human)	710	FALSE	7424	7300	124	0	826	442	2254	951	65	0	0	799	650	1313	18	0	0	46	60	0	0	0	0	0	0	401.364	13.182	789.545	5.9044	2.60576	0.00916716	0.211902
F6KPG5	Albumin (Fragment)		Homo sapiens (Human)	585	FALSE	4167	1651	2516	0	118	106	0	245	283	420	257	222	0	0	172	0	231	271	212	229	213	330	306	274	278	174.591	238.091	111.091	-1.09977	2.5817	0.00983162	0.211902
A0A3A5XJ33	SusC/RagA family TonB-linked outer membrane protein	DWZ41_05935	Bacteroides sp. AF32-15BH	1013	FALSE	1177	841	336	42	76	31	73	0	0	237	125	140	84	33	12	0	54	0	0	0	25	35	116	94	0	51.864	27.455	76.273	1.47412	2.60484	0.00919169	0.211902
A0A494ZTV7	60 kDa chaperonin (GroEL protein) (Protein Cpn60)	groL groEL D8Q48_08055	Ruminococcus sp. B05	541	FALSE	995	995	0	108	0	0	84	352	198	54	199	0	0	0	0	0	0	0	0	0	0	0	0	0	0	38	0	76	Inf	2.6049	0.00919013	0.211902
A0A4Q5CI09	Glucose-6-phosphate isomerase (GPI) (EC 5.3.1.9) (Phosphoglucose isomerase) (PGI) (Phosphohexose isomerase) (PHI)	pgi EAJ15_04805	Parabacteroides merdae	447	FALSE	873	642	231	89	38	136	0	111	0	45	72	28	83	40	0	0	0	43	0	0	37	0	0	85	66	40.318	19.091	61.545	1.68877	2.59198	0.00954266	0.211902
K6A159	Glucose-6-phosphate isomerase (GPI) (EC 5.3.1.9) (Phosphoglucose isomerase) (PGI) (Phosphohexose isomerase) (PHI)	pgi HMPREF1060_00107	Parabacteroides merdae CL03T12C32	447	FALSE	872	641	231	89	38	136	0	110	0	45	72	28	83	40	0	0	0	43	0	0	37	0	0	85	66	40.318	19.091	61.545	1.68877	2.59198	0.00954266	0.211902
P08236	Beta-glucuronidase (EC 3.2.1.31) (Beta-G1)	GUSB	Homo sapiens (Human)	651	FALSE	629	607	22	0	58	0	140	0	0	121	0	57	108	123	22	0	0	0	0	0	0	0	0	0	0	36	5.273	66.727	3.66166	2.60851	0.00909378	0.211902
A0A380Z4G3	N-glycanase (Peptide-N-glycosidase F, N terminal)	DWX60_02180 DWY53_03770 GAS47_11955 GAY83_03115 NCTC10583_00820	Phocaeicola vulgatus (Bacteroides vulgatus)	416	FALSE	467	422	45	0	39	0	13	52	144	0	78	72	0	24	8	0	0	0	0	37	0	0	0	0	0	17.773	5.455	30.091	2.4638	2.58445	0.00975351	0.211902
R6AS77	Polyribonucleotide nucleotidyltransferase (EC 2.7.7.8) (Polynucleotide phosphorylase) (PNPase)	pnp BN477_00430	Bacteroides stercoris CAG:120	716	FALSE	464	44	420	0	0	0	0	0	0	0	0	44	0	0	18	64	49	97	58	0	0	0	25	0	109	21.364	39	3.727	-3.38728	2.57571	0.0100035	0.211902
R7EPV8	Uncharacterized protein	BN594_00671	Bacteroides uniformis CAG:3	333	FALSE	463	0	463	0	0	0	0	0	0	0	0	0	0	0	52	0	0	104	0	87	62	0	0	0	158	25.136	50.273	0	#NAME?	2.58221	0.00981707	0.211902
A0A3D4MWT2	Glutamate dehydrogenase	DIW49_07490	Clostridiales bacterium	450	FALSE	425	66	359	0	0	0	0	0	0	0	0	38	0	28	0	44	46	58	43	61	42	0	65	0	0	19.136	31	7.273	-2.0917	2.59615	0.00942756	0.211902
C6ILB1	SusC/RagA family TonB-linked outer membrane protein (TonB-dependent receptor)	BSIG_2398 DW780_17465 F9Z91_06455 GAO05_08205 GAO06_06620 GAO10_08030 GAO29_04385 GAO30_05075 GAO37_05195 GAO39_03120 GAO40_11165 GAO43_25860 GAO49_05195 GAO54_04125 GAO55_03770 GAO58_04705 GAO60_03485	Bacteroides thetaiotaomicron	1117	FALSE	372	34	338	0	0	0	0	34	0	0	0	0	0	0	0	0	0	74	75	0	29	21	0	33	106	15.955	29.818	2.091	-3.83399	2.58077	0.00985809	0.211902
R5EEZ3	Chaperone protein DnaK (HSP70) (Heat shock 70 kDa protein) (Heat shock protein 70)	dnaK BN466_00623	Firmicutes bacterium CAG:110	606	FALSE	268	0	268	0	0	0	0	0	0	0	0	0	0	0	0	79	0	0	0	0	32	46	44	0	67	12.455	24.909	0	#NAME?	2.59733	0.00939523	0.211902
E5CA10	Acyl carrier protein (ACP)	acpP BSGG_2209	Bacteroides sp. D2	78	FALSE	236	70	166	0	0	0	0	13	0	23	11	11	4	8	5	20	15	24	19	12	16	18	12	25	0	10.091	14.455	5.727	-1.3356	2.57895	0.00991024	0.211902
A0A3A5P5C7	ROK family protein	DW039_15925	Bacteroides sp. AF39-16AC	326	FALSE	199	0	199	0	0	0	0	0	0	0	0	0	0	0	0	23	0	49	0	17	0	23	0	0	87	8.818	17.636	0	#NAME?	2.58757	0.00966569	0.211902
A0A3A5WFV6	Peptidase T (EC 3.4.11.4) (Aminotripeptidase) (Tripeptidase) (Tripeptide aminopeptidase)	pepT DWZ67_17930	Bacteroides sp. AF34-31BH	407	FALSE	101	0	101	0	0	0	0	0	0	0	0	0	0	0	0	8	0	0	0	18	29	13	0	0	33	5.045	10.091	0	#NAME?	2.58455	0.00975069	0.211902
A0A023Z106	PTS system, glucose-specific IIA component (EC 2.7.1.69)	crr ECRM12581_16000	Escherichia coli O145:H28 str. RM12581	169	FALSE	91	6	85	6	0	0	0	0	0	0	0	0	0	0	0	7	0	6	20	0	0	13	13	10	16	4.091	7.364	0.818	-3.16993	2.57567	0.0100046	0.211902
A0A174JVY7	RagB/SusD domain protein	ERS852457_03277	Phocaeicola vulgatus (Bacteroides vulgatus)	640	FALSE	91	89	2	5	12	0	0	0	37	11	8	16	0	0	0	0	0	0	0	0	0	2	0	0	0	3.136	0.182	6.091	5.06609	2.59965	0.009332	0.211902
A0A1Z3V177	Glucose-specific phosphotransferase enzyme IIA component (PTS glucose transporter subunit IIA)	crr CEP72_20405 HF230_000673 HG529_000464	Escherichia coli O157	169	FALSE	91	6	85	6	0	0	0	0	0	0	0	0	0	0	0	7	0	6	20	0	0	13	13	10	16	4.091	7.364	0.818	-3.16993	2.57567	0.0100046	0.211902
A6KZI5	Putative outer membrane protein, probably involved in nutrient binding	BVU_1158	Bacteroides vulgatus (strain ATCC 8482 / DSM 1447 / JCM 5826 / NBRC 14291 / NCTC 11154)	640	FALSE	91	89	2	5	12	0	0	0	37	11	8	16	0	0	0	0	0	0	0	0	0	2	0	0	0	3.136	0.182	6.091	5.06609	2.59965	0.009332	0.211902
L2UVV1	Glucose-specific phosphotransferase enzyme IIA component	WCM_04599	Escherichia coli KTE10	169	FALSE	91	6	85	6	0	0	0	0	0	0	0	0	0	0	0	7	0	6	20	0	0	13	13	10	16	4.091	7.364	0.818	-3.16993	2.57567	0.0100046	0.211902
R9HB87	Uncharacterized protein	C800_03861	Bacteroides vulgatus dnLKV7	640	FALSE	91	89	2	5	12	0	0	0	37	11	8	16	0	0	0	0	0	0	0	0	0	2	0	0	0	3.136	0.182	6.091	5.06609	2.59965	0.009332	0.212073
A0A3A5QV97	Glycine cleavage system H protein	gcvH DW947_14300	Bacteroides sp. AM44-19	126	FALSE	64	0	64	0	0	0	0	0	0	0	0	0	0	0	0	4	0	12	7	0	10	0	0	13	18	2.818	5.636	0	#NAME?	2.60546	0.00917523	0.212073
A0A076IQF3	DNA-binding response regulator (Response regulator transcription factor)	B5F00_07380 DWW04_02440 DXA69_06500 E1I72_13130 E1I98_20195 E1J02_09145 E1J03_14805 E1J06_15975 EAJ02_12380 F2Y51_12815 F2Y58_12930 F2Y61_01035 F2Y96_02245 F2Z07_13390 FR997_02595 FSA04_07015	Phocaeicola dorei	232	TRUE	417	328	89	26	50	104	0	14	27	55	29	12	8	3	3	0	0	14	0	3	5	10	24	25	5	16.864	7.273	26.455	1.86295	2.5712	0.0101348	0.212073
A0A078R5R5	Transcriptional regulatory family protein	M097_3055	Bacteroides vulgatus str. 3775 SL(B) 10 (iv)	232	TRUE	417	328	89	26	50	104	0	14	27	55	29	12	8	3	3	0	0	14	0	3	5	10	24	25	5	16.864	7.273	26.455	1.86295	2.5712	0.0101348	0.212073
B6VU02	Uncharacterized protein	BACDOR_00555	Bacteroides dorei DSM 17855	235	TRUE	417	328	89	26	50	104	0	14	27	55	29	12	8	3	3	0	0	14	0	3	5	10	24	25	5	16.864	7.273	26.455	1.86295	2.5712	0.0101348	0.212073
A0A5B9QQ15	Phosphoglycerate kinase (EC 2.7.2.3)	pgk UC8_20060	Roseimaritima ulvae	396	TRUE	65	65	0	5	7	0	0	18	0	0	16	0	8	11	0	0	0	0	0	0	0	0	0	0	0	3.182	0	6.364	Inf	2.5745	0.0100385	0.212749
D1K1I5	Transcriptional regulatory protein RprY	rprY HMPREF0105_1596	Bacteroides sp. 3_1_33FAA	232	FALSE	417	328	89	26	50	104	0	14	27	55	29	12	8	3	3	0	0	14	0	3	5	10	24	25	5	16.864	7.273	26.455	1.86295	2.5712	0.0101348	0.21344
R6S9P5	30S ribosomal protein S1	BN612_00629	Bacteroides coprophilus CAG:333	595	TRUE	267	0	267	0	0	0	0	0	0	0	0	0	0	0	0	77	73	58	0	0	0	27	0	32	0	10.455	20.909	0	#NAME?	2.56926	0.0101916	0.213507
A0A1Y4REN9	L-fucose isomerase (FucIase) (EC 5.3.1.25) (6-deoxy-L-galactose isomerase)	fucI B5E82_14320	Lachnoclostridium sp. An138	601	FALSE	261	261	0	0	98	0	0	0	51	0	0	34	47	31	0	0	0	0	0	0	0	0	0	0	0	11.727	0	23.455	Inf	2.56731	0.0102492	0.21457
A0A1Y3XUR6	Fructose-1,6-bisphosphate aldolase, class II	B5G03_05240	Gemmiger sp. An50	287	FALSE	477	384	93	40	58	25	0	54	0	49	82	21	55	0	0	0	38	0	33	0	0	0	0	0	22	21.227	8.273	34.182	2.04679	2.56637	0.010277	0.214608
C6Z032	TonB-linked outer membrane protein, SusC/RagA family	BSFG_00397	Bacteroides sp. 4_3_47FAA	999	FALSE	1342	984	358	42	76	0	73	174	0	237	125	140	84	33	12	0	54	0	0	46	0	35	116	95	0	56.909	29.364	84.455	1.52414	2.56381	0.0103529	0.215585
Q8N2U3	PRSS3 protein (Fragment)	PRSS3	Homo sapiens (Human)	251	FALSE	574	162	412	0	0	0	18	26	19	0	47	52	0	0	21	71	35	43	0	37	0	52	66	49	38	24.955	37.182	12.727	-1.54667	2.56292	0.0103795	0.215585
A0A0N7IFB2	Acyl carrier protein (ACP)	acpP_1 acpP AA416_01811 BcellWH2_02476 DWW88_02780 DWX97_15660 F2Y53_00325 F2Y70_03205 F2Y86_07325 F2Y87_17115	Bacteroides cellulosilyticus	78	TRUE	262	78	184	0	0	8	0	13	0	23	11	11	4	8	5	0	15	24	19	12	16	18	12	25	38	11.364	16.364	6.364	-1.36257	2.55074	0.0107495	0.215585
A0A139K1N5	Acyl carrier protein (ACP)	acpP B5G17_11875 Bun01g_09710 DW216_06575 DW729_08425 DW758_11985 DW795_11425 DW831_02100 DW873_03290 DW988_18375 DWW14_05705 DWW83_16780 DWX44_05450 DWX87_06425 DWY92_10015 DXB37_04695 DXB64_07315 DXC07_12815 DXC80_04890 DXC91_12300 DXD90_06615 EAJ11_08205 EP145_00670 ERS417307_01084 ERS852462_00749 ERS852510_03105 ERS852554_02950 GAO04_15140 GAP44_06945 GAP49_17835 GAP56_04630 GAQ27_04835 GAQ37…	Bacteroides uniformis	78	TRUE	262	78	184	0	0	8	0	13	0	23	11	11	4	8	5	0	15	24	19	12	16	18	12	25	38	11.364	16.364	6.364	-1.36257	2.55074	0.0107495	0.215585
A0A1F0ISJ8	Acyl carrier protein (ACP)	acpP HMPREF3015_17240	Bacteroides sp. HMSC073E02	78	TRUE	262	78	184	0	0	8	0	13	0	23	11	11	4	8	5	0	15	24	19	12	16	18	12	25	38	11.364	16.364	6.364	-1.36257	2.55074	0.0107495	0.215585
A0A380ZB58	Acyl carrier protein (ACP)	acpP DW701_00415 DWZ51_00890 EAJ03_08520 NCTC11155_02717	Bacteroides eggerthii	78	TRUE	262	78	184	0	0	8	0	13	0	23	11	11	4	8	5	0	15	24	19	12	16	18	12	25	38	11.364	16.364	6.364	-1.36257	2.55074	0.0107495	0.215585
A0A3A5YGL7	Acyl carrier protein (ACP)	acpP DWY41_09775	Bacteroides sp. AF25-17LB	78	TRUE	262	78	184	0	0	8	0	13	0	23	11	11	4	8	5	0	15	24	19	12	16	18	12	25	38	11.364	16.364	6.364	-1.36257	2.55074	0.0107495	0.215585
A0A3A6MP10	Acyl carrier protein (ACP)	acpP DXA54_12475	Bacteroides sp. OF03-11BH	78	TRUE	262	78	184	0	0	8	0	13	0	23	11	11	4	8	5	0	15	24	19	12	16	18	12	25	38	11.364	16.364	6.364	-1.36257	2.55074	0.0107495	0.215585
A7V0A7	Acyl carrier protein (ACP)	acpP BACUNI_00992	Bacteroides uniformis (strain ATCC 8492 / DSM 6597 / CIP 103695 / JCM 5828 / NCTC 13054 / VPI 0061)	78	TRUE	262	78	184	0	0	8	0	13	0	23	11	11	4	8	5	0	15	24	19	12	16	18	12	25	38	11.364	16.364	6.364	-1.36257	2.55074	0.0107495	0.215585
D4WAB2	Acyl carrier protein (ACP)	acpP CUY_4319	Bacteroides ovatus SD CMC 3f	78	TRUE	262	78	184	0	0	8	0	13	0	23	11	11	4	8	5	0	15	24	19	12	16	18	12	25	38	11.364	16.364	6.364	-1.36257	2.55074	0.0107495	0.215585
E5V639	Acyl carrier protein (ACP)	acpP DXB40_20880 DXD65_10125 HMPREF1007_00222	Bacteroides sp. 4_1_36	78	TRUE	262	78	184	0	0	8	0	13	0	23	11	11	4	8	5	0	15	24	19	12	16	18	12	25	38	11.364	16.364	6.364	-1.36257	2.55074	0.0107495	0.215585
Q9HAT2	Sialate O-acetylesterase (EC 3.1.1.53) (H-Lse) (Sialic acid-specific 9-O-acetylesterase)	SIAE YSG2	Homo sapiens (Human)	523	TRUE	71	71	0	0	0	11	0	0	6	19	0	12	8	15	0	0	0	0	0	0	0	0	0	0	0	3.318	0	6.636	Inf	2.55856	0.0105106	0.215585
P81605	Dermcidin (EC 3.4.-.-) (Preproteolysin) [Cleaved into: Survival-promoting peptide; DCD-1]	DCD AIDD DSEP	Homo sapiens (Human)	110	FALSE	1800	502	1298	0	0	0	0	0	162	121	0	103	0	116	47	273	207	0	0	128	118	169	153	129	74	80.364	119.818	40.909	-1.55035	2.55792	0.01053	0.215585
R9I4J3	Acyl carrier protein (ACP)	acpP C801_00234	Bacteroides uniformis dnLKV2	78	FALSE	262	78	184	0	0	8	0	13	0	23	11	11	4	8	5	0	15	24	19	12	16	18	12	25	38	11.364	16.364	6.364	-1.36257	2.55074	0.0107495	0.217491
F3PRH6	Peptidase, S9A/B/C family, catalytic domain protein	HMPREF9446_01327	Bacteroides fluxus YIT 12057	845	FALSE	58	0	58	0	0	0	0	0	0	0	0	0	0	0	9	12	0	0	0	0	0	8	0	11	18	3.273	6.545	0	#NAME?	2.55859	0.0105098	0.217491
D4V7T4	60 kDa chaperonin (GroEL protein) (Protein Cpn60)	groL groEL CUU_2461	Bacteroides vulgatus PC510	545	TRUE	4387	3094	1293	90	420	212	80	386	964	171	342	268	0	161	69	127	88	184	98	169	37	173	119	147	82	171.5	118.273	224.727	0.926058	2.54583	0.0109017	0.217491
I8VLK8	60 kDa chaperonin (GroEL protein) (Protein Cpn60)	groL groEL HMPREF1064_04348	Bacteroides dorei CL02T12C06	545	FALSE	4387	3094	1293	90	420	212	80	386	964	171	342	268	0	161	69	127	88	184	98	169	37	173	119	147	82	171.5	118.273	224.727	0.926058	2.54583	0.0109017	0.218368
R5EIJ1	CO-methylating acetyl-CoA synthase (EC 2.3.1.169)	BN466_01221	Firmicutes bacterium CAG:110	710	FALSE	564	0	564	0	0	0	0	0	0	0	0	0	0	0	0	203	112	0	59	0	29	0	86	0	75	25.5	51	0	#NAME?	2.54526	0.0109196	0.218368
I8W759	60 kDa chaperonin (GroEL protein) (Protein Cpn60)	groL groEL HMPREF1065_03390	Bacteroides dorei CL03T12C01	545	FALSE	4386	3093	1293	90	420	212	80	386	964	170	342	268	0	161	69	127	88	184	98	169	37	173	119	147	82	171.455	118.273	224.636	0.925474	2.54226	0.0110139	0.218583
A0A5C2GG52	IG c1152_heavy_IGHV3-23_IGHD6-13_IGHJ4 (Fragment)		Homo sapiens (Human)	131	FALSE	240	233	7	0	0	0	26	50	28	0	34	42	0	53	0	0	0	0	0	0	0	0	0	7	0	11.045	0.455	21.636	5.57289	2.54263	0.0110022	0.218796
A0A3A6KX74	Elongation factor P (EF-P)	efp DWZ80_03455	Bacteroides sp. AF35-22	188	FALSE	182	4	178	0	0	0	0	0	0	0	0	4	0	0	0	41	0	57	0	12	0	7	22	39	0	7	13.636	0.364	-5.22882	2.54112	0.0110499	0.219709
F3PV87	Tetratricopeptide repeat protein	HMPREF9446_02662	Bacteroides fluxus YIT 12057	404	FALSE	382	35	347	0	0	0	0	0	0	17	0	18	0	0	20	40	41	0	0	0	0	105	0	43	98	17.955	33.273	2.636	-3.65772	2.53998	0.0110859	0.219724
C3SL12	D-ribose ABC transporter substrate-binding protein (D-ribose ABC transporter substrate-binding protein RbsB) (D-ribose transporter subunit RbsB) (HTH-type transcriptional repressor purR) (Ribokinase) (Ribose ABC transport system, periplasmic ribose-binding pr) (Ribose ABC transport system, periplasmic ribose-binding protein RbsB (TC 3.A.1.2.1)) (Ribose ABC transporter substrate-binding protein Rb…	rbsB rbsB_1 rbsB_2 rbsB_3 A6581_09560 A6592_18215 A6V01_13840 A8C65_04570 A9819_21530 A9R57_12155 A9X72_25185 AAW05_10745 AC067_06970 AC789_1c41390 ACN002_3853 ACN81_06445 ACU57_03365 ACU90_00250 AM270_09255 AM464_12030 AM465_04520 AMK83_17500 AML07_01940 AML35_23860 APT94_10255 APU18_07760 APZ14_20035 ARC77_15695 AU473_02165 AUQ13_19510 AUS26_01070 AW059_18600 AW106_23170 AWB10_26245 AWG78_01251…	Escherichia coli	296	FALSE	210	29	181	12	13	0	0	0	0	0	0	0	0	4	0	30	49	10	20	0	0	15	34	12	11	9.091	14.818	3.364	-2.13927	2.53773	0.0111575	0.219756
A0A354UTI0	Elongation factor G	DCO69_07030 DDY87_04565	Clostridiales bacterium	686	FALSE	261	16	245	0	0	0	16	0	0	0	0	0	0	0	0	64	53	0	18	0	5	47	24	0	34	11.773	21.545	2	-3.42931	2.53691	0.0111835	0.219756
A0A174K621	Class I fructose-bisphosphate aldolase (EC 4.1.2.13) (Fructose-bisphosphate aldolase) (Fructose-bisphosphate aldolase class 1)	fbaB_2 fbaB_1 CK234_03470 DW105_12635 DW783_17065 DW869_20310 DW935_20385 DWY53_19255 DWZ06_18590 DXA04_12460 DXC16_22110 DXD46_17615 ERS852457_03341 F9Z96_20800 GAS47_21245 GAY10_19780 GAZ74_20245 GAZ87_20075 NCTC10583_00057 SAMN04487923_105216	Phocaeicola vulgatus (Bacteroides vulgatus)	349	TRUE	109	109	0	0	26	0	0	15	46	0	0	13	0	9	0	0	0	0	0	0	0	0	0	0	0	3.727	0	7.455	Inf	2.53302	0.0113084	0.219756
A6L626	Fructose-bisphosphate aldolase class I	BVU_3516	Bacteroides vulgatus (strain ATCC 8482 / DSM 1447 / JCM 5826 / NBRC 14291 / NCTC 11154)	349	TRUE	109	109	0	0	26	0	0	15	46	0	0	13	0	9	0	0	0	0	0	0	0	0	0	0	0	3.727	0	7.455	Inf	2.53302	0.0113084	0.219756
A0A1Y4NDB2	Phosphate propanoyltransferase (EC 2.3.1.222)	B5F08_07445	Anaeromassilibacillus sp. An172	188	FALSE	360	314	46	3	12	22	88	0	39	91	0	8	27	24	2	0	0	0	0	0	13	0	15	16	0	16.682	4	29.364	2.87596	2.53369	0.0112869	0.219756
P01871	Immunoglobulin heavy constant mu (Ig mu chain C region) (Ig mu chain C region BOT) (Ig mu chain C region GAL) (Ig mu chain C region OU)	IGHM	Homo sapiens (Human)	453	FALSE	325	286	39	0	0	0	40	45	7	12	35	68	36	43	0	16	0	0	0	0	0	23	0	0	0	15.909	3.455	28.364	3.03747	2.53292	0.0113117	0.222755
D4V800	Deoxyribose-phosphate aldolase	CUU_3114	Bacteroides vulgatus PC510	349	FALSE	109	109	0	0	26	0	0	15	46	0	0	13	0	9	0	0	0	0	0	0	0	0	0	0	0	3.727	0	7.455	Inf	2.53302	0.0113084	0.224778
A0A354MSK8	Glutamate synthase (NADPH), homotetrameric	gltA DDY81_06835	Clostridiales bacterium	460	FALSE	222	0	222	0	0	0	0	0	0	0	0	0	0	0	0	55	40	0	49	0	8	15	0	0	55	10.364	20.727	0	#NAME?	2.52738	0.0114917	0.225082
A7B247	Fructose-1,6-bisphosphate aldolase, class II (EC 4.1.2.13)	fba RUMGNA_01624	Ruminococcus gnavus (strain ATCC 29149 / VPI C7-9)	309	FALSE	689	689	0	0	138	0	89	138	0	0	161	0	107	56	0	0	0	0	0	0	0	0	0	0	0	32.591	0	65.182	Inf	2.52342	0.011622	0.226989
A0A1Q6TD55	Glyceraldehyde-3-phosphate dehydrogenase (EC 1.2.1.-)	BHW52_09180	Ruminococcus sp. 37_24	345	FALSE	225	0	225	0	0	0	0	0	0	0	0	0	0	0	0	0	84	37	0	0	31	28	45	0	0	8.818	17.636	0	#NAME?	2.52216	0.0116636	0.226989
A6KYK9	Elongation factor Tu (EF-Tu)	tuf BVU_0820	Bacteroides vulgatus (strain ATCC 8482 / DSM 1447 / JCM 5826 / NBRC 14291 / NCTC 11154)	394	TRUE	2572	2395	177	262	267	517	0	297	179	873	0	0	0	0	0	0	0	0	0	0	0	0	0	177	0	97.364	11.818	182.909	3.95205	2.51493	0.0119055	0.226989
A0A372MJ41	Enolase (EC 4.2.1.11) (2-phospho-D-glycerate hydro-lyase) (2-phosphoglycerate dehydratase)	eno DYP60_02010	Sphaerochaeta halotolerans	431	TRUE	122	122	0	0	21	25	33	0	0	31	0	0	12	0	0	0	0	0	0	0	0	0	0	0	0	5.636	0	11.273	Inf	2.51598	0.01187	0.226989
A0A373CN50	Triosephosphate isomerase (TIM) (TPI) (EC 5.3.1.1) (Triose-phosphate isomerase)	tpiA DW826_03540	Clostridium sp. AM34-11AC	249	TRUE	112	112	0	0	26	0	21	27	0	0	0	0	30	8	0	0	0	0	0	0	0	0	0	0	0	5.682	0	11.364	Inf	2.51453	0.0119193	0.226989
A0A396NQP1	Triosephosphate isomerase (TIM) (TPI) (EC 5.3.1.1) (Triose-phosphate isomerase)	tpiA DW779_05910	Clostridium sp. AM30-24	249	TRUE	112	112	0	0	26	0	21	27	0	0	0	0	30	8	0	0	0	0	0	0	0	0	0	0	0	5.682	0	11.364	Inf	2.51453	0.0119193	0.226989
A0A3R6TSZ4	Triosephosphate isomerase (TIM) (TPI) (EC 5.3.1.1) (Triose-phosphate isomerase)	tpiA DWV69_09155	Clostridium sp. AF12-19	249	TRUE	112	112	0	0	26	0	21	27	0	0	0	0	30	8	0	0	0	0	0	0	0	0	0	0	0	5.682	0	11.364	Inf	2.51453	0.0119193	0.227164
I9U8J2	Elongation factor Tu (EF-Tu)	tuf HMPREF1058_02066	Bacteroides vulgatus CL09T03C04	394	FALSE	2572	2395	177	262	267	517	0	297	179	873	0	0	0	0	0	0	0	0	0	0	0	0	0	177	0	97.364	11.818	182.909	3.95205	2.51493	0.0119055	0.227164
A0A3A5SR59	SusC/RagA family TonB-linked outer membrane protein	DW710_16050	Bacteroides sp. AM27-13	1117	TRUE	566	103	463	0	0	0	0	0	41	32	5	25	0	0	23	88	124	0	58	0	128	0	0	0	42	26.682	47	6.364	-2.88474	2.51117	0.0120331	0.227164
A0A350V983	Acetate kinase (EC 2.7.2.1) (Acetokinase)	ackA DCX82_05335 DIW07_02705	Lachnospiraceae bacterium	396	TRUE	150	150	0	7	27	0	0	40	0	24	37	0	15	0	0	0	0	0	0	0	0	0	0	0	0	6	0	12	Inf	2.51152	0.0120214	0.227164
I9TYA0	SusC/RagA family TonB-linked outer membrane protein	HMPREF1058_03458	Bacteroides vulgatus CL09T03C04	1117	FALSE	566	103	463	0	0	0	0	0	41	32	5	25	0	0	23	88	124	0	58	0	128	0	0	0	42	26.682	47	6.364	-2.88474	2.51117	0.0120331	0.227551
A0A4V2US27	Acetate kinase (EC 2.7.2.1) (Acetokinase)	ackA EDD59_10788	Muricomes intestini	396	FALSE	150	150	0	7	27	0	0	40	0	24	37	0	15	0	0	0	0	0	0	0	0	0	0	0	0	6	0	12	Inf	2.51152	0.0120214	0.227551
A7AJB2	Glutamate dehydrogenase	gdhA PARMER_03521	Parabacteroides merdae ATCC 43184	444	TRUE	1317	1135	182	162	0	241	0	245	0	0	228	0	173	86	27	87	0	0	0	0	68	0	0	0	0	67.045	22.273	111.818	2.3278	2.48871	0.0128207	0.227551
A0A0P0LEK0	Beta-galactosidase (EC 3.2.1.23) (Lactase)	BvMPK_0049 DW869_00220 GAS47_09525	Phocaeicola vulgatus (Bacteroides vulgatus)	1031	TRUE	572	464	108	17	52	46	25	0	194	69	42	15	0	4	0	20	25	16	0	0	36	0	11	0	0	20.591	9.455	31.727	1.74664	2.47701	0.0132488	0.227551
A0A380ZJM7	Beta-galactosidase (EC 3.2.1.23) (Lactase)	lacZ_9 NCTC10583_02640	Phocaeicola vulgatus (Bacteroides vulgatus)	1031	TRUE	572	464	108	17	52	46	25	0	194	69	42	15	0	4	0	20	25	16	0	0	36	0	11	0	0	20.591	9.455	31.727	1.74664	2.47701	0.0132488	0.227551
A0A3A5SXA9	Beta-galactosidase (EC 3.2.1.23) (Lactase)	DW710_13250	Bacteroides sp. AM27-13	1031	TRUE	572	464	108	17	52	46	25	0	194	69	42	15	0	4	0	20	25	16	0	0	36	0	11	0	0	20.591	9.455	31.727	1.74664	2.47701	0.0132488	0.227551
A0A415BX89	Beta-galactosidase (EC 3.2.1.23) (Lactase)	DW150_00710	Phocaeicola vulgatus (Bacteroides vulgatus)	1031	TRUE	572	464	108	17	52	46	25	0	194	69	42	15	0	4	0	20	25	16	0	0	36	0	11	0	0	20.591	9.455	31.727	1.74664	2.47701	0.0132488	0.227551
A6KY01	Beta-galactosidase (EC 3.2.1.23) (Lactase)	BVU_0607	Bacteroides vulgatus (strain ATCC 8482 / DSM 1447 / JCM 5826 / NBRC 14291 / NCTC 11154)	1031	TRUE	572	464	108	17	52	46	25	0	194	69	42	15	0	4	0	20	25	16	0	0	36	0	11	0	0	20.591	9.455	31.727	1.74664	2.47701	0.0132488	0.227551
A0A173Y0M1	SusC/RagA family TonB-linked outer membrane protein (TonB-dependent receptor)	DW193_13190 DW935_03450 DWV70_04740 DWW27_10945 DWX60_05045 DWZ36_09175 DXD33_00840 ERS852457_00457 ERS852556_00472 F9Z96_07640 GAX98_05565 GAZ06_08090 GAZ09_07920 GAZ65_04260	Phocaeicola vulgatus (Bacteroides vulgatus)	1117	TRUE	569	106	463	0	0	0	0	0	41	32	5	25	0	3	23	88	124	0	58	0	128	0	0	0	42	26.909	47	6.818	-2.7852	2.49025	0.0127652	0.227551
A0A395USU1	SusC/RagA family TonB-linked outer membrane protein	DWY53_05340	Phocaeicola vulgatus (Bacteroides vulgatus)	1117	TRUE	569	106	463	0	0	0	0	0	41	32	5	25	0	3	23	88	124	0	58	0	128	0	0	0	42	26.909	47	6.818	-2.7852	2.49025	0.0127652	0.227551
A0A5C6KDU2	TonB-dependent receptor	FR997_12635	Phocaeicola dorei	1117	TRUE	569	106	463	0	0	0	0	0	41	32	5	25	0	3	23	88	124	0	58	0	128	0	0	0	42	26.909	47	6.818	-2.7852	2.49025	0.0127652	0.227551
A6KXE3	Putative outer membrane protein, probably involved in nutrient binding	BVU_0389	Bacteroides vulgatus (strain ATCC 8482 / DSM 1447 / JCM 5826 / NBRC 14291 / NCTC 11154)	1117	TRUE	569	106	463	0	0	0	0	0	41	32	5	25	0	3	23	88	124	0	58	0	128	0	0	0	42	26.909	47	6.818	-2.7852	2.49025	0.0127652	0.227551
B4DW34	Acid sphingomyelinase-like phosphodiesterase		Homo sapiens (Human)	455	TRUE	435	370	65	0	0	0	0	49	64	0	67	84	51	55	0	0	0	0	0	0	0	30	0	35	0	19	4.818	33.182	2.78383	2.48086	0.0131065	0.227551
A0A3A5QSU2	Elongation factor Ts (EF-Ts)	tsf DW947_15190	Bacteroides sp. AM44-19	330	TRUE	348	0	348	0	0	0	0	0	0	0	0	0	0	0	21	84	0	0	70	16	18	0	0	0	139	18.818	37.636	0	#NAME?	2.48555	0.0129353	0.227551
A0A174G4G6	Acyl carrier protein (ACP)	acpP B5E50_02495 B5E52_03895 DW027_21450 DW042_05640 DW075_07345 DW785_05930 DWW25_05910 DWX88_02235 DXD03_09075 F6S82_20460 GA125_09595 GA421_17160 GA560_00110 GAZ12_03400 GAZ14_09980 GAZ18_01315 GAZ29_07765 SAMN04487924_106132 SAMN05216250_107110	Bacteroides xylanisolvens	78	TRUE	282	78	204	0	0	8	0	13	0	23	11	11	4	8	5	20	15	24	19	12	16	18	12	25	38	12.364	18.364	6.364	-1.52893	2.50575	0.0122193	0.227551
A0A553ER89	Acyl carrier protein (ACP)	acpP FNW54_01110	Bacteroides sp. HF-5092	78	TRUE	282	78	204	0	0	8	0	13	0	23	11	11	4	8	5	20	15	24	19	12	16	18	12	25	38	12.364	18.364	6.364	-1.52893	2.50575	0.0122193	0.227551
A0A3R6J0I1	RagB/SusD family nutrient uptake outer membrane protein	DWZ81_00735 GMD76_20565 GME03_19640	Parabacteroides merdae	619	TRUE	280	275	5	44	9	55	0	0	0	6	73	0	68	20	0	0	0	0	0	0	0	0	0	5	0	15	0.364	29.636	6.34873	2.46908	0.0135462	0.227551
A0A1Q6I3H9	RagB/SusD family nutrient uptake outer membrane protein	BHV83_05420	Parabacteroides sp. merdae-related_45_40	619	TRUE	265	260	5	44	9	59	0	54	0	6	0	0	68	20	0	0	0	0	0	0	0	0	0	5	0	14	0.364	27.636	6.24793	2.47087	0.0134785	0.227551
A0A078RYP8	Thiol peroxidase (Tpx) (EC 1.11.1.24) (Peroxiredoxin tpx) (Prx) (Thioredoxin peroxidase) (Thioredoxin-dependent peroxiredoxin)	tpx M094_1333	Bacteroides uniformis str. 3978 T3 ii	166	TRUE	198	6	192	0	0	0	0	0	0	0	0	0	0	6	6	17	0	50	0	9	35	0	0	0	75	9.682	18.545	0.818	-4.5025	2.49364	0.012644	0.227551
A0A285TLK9	Thiol peroxidase (Tpx) (EC 1.11.1.24) (Peroxiredoxin tpx) (Prx) (Thioredoxin peroxidase) (Thioredoxin-dependent peroxiredoxin)	tpx SAMN02910274_03307	Bacteroides sp. AR29	166	TRUE	198	6	192	0	0	0	0	0	0	0	0	0	0	6	6	17	0	50	0	9	35	0	0	0	75	9.682	18.545	0.818	-4.5025	2.49364	0.012644	0.227551
A0A3A5RQC9	Thiol peroxidase (Tpx) (EC 1.11.1.24) (Peroxiredoxin tpx) (Prx) (Thioredoxin peroxidase) (Thioredoxin-dependent peroxiredoxin)	tpx DW896_09785	Bacteroides sp. AM41-16	166	TRUE	198	6	192	0	0	0	0	0	0	0	0	0	0	6	6	17	0	50	0	9	35	0	0	0	75	9.682	18.545	0.818	-4.5025	2.49364	0.012644	0.227551
A0A3A5WG23	Thiol peroxidase (Tpx) (EC 1.11.1.24) (Peroxiredoxin tpx) (Prx) (Thioredoxin peroxidase) (Thioredoxin-dependent peroxiredoxin)	tpx DWZ67_17620	Bacteroides sp. AF34-31BH	166	TRUE	198	6	192	0	0	0	0	0	0	0	0	0	0	6	6	17	0	50	0	9	35	0	0	0	75	9.682	18.545	0.818	-4.5025	2.49364	0.012644	0.227551
A0A396PL87	Chaperone protein ClpB	clpB DXB97_15235	Firmicutes bacterium OM07-11	865	TRUE	191	191	0	21	100	0	10	32	11	0	13	0	0	4	0	0	0	0	0	0	0	0	0	0	0	8.091	0	16.182	Inf	2.48655	0.0128989	0.227551
A0A412ZJT3	D-2-hydroxyacid dehydrogenase	DWW04_00995 E1I98_00685	Phocaeicola dorei	318	TRUE	180	39	141	6	21	12	0	0	0	0	0	0	0	0	6	17	33	0	20	23	0	28	0	0	14	8.5	13.455	3.545	-1.92405	2.49205	0.012701	0.227551
A0A4R4GW38	D-2-hydroxyacid dehydrogenase	E1J02_06910	Phocaeicola dorei	318	TRUE	180	39	141	6	21	12	0	0	0	0	0	0	0	0	6	17	33	0	20	23	0	28	0	0	14	8.5	13.455	3.545	-1.92405	2.49205	0.012701	0.227551
A0A416BLL7	Beta-galactosidase (EC 3.2.1.23) (Lactase)	DW049_03330	Ruminococcus sp. AF41-9	1040	TRUE	83	83	0	12	0	0	9	26	7	0	25	4	0	0	0	0	0	0	0	0	0	0	0	0	0	3.5	0	7	Inf	2.47445	0.013344	0.227551
A0A1C5ZHV9	Maltodextrin-binding protein	malE SAMEA3545352_01840	uncultured Ruminococcus sp.	465	TRUE	74	71	3	6	18	0	11	18	13	0	0	0	0	5	0	0	0	0	0	0	0	0	0	3	0	3.091	0.182	6	5.04439	2.46836	0.0135734	0.227551
A0A2N5P5L9	Carbohydrate ABC transporter substrate-binding protein	CDL26_14440	Ruminococcus gnavus	465	TRUE	74	71	3	6	18	0	11	18	13	0	0	0	0	5	0	0	0	0	0	0	0	0	0	3	0	3.091	0.182	6	5.04439	2.46836	0.0135734	0.227551
A0A414SI40	Carbohydrate ABC transporter substrate-binding protein	DW270_08660	Ruminococcus gnavus	461	TRUE	74	71	3	6	18	0	11	18	13	0	0	0	0	5	0	0	0	0	0	0	0	0	0	3	0	3.091	0.182	6	5.04439	2.46836	0.0135734	0.227551
A0A174LVM3	2-deoxy-D-ribose 5-phosphate aldolase (EC 4.1.2.4)	deoC deoC_1 DXB21_12265 ERS852461_02180 F2Z14_04590 F2Z41_11990	Bacteroides faecis	300	TRUE	62	3	59	0	0	0	0	0	0	0	3	0	0	0	2	0	0	14	15	0	4	3	0	0	21	2.955	5.636	0.273	-4.36923	2.46957	0.0135275	0.227551
A0A1H8MDN2	2-deoxy-D-ribose 5-phosphate aldolase (EC 4.1.2.4)	SAMN02910431_03675	Bacteroides sp. AR20	300	TRUE	62	3	59	0	0	0	0	0	0	0	3	0	0	0	2	0	0	14	15	0	4	3	0	0	21	2.955	5.636	0.273	-4.36923	2.46957	0.0135275	0.227551
A0A287BBJ7	Aldehyde dehydrogenase 3 family member A2	ALDH3A2	Sus scrofa (Pig)	578	TRUE	61	57	4	4	26	9	9	4	0	0	5	0	0	0	0	0	4	0	0	0	0	0	0	0	0	2.682	0.273	5.091	4.22239	2.47815	0.0132065	0.227551
A0A4X1SZA6	Uncharacterized protein		Sus scrofa (Pig)	549	TRUE	61	57	4	4	26	9	9	4	0	0	5	0	0	0	0	0	4	0	0	0	0	0	0	0	0	2.682	0.273	5.091	4.22239	2.47815	0.0132065	0.227551
A0A4X1T090	Aldedh domain-containing protein		Sus scrofa (Pig)	567	TRUE	61	57	4	4	26	9	9	4	0	0	5	0	0	0	0	0	4	0	0	0	0	0	0	0	0	2.682	0.273	5.091	4.22239	2.47815	0.0132065	0.227551
A0A3D2HWI8	Cysteine desulfurase (EC 2.8.1.7) (Nitrogenase metalloclusters biosynthesis protein NifS)	nifS DFH97_01320	Clostridiales bacterium	395	TRUE	40	0	40	0	0	0	0	0	0	0	0	0	0	0	0	12	2	0	0	0	7	3	4	0	12	1.909	3.818	0	#NAME?	2.48432	0.0129801	0.227551
R6Y8V1	Glutamate dehydrogenase	BN675_00517	Parabacteroides merdae CAG:48	444	FALSE	1317	1135	182	162	0	241	0	245	0	0	228	0	173	86	27	87	0	0	0	0	68	0	0	0	0	67.045	22.273	111.818	2.3278	2.48871	0.0128207	0.227551
E5UPX0	Beta-galactosidase (EC 3.2.1.23) (Lactase)	HMPREF9011_00739	Bacteroides sp. 3_1_40A	1031	FALSE	572	464	108	17	52	46	25	0	194	69	42	15	0	4	0	20	25	16	0	0	36	0	11	0	0	20.591	9.455	31.727	1.74664	2.47701	0.0132488	0.227551
C6Z770	TonB-linked outer membrane protein, SusC/RagA family	BSFG_02876	Bacteroides sp. 4_3_47FAA	1117	FALSE	569	106	463	0	0	0	0	0	41	32	5	25	0	3	23	88	124	0	58	0	128	0	0	0	42	26.909	47	6.818	-2.7852	2.49025	0.0127652	0.227551
P01833	Polymeric immunoglobulin receptor (PIgR) (Poly-Ig receptor) (Hepatocellular carcinoma-associated protein TB6) [Cleaved into: Secretory component]	PIGR	Homo sapiens (Human)	764	FALSE	469	414	55	21	22	28	151	0	0	0	8	58	55	71	0	0	6	3	7	0	0	38	1	0	0	26.909	4.545	49.273	3.43829	2.47214	0.0134305	0.227551
A0A1H8DB13	TPR_REGION domain-containing protein	SAMN02910431_01624	Bacteroides sp. AR20	441	FALSE	466	17	449	0	0	0	0	0	0	0	0	17	0	0	0	17	0	158	0	0	0	57	41	38	138	18.727	36	1.455	-4.62936	2.50287	0.0123192	0.227551
Q92485	Acid sphingomyelinase-like phosphodiesterase 3b (ASM-like phosphodiesterase 3b) (EC 3.1.4.-)	SMPDL3B ASML3B ASMLPD	Homo sapiens (Human)	455	FALSE	435	370	65	0	0	0	0	49	64	0	67	84	51	55	0	0	0	0	0	0	0	30	0	35	0	19	4.818	33.182	2.78383	2.48086	0.0131065	0.227551
A0A415CQB4	Polyribonucleotide nucleotidyltransferase (EC 2.7.7.8) (Polynucleotide phosphorylase) (PNPase)	pnp DW121_02540	Bacteroides sp. AM10-21B	716	FALSE	355	44	311	0	0	0	0	0	0	0	0	44	0	0	18	64	49	97	58	0	0	0	25	0	0	15.818	27.909	3.727	-2.90454	2.47819	0.013205	0.227551
A0A3A6K6K7	Elongation factor Ts (EF-Ts)	tsf DWZ80_18450	Bacteroides sp. AF35-22	330	FALSE	348	0	348	0	0	0	0	0	0	0	0	0	0	0	21	84	0	0	70	16	18	0	0	0	139	18.818	37.636	0	#NAME?	2.48555	0.0129353	0.227551
F3PX17	TldD/PmbA family protein	HMPREF9446_03305	Bacteroides fluxus YIT 12057	439	FALSE	339	39	300	0	0	15	0	0	0	0	0	24	0	0	28	23	24	0	0	0	0	105	0	36	84	16.727	30.273	3.182	-3.2501	2.48731	0.0128712	0.227551
E6SW53	Acyl carrier protein (ACP)	acpP Bache_0553	Bacteroides helcogenes (strain ATCC 35417 / DSM 20613 / JCM 6297 / P 36-108)	78	FALSE	282	78	204	0	0	8	0	13	0	23	11	11	4	8	5	20	15	24	19	12	16	18	12	25	38	12.364	18.364	6.364	-1.52893	2.50575	0.0122193	0.227551
R6Y8M7	SusD family protein	BN675_00445	Parabacteroides merdae CAG:48	619	FALSE	280	275	5	44	9	55	0	0	0	6	73	0	68	20	0	0	0	0	0	0	0	0	0	5	0	15	0.364	29.636	6.34873	2.46908	0.0135462	0.227551
A7A9S6	SusD family protein	PARMER_00126	Parabacteroides merdae ATCC 43184	619	FALSE	265	260	5	44	9	59	0	54	0	6	0	0	68	20	0	0	0	0	0	0	0	0	0	5	0	14	0.364	27.636	6.24793	2.47087	0.0134785	0.227551
A0A416JK00	Triosephosphate isomerase (TIM) (TPI) (EC 5.3.1.1) (Triose-phosphate isomerase)	tpiA DW974_17330	Lachnospiraceae bacterium AM48-27BH	249	FALSE	214	181	33	0	30	0	0	38	0	21	42	11	27	12	0	0	0	33	0	0	0	0	0	0	0	8.864	2.091	15.636	2.9027	2.46839	0.0135721	0.227551
A0A236UT65	Ribose ABC transporter substrate-binding protein RbsB	rbsB CUC36_12515 CUC37_09850 UL57_20510	Shigella boydii	296	FALSE	213	32	181	12	13	0	3	0	0	0	0	0	0	4	0	30	49	10	20	0	0	15	34	12	11	9.273	14.818	3.727	-1.99118	2.49516	0.01259	0.227551
F4XHB8	(R)-2-hydroxyglutaryl-CoA dehydratase subunit alpha	HMPREF0866_03029	Ruminococcaceae bacterium D16	487	FALSE	206	17	189	0	0	0	0	0	17	0	0	0	0	0	7	29	24	43	0	0	9	0	77	0	0	8.364	15.909	0.818	-4.28129	2.50657	0.012191	0.227551
A0A4P6RDT5	Thiol peroxidase (Tpx) (EC 1.11.1.24) (Peroxiredoxin tpx) (Prx) (Thioredoxin peroxidase) (Thioredoxin-dependent peroxiredoxin)	tpx EYA81_01715	Bacteroides sp. A1C1	166	FALSE	198	6	192	0	0	0	0	0	0	0	0	0	0	6	6	17	0	50	0	9	35	0	0	0	75	9.682	18.545	0.818	-4.5025	2.49364	0.012644	0.227551
I8WJW6	Uncharacterized protein	HMPREF1065_02045	Bacteroides dorei CL03T12C01	318	FALSE	180	39	141	6	21	12	0	0	0	0	0	0	0	0	6	17	33	0	20	23	0	28	0	0	14	8.5	13.455	3.545	-1.92405	2.49205	0.012701	0.227551
C7N5P5	Rubrerythrin	Shel_12020	Slackia heliotrinireducens (strain ATCC 29202 / DSM 20476 / NCTC 11029 / RHS 1) (Peptococcus heliotrinreducens)	221	FALSE	158	10	148	0	0	0	0	0	0	0	0	10	0	0	0	0	26	28	0	0	22	0	0	37	35	6.455	12.091	0.818	-3.88536	2.49755	0.0125055	0.227551
R7ENP6	Alpha-glucan phosphorylase	BN594_01174	Bacteroides uniformis CAG:3	854	FALSE	123	0	123	0	0	0	0	0	0	0	0	0	0	0	0	0	22	28	0	26	10	0	0	0	37	5.409	10.818	0	#NAME?	2.50863	0.0121201	0.227551
A0A1Y4NGM4	Galactose-1-phosphate uridylyltransferase (Gal-1-P uridylyltransferase) (EC 2.7.7.12) (UDP-glucose--hexose-1-phosphate uridylyltransferase)	galT B5F08_05215	Anaeromassilibacillus sp. An172	500	FALSE	111	111	0	0	23	12	23	0	0	25	0	0	28	0	0	0	0	0	0	0	0	0	0	0	0	5.455	0	10.909	Inf	2.48207	0.013062	0.227551
A0A5C2FVX7	IGL c1161_light_IGKV3-20_IGKJ2 (Fragment)		Homo sapiens (Human)	115	FALSE	103	103	0	0	0	0	14	25	6	0	19	22	0	17	0	0	0	0	0	0	0	0	0	0	0	4.682	0	9.364	Inf	2.48222	0.0130566	0.227551
A0A1Y4H3C5	Carbohydrate ABC transporter substrate-binding protein	B5F37_03510	Drancourtella sp. An210	461	FALSE	80	80	0	0	28	0	15	15	7	0	0	0	12	3	0	0	0	0	0	0	0	0	0	0	0	3.636	0	7.273	Inf	2.50378	0.0122874	0.227551
R5UHS5	Uncharacterized protein	BN481_01163	[Ruminococcus] gnavus CAG:126	465	FALSE	74	71	3	6	18	0	11	18	13	0	0	0	0	5	0	0	0	0	0	0	0	0	0	3	0	3.091	0.182	6	5.04439	2.46836	0.0135734	0.227551
Q8A2P2	2-deoxy-D-ribose 5-phosphate aldolase (EC 4.1.2.4)	BT_3263	Bacteroides thetaiotaomicron (strain ATCC 29148 / DSM 2079 / NCTC 10582 / E50 / VPI-5482)	300	FALSE	62	3	59	0	0	0	0	0	0	0	3	0	0	0	2	0	0	14	15	0	4	3	0	0	21	2.955	5.636	0.273	-4.36923	2.46957	0.0135275	0.229931
A0A4X1T154	Aldehyde dehydrogenase		Sus scrofa (Pig)	500	FALSE	61	57	4	4	26	9	9	4	0	0	5	0	0	0	0	0	4	0	0	0	0	0	0	0	0	2.682	0.273	5.091	4.22239	2.47815	0.0132065	0.230117
A0A096DAQ1	Uncharacterized protein	HMPREF9460_02655	Flavonifractor plautii 1_3_50AFAA	216	FALSE	107	18	89	0	0	0	0	0	0	0	18	0	0	0	7	9	0	12	0	16	2	8	18	0	17	5.136	8.818	1.455	-2.59991	2.46394	0.0137419	0.230644
A0A3E4JRV4	RagB/SusD family nutrient uptake outer membrane protein	DXD46_06120	Phocaeicola vulgatus (Bacteroides vulgatus)	513	FALSE	258	50	208	0	0	0	0	0	27	0	5	14	4	0	15	25	0	0	28	8	57	60	0	0	15	12.682	22	3.364	-2.70941	2.46296	0.0137795	0.230644
A0A4X1VES0	Uncharacterized protein	HSPA8	Sus scrofa (Pig)	655	TRUE	1039	189	850	0	0	0	0	0	61	0	84	44	0	0	0	0	69	147	0	0	85	165	136	156	92	40.045	67	13.091	-2.3556	2.46008	0.0138907	0.230644
A0A4X1VES8	Uncharacterized protein	HSPA8	Sus scrofa (Pig)	651	FALSE	1039	189	850	0	0	0	0	0	61	0	84	44	0	0	0	0	69	147	0	0	85	165	136	156	92	40.045	67	13.091	-2.3556	2.46008	0.0138907	0.231111
A0A416BDE5	BMP family ABC transporter substrate-binding protein	DW049_10490	Ruminococcus sp. AF41-9	400	FALSE	77	0	77	0	0	0	0	0	0	0	0	0	0	0	0	0	0	18	9	29	0	8	0	13	0	3.227	6.455	0	#NAME?	2.46051	0.0138742	0.231111
A0A1C5NN79	Formate--tetrahydrofolate ligase (EC 6.3.4.3) (Formyltetrahydrofolate synthetase) (FHS) (FTHFS)	fhs SAMEA2393091_01040	uncultured Clostridium sp.	562	TRUE	1722	254	1468	0	131	0	0	0	0	0	0	123	0	0	0	239	144	0	211	0	107	248	168	0	351	77.455	134.455	20.455	-2.71663	2.45355	0.0141452	0.231111
A0A3E4LRY5	Class II fructose-1,6-bisphosphate aldolase (EC 4.1.2.13)	fba DW116_11685 DW672_03045 DXD17_06905	[Ruminococcus] lactaris	287	TRUE	540	540	0	0	118	0	0	127	0	84	174	37	0	0	0	0	0	0	0	0	0	0	0	0	0	19.409	0	38.818	Inf	2.45322	0.0141583	0.231111
A0A1Q6I3K8	SusC/RagA family TonB-linked outer membrane protein	BHV83_05415	Parabacteroides sp. merdae-related_45_40	1093	TRUE	337	337	0	45	0	63	0	83	0	0	82	0	50	14	0	0	0	0	0	0	0	0	0	0	0	15.909	0	31.818	Inf	2.45418	0.0141206	0.231111
A0A3E4ZTN3	TonB-dependent receptor	DW828_14995 DWZ81_00740	Parabacteroides merdae	1093	TRUE	337	337	0	45	0	63	0	83	0	0	82	0	50	14	0	0	0	0	0	0	0	0	0	0	0	15.909	0	31.818	Inf	2.45418	0.0141206	0.231111
A0A3R6J1Q7	SusC/RagA family TonB-linked outer membrane protein (TonB-dependent receptor)	DW030_20110 GMD76_20570 GME03_19645	Parabacteroides merdae	1093	TRUE	337	337	0	45	0	63	0	83	0	0	82	0	50	14	0	0	0	0	0	0	0	0	0	0	0	15.909	0	31.818	Inf	2.45418	0.0141206	0.231111
A0A373ADQ6	Formate--tetrahydrofolate ligase (EC 6.3.4.3) (Formyltetrahydrofolate synthetase) (FHS) (FTHFS)	fhs DXA98_02870	Lachnospiraceae bacterium OF09-6	562	FALSE	1722	254	1468	0	131	0	0	0	0	0	0	123	0	0	0	239	144	0	211	0	107	248	168	0	351	77.455	134.455	20.455	-2.71663	2.45355	0.0141452	0.231111
V8C6K7	Fructose-1,6-bisphosphate aldolase, class II	HMPREF1202_01282	[Ruminococcus] lactaris CC59_002D	287	FALSE	540	540	0	0	118	0	0	127	0	84	174	37	0	0	0	0	0	0	0	0	0	0	0	0	0	19.409	0	38.818	Inf	2.45322	0.0141583	0.231111
B5CPH0	Fructose-1,6-bisphosphate aldolase, class II (EC 4.1.2.13)	fba RUMLAC_01363	[Ruminococcus] lactaris ATCC 29176	295	FALSE	539	539	0	0	118	0	0	127	0	84	173	37	0	0	0	0	0	0	0	0	0	0	0	0	0	19.409	0	38.818	Inf	2.45322	0.0141583	0.231922
R6WTU7	Putative phage prohead protease HK97 family	BN675_00446	Parabacteroides merdae CAG:48	1093	FALSE	337	337	0	45	0	63	0	83	0	0	82	0	50	14	0	0	0	0	0	0	0	0	0	0	0	15.909	0	31.818	Inf	2.45418	0.0141206	0.234792
A0A087WYI3	Folate receptor gamma (Fragment)	FOLR3	Homo sapiens (Human)	178	FALSE	1315	63	1252	0	0	0	58	0	0	0	0	0	0	5	24	0	0	313	245	354	208	108	0	0	0	61.364	114.818	7.909	-3.8597	2.45128	0.0142347	0.234792
A0A139KAK2	Chaperone protein DnaK (HSP70) (Heat shock 70 kDa protein) (Heat shock protein 70)	dnaK HMPREF3036_00965	Sutterella sp. KLE1602	638	TRUE	44	0	44	0	0	0	0	0	0	0	0	0	0	0	2	10	0	7	8	0	0	0	8	9	0	2	4	0	#NAME?	2.44484	0.0144916	0.234792
A0A3C0W9Q6	Cyclase	DCP22_00535	Ruminococcaceae bacterium	268	FALSE	123	28	95	0	0	5	0	0	23	0	0	0	0	0	18	17	0	0	0	0	20	13	16	11	0	6.318	11.182	1.455	-2.94251	2.44483	0.014492	0.236218
K1JNQ6	Chaperone protein DnaK (HSP70) (Heat shock 70 kDa protein) (Heat shock protein 70)	dnaK HMPREF9465_00438	Sutterella wadsworthensis 2_1_59BFAA	638	FALSE	44	0	44	0	0	0	0	0	0	0	0	0	0	0	2	10	0	7	8	0	0	0	8	9	0	2	4	0	#NAME?	2.44484	0.0144916	0.236218
I8ZNH2	Dipeptidase (EC 3.4.-.-)	HMPREF1058_02725	Bacteroides vulgatus CL09T03C04	532	FALSE	540	412	128	13	58	26	7	0	94	38	66	62	32	16	6	0	63	0	0	35	24	0	0	0	0	22.545	12.091	33	1.44854	2.44142	0.0146296	0.236542
R5ET43	Glutamate synthase (NADPH) homotetrameric	BN466_01256	Firmicutes bacterium CAG:110	460	FALSE	252	0	252	0	0	0	0	0	0	0	0	0	0	0	0	71	50	0	51	0	8	14	0	0	58	11.727	23.455	0	#NAME?	2.4413	0.0146344	0.236542
A0A3A5XDB4	Glutamate dehydrogenase	DWZ41_16470	Bacteroides sp. AF32-15BH	444	TRUE	2903	1957	946	78	202	134	65	276	467	166	291	197	0	81	0	114	0	223	91	149	99	0	118	152	0	112.318	78.364	146.273	0.900405	2.18888	0.0286058	0.236542
A0A5C6LBX7	Glutamate dehydrogenase	FR997_03210 FSA04_04380	Phocaeicola dorei	444	TRUE	2903	1957	946	78	202	134	65	276	467	166	291	197	0	81	0	114	0	223	91	149	99	0	118	152	0	112.318	78.364	146.273	0.900405	2.18888	0.0286058	0.236542
C6Z9F0	Glutamate dehydrogenase	gdhA BSFG_03656	Bacteroides sp. 4_3_47FAA	444	TRUE	2903	1957	946	78	202	134	65	276	467	166	291	197	0	81	0	114	0	223	91	149	99	0	118	152	0	112.318	78.364	146.273	0.900405	2.18888	0.0286058	0.236542
A0A380ZNT9	Major outer membrane protein OmpA (OmpA family protein) (Outer membrane protein 40)	CK234_03747 DW783_01775 DWZ06_05615 DWZ36_14510 DXA04_18010 DXC16_04350 DXC44_18535 GAS47_13830 GAY10_21350 GAY81_09615 GAZ74_21890 GAZ87_21845 NCTC10583_03809	Phocaeicola vulgatus (Bacteroides vulgatus)	357	TRUE	1562	1341	221	0	189	0	0	168	647	0	101	157	44	35	0	0	58	0	0	0	70	37	56	0	0	52.864	19.091	86.636	2.18209	2.41993	0.0155236	0.236542
A0A1Q6HT56	60 kDa chaperonin (GroEL protein) (Protein Cpn60)	groL groEL BHV83_17185	Parabacteroides sp. merdae-related_45_40	545	TRUE	1434	1153	281	116	106	239	0	243	0	55	303	0	0	91	0	76	37	0	0	0	0	77	0	91	0	61.364	22.455	100.273	2.15885	2.22989	0.0257546	0.236542
A0A174SXC1	Cell surface protein	ERS852510_03654 GAQ37_20655 GAQ59_20040	Bacteroides uniformis	1055	TRUE	1305	9	1296	0	0	0	0	0	0	0	0	0	9	0	107	116	0	168	141	4	120	0	0	0	640	70.5	139.818	1.182	-6.8864	2.16921	0.0300668	0.236542
A0A374PV33	Uncharacterized protein	DXB40_21010 DXD65_20700	Bacteroides sp. 4_1_36	1055	TRUE	1305	9	1296	0	0	0	0	0	0	0	0	0	9	0	107	116	0	168	141	4	120	0	0	0	640	70.5	139.818	1.182	-6.8864	2.16921	0.0300668	0.236542
A0A078QY83	Susd and RagB outer membrane lipofamily protein	M097_3751	Bacteroides vulgatus str. 3775 SL(B) 10 (iv)	567	TRUE	947	642	305	41	0	28	34	83	172	112	0	85	65	22	13	20	24	33	48	38	23	35	0	71	0	39.455	27.364	51.545	0.913585	2.14278	0.0321308	0.236542
A0A0P0M0Z4	Lipoprotein (SusD and RagB-like outer membrane lipoprotein) (SusD/RagB family nutrient-binding outer membrane lipoprotein) (Susd and RagB outer membrane lipoprotein)	BvMPK_0766 CK234_00387 DW105_06605 DW193_05900 DW869_15275 DW935_01970 DWV70_02555 DWX04_02150 DWX60_04140 DWY53_12170 DWZ06_06395 DWZ36_01610 DWZ72_03265 DWZ92_00950 DXB34_03655 DXC16_03470 DXC44_04725 ERS852457_02373 ERS852509_02885 ERS852556_00128 F9Z96_02265 GAS47_00895 GAS69_02215 GAS74_01150 GAS94_01150 GAS96_01150 GAS98_00825 GAT08_01230 GAX90_00570 GAX91_02220 GAX98_13765 GAY00_01225 GAY0…	Phocaeicola vulgatus (Bacteroides vulgatus)	567	TRUE	947	642	305	41	0	28	34	83	172	112	0	85	65	22	13	20	24	33	48	38	23	35	0	71	0	39.455	27.364	51.545	0.913585	2.14278	0.0321308	0.236542
A0A1Q6JPY1	Starch-binding protein	BHV80_00665	Phocaeicola vulgatus (Bacteroides vulgatus)	563	TRUE	947	642	305	41	0	28	34	83	172	112	0	85	65	22	13	20	24	33	48	38	23	35	0	71	0	39.455	27.364	51.545	0.913585	2.14278	0.0321308	0.236542
A0A480ECX1	Heat shock cognate 71 kDa protein isoform X1		Sus scrofa (Pig)	646	TRUE	947	189	758	0	0	0	0	0	61	0	84	44	0	0	0	0	69	147	0	0	85	165	136	156	0	35.364	57.636	13.091	-2.13841	2.23643	0.0253239	0.236542
A0A5C6LJL7	SusD/RagB family nutrient-binding outer membrane lipoprotein	FR997_00630 FSA04_02095	Phocaeicola dorei	567	TRUE	947	642	305	41	0	28	34	83	172	112	0	85	65	22	13	20	24	33	48	38	23	35	0	71	0	39.455	27.364	51.545	0.913585	2.14278	0.0321308	0.236542
C6Z031	Uncharacterized protein	BSFG_00396	Bacteroides sp. 4_3_47FAA	567	TRUE	947	642	305	41	0	28	34	83	172	112	0	85	65	22	13	20	24	33	48	38	23	35	0	71	0	39.455	27.364	51.545	0.913585	2.14278	0.0321308	0.236542
A0A140VK00	Testicular tissue protein Li 227		Homo sapiens (Human)	298	TRUE	935	935	0	85	0	0	364	54	40	0	0	141	34	217	0	0	0	0	0	0	0	0	0	0	0	55.773	0	111.545	Inf	2.31865	0.0204139	0.236542
A0A069SMQ5	Succinate dehydrogenase/fumarate reductase, flavoprotein subunit	sdhA M099_2831	Bacteroides vulgatus str. 3975 RP4	652	TRUE	874	773	101	0	167	0	50	68	366	68	0	35	19	0	0	17	65	0	19	0	0	0	0	0	0	29.045	8.364	49.727	2.57184	2.16327	0.03052	0.236542
A0A3E5GHI2	3-phosphoglycerate dehydrogenase	DXB21_07375 F2Z14_20070 F2Z41_03630	Bacteroides faecis	306	TRUE	819	0	819	0	0	0	0	0	0	0	0	0	0	0	0	0	0	176	110	0	0	142	0	227	164	32.636	65.273	0	#NAME?	2.24255	0.0249261	0.236542
A0A174MM68	Putative TonB dependent outer membrane exported protein (SusC/RagA family TonB-linked outer membrane protein) (TonB-dependent receptor) (TonB-dependent receptor SusC)	fepA_7 fepA_2 susC_57 DW935_19405 DWV70_09880 DWW27_11170 DWZ36_14985 DWZ72_16270 DXA04_17530 DXB34_15080 DXD33_14245 ERS852457_03932 ERS852556_01701 F9Z96_03860 GAS74_09020 GAS94_04870 GAS96_09570 GAX98_18505 GAY89_19875 GAZ00_20420 GAZ06_05055 GAZ09_10440 GAZ65_17590 NCTC10583_01153 VIC01_03120	Phocaeicola vulgatus (Bacteroides vulgatus)	1117	TRUE	790	174	616	0	0	0	0	0	0	174	0	0	0	0	0	56	0	92	56	0	0	79	68	158	107	30.364	49.727	11	-2.17653	2.22162	0.026309	0.236542
A0A3A5XLX5	SusC/RagA family TonB-linked outer membrane protein	DWZ41_19420	Bacteroides sp. AF32-15BH	1117	TRUE	790	174	616	0	0	0	0	0	0	174	0	0	0	0	0	56	0	92	56	0	0	79	68	158	107	30.364	49.727	11	-2.17653	2.22162	0.026309	0.236542
A0A5C6L9I3	TonB-dependent receptor	FSA04_09660	Phocaeicola dorei	1117	TRUE	790	174	616	0	0	0	0	0	0	174	0	0	0	0	0	56	0	92	56	0	0	79	68	158	107	30.364	49.727	11	-2.17653	2.22162	0.026309	0.236542
A6L341	Putative outer membrane protein, probably involved in nutrient binding	BVU_2447	Bacteroides vulgatus (strain ATCC 8482 / DSM 1447 / JCM 5826 / NBRC 14291 / NCTC 11154)	1117	TRUE	790	174	616	0	0	0	0	0	0	174	0	0	0	0	0	56	0	92	56	0	0	79	68	158	107	30.364	49.727	11	-2.17653	2.22162	0.026309	0.236542
C6Z938	TonB-linked outer membrane protein, SusC/RagA family	BSFG_03544	Bacteroides sp. 4_3_47FAA	1117	TRUE	790	174	616	0	0	0	0	0	0	174	0	0	0	0	0	56	0	92	56	0	0	79	68	158	107	30.364	49.727	11	-2.17653	2.22162	0.026309	0.236542
D4V755	TonB-dependent receptor plug domain protein	CUU_3268	Bacteroides vulgatus PC510	1117	TRUE	790	174	616	0	0	0	0	0	0	174	0	0	0	0	0	56	0	92	56	0	0	79	68	158	107	30.364	49.727	11	-2.17653	2.22162	0.026309	0.236542
A0A426DGQ5	Pyruvate:ferredoxin (Flavodoxin) oxidoreductase	nifJ EBB54_12025	Schaedlerella arabinosiphila	1181	TRUE	738	738	0	0	372	0	0	98	0	147	0	0	65	56	0	0	0	0	0	0	0	0	0	0	0	30.455	0	60.909	Inf	2.23752	0.0252523	0.236542
A0A1E9CD54	3-phosphoglycerate dehydrogenase	HMPREF2794_06385	Bacteroides sp. HMSC067B03	306	TRUE	709	0	709	0	0	0	0	0	0	0	0	0	0	0	0	0	0	176	0	0	0	142	0	227	164	27.273	54.545	0	#NAME?	2.33739	0.0194188	0.236542
A0A395UW36	Aldose 1-epimerase (EC 5.1.3.3)	DWY53_02485	Phocaeicola vulgatus (Bacteroides vulgatus)	364	TRUE	632	155	477	21	0	45	14	0	0	60	0	0	0	15	18	38	37	66	33	49	60	0	84	92	0	28.136	41.818	14.455	-1.53261	2.34943	0.018802	0.236542
A0A174ILY8	Carboxypeptidase regulatory-like domain protein (Carboxypeptidase regulatory-like domain-containing protein) (OmpA-like protein) (TonB-dependent receptor) (TonB-dependent receptor SusC)	oar susC_51 CK234_00113 DW193_08540 DW869_01630 DWX35_07690 DWY53_03840 DWZ06_07155 DWZ72_17365 DXD33_11300 ERS852509_00408 F9Z96_06635 GAS14_02110 GAS15_02250 GAS17_03175 GAS24_02910 GAS36_03085 GAS74_19175 GAS94_18470 GAS96_18805 GAY10_02395 GAZ74_01275 GAZ87_01960 SAMN04487923_1001146 VIC01_02748	Phocaeicola vulgatus (Bacteroides vulgatus)	1113	TRUE	618	465	153	0	45	0	23	56	146	85	28	50	13	19	3	0	27	0	0	17	18	0	19	54	15	22.818	12.909	32.727	1.34211	2.34466	0.0190446	0.236542
C6Z7I9	Uncharacterized protein	BSFG_02995	Bacteroides sp. 4_3_47FAA	1113	TRUE	618	465	153	0	45	0	23	56	146	85	28	50	13	19	3	0	27	0	0	17	18	0	19	54	15	22.818	12.909	32.727	1.34211	2.34466	0.0190446	0.236542
A0A0M1W4B0	Aldose 1-epimerase (EC 5.1.3.3)	BSBG_02406	Bacteroides sp. 9_1_42FAA	364	TRUE	599	155	444	21	0	45	14	0	0	60	0	0	0	15	18	38	37	66	0	49	60	0	84	92	0	26.545	38.636	14.455	-1.41844	2.27036	0.023186	0.236542
A0A1Y3ZL52	Aldose 1-epimerase (EC 5.1.3.3)	B5F00_13150 DWW04_18330 E1I72_22635 E1I98_10380 E1J02_14515 EAJ02_01345 F2Y51_11155 F2Y58_01350 F2Y96_16540 F2Z07_15950	Phocaeicola dorei	364	TRUE	599	155	444	21	0	45	14	0	0	60	0	0	0	15	18	38	37	66	0	49	60	0	84	92	0	26.545	38.636	14.455	-1.41844	2.27036	0.023186	0.236542
A0A4R4I5S4	Aldose 1-epimerase (EC 5.1.3.3)	E1J03_06145 F2Y61_10840	Phocaeicola dorei	364	TRUE	599	155	444	21	0	45	14	0	0	60	0	0	0	15	18	38	37	66	0	49	60	0	84	92	0	26.545	38.636	14.455	-1.41844	2.27036	0.023186	0.236542
C3R6L6	Aldose 1-epimerase (EC 5.1.3.3)	mro BSEG_00824	Bacteroides dorei 5_1_36/D4	364	TRUE	599	155	444	21	0	45	14	0	0	60	0	0	0	15	18	38	37	66	0	49	60	0	84	92	0	26.545	38.636	14.455	-1.41844	2.27036	0.023186	0.236542
D0G0C5	Annexin	ANXA4	Sus scrofa (Pig)	319	TRUE	597	400	197	13	74	20	51	45	16	37	48	25	20	51	4	16	25	22	25	8	9	61	0	0	27	27.591	17.636	37.545	1.09009	2.31578	0.02057	0.236542
A0A069SGH9	Beta-galactosidase (EC 3.2.1.23) (Lactase)	M099_2423	Bacteroides vulgatus str. 3975 RP4	1031	TRUE	594	464	130	17	52	46	25	0	194	69	42	15	0	4	0	20	25	16	0	0	36	0	11	0	22	21.727	11.727	31.727	1.43586	2.1724	0.0298252	0.236542
A0A1Q6I2W9	SusC/RagA family protein	BHV79_09120	Bacteroides uniformis	1066	TRUE	506	506	0	0	89	0	0	84	205	128	0	0	0	0	0	0	0	0	0	0	0	0	0	0	0	14.773	0	29.545	Inf	2.31271	0.0207384	0.236542
A0A078REX0	Tricorn protease homolog (EC 3.4.21.-)	M097_0150	Bacteroides vulgatus str. 3775 SL(B) 10 (iv)	1074	TRUE	503	389	114	0	97	0	0	59	117	37	24	22	25	8	0	0	43	34	23	0	0	4	10	0	0	17.909	8.727	27.091	1.63421	2.2664	0.0234268	0.236542
A0A174LT48	Tricorn protease homolog (EC 3.4.21.-)	tri1_1 ERS852556_00026	Phocaeicola vulgatus (Bacteroides vulgatus)	1074	TRUE	503	389	114	0	97	0	0	59	117	37	24	22	25	8	0	0	43	34	23	0	0	4	10	0	0	17.909	8.727	27.091	1.63421	2.2664	0.0234268	0.236542
A0A412NL38	Tricorn protease homolog (EC 3.4.21.-)	DWX35_15130 GAS74_00630 GAS94_00630 GAS96_00630 GAY83_00015	Phocaeicola vulgatus (Bacteroides vulgatus)	1074	TRUE	503	389	114	0	97	0	0	59	117	37	24	22	25	8	0	0	43	34	23	0	0	4	10	0	0	17.909	8.727	27.091	1.63421	2.2664	0.0234268	0.236542
A0A069SHQ0	TonB-linked outer membrane, SusC/RagA family protein	M099_3263	Bacteroides vulgatus str. 3975 RP4	1094	TRUE	495	74	421	0	0	0	0	0	41	0	5	25	0	3	23	88	124	0	58	0	128	0	0	0	0	23.773	42.727	4.818	-3.1486	2.28373	0.0223875	0.236542
R6G506	60 kDa chaperonin (GroEL protein) (Protein Cpn60)	groL groEL BN690_01945	Blautia sp. CAG:52	540	TRUE	490	438	52	0	109	20	0	130	0	0	114	34	0	31	0	0	0	0	0	0	0	52	0	0	0	19.364	4.182	34.545	3.04629	2.29826	0.0215471	0.236542
A0A1C5T1V7	Aldehyde-alcohol dehydrogenase	adhE_1 SAMEA3545254_01313	uncultured Ruminococcus sp.	872	TRUE	463	463	0	43	231	0	0	80	0	38	11	0	60	0	0	0	0	0	0	0	0	0	0	0	0	20.091	0	40.182	Inf	2.27476	0.0229205	0.236542
A0A174BQ14	Aldehyde-alcohol dehydrogenase	adhE_1 adhC adhE EAI93_03605 ERS852456_01397 GMD14_07670	[Ruminococcus] torques	872	TRUE	462	462	0	43	231	0	0	79	0	38	11	0	60	0	0	0	0	0	0	0	0	0	0	0	0	20.091	0	40.182	Inf	2.27476	0.0229205	0.236542
A0A355NMV2	Aldehyde-alcohol dehydrogenase	DD395_11180	Lachnospiraceae bacterium	872	TRUE	462	462	0	43	231	0	0	79	0	38	11	0	60	0	0	0	0	0	0	0	0	0	0	0	0	20.091	0	40.182	Inf	2.27476	0.0229205	0.236542
A0A0E0U467	Phosphoglycerate kinase (EC 2.7.2.3)	pgk UMNK88_3622	Escherichia coli UMNK88	387	TRUE	441	103	338	23	22	0	9	0	0	16	0	24	0	9	9	40	101	24	36	0	0	27	34	19	48	20.091	29.636	10.545	-1.49075	2.3252	0.0200615	0.236542
A0A181WYI4	Phosphoglycerate kinase (EC 2.7.2.3)	pgk SAMEA2273741_04172	Klebsiella oxytoca	387	TRUE	441	103	338	23	22	0	9	0	0	16	0	24	0	9	9	40	101	24	36	0	0	27	34	19	48	20.091	29.636	10.545	-1.49075	2.3252	0.0200615	0.236542
A0A379ZU31	Phosphoglycerate kinase (EC 2.7.2.3)	pgk DK174_02610 DOD76_06105 DTY77_03740 GLO03_07120 NCTC8524_03989 NCTC9783_01803 SAMEA3710514_02175 SAMEA3710568_01622	Shigella flexneri	387	TRUE	441	103	338	23	22	0	9	0	0	16	0	24	0	9	9	40	101	24	36	0	0	27	34	19	48	20.091	29.636	10.545	-1.49075	2.3252	0.0200615	0.236542
A0A3R0HZ56	Phosphoglycerate kinase (EC 2.7.2.3)	pgk CW396_07485	Escherichia coli O26	387	TRUE	441	103	338	23	22	0	9	0	0	16	0	24	0	9	9	40	101	24	36	0	0	27	34	19	48	20.091	29.636	10.545	-1.49075	2.3252	0.0200615	0.236542
A0A556YMJ6	Phosphoglycerate kinase (EC 2.7.2.3)	pgk FPV20_01830	Escherichia coli O177	387	TRUE	441	103	338	23	22	0	9	0	0	16	0	24	0	9	9	40	101	24	36	0	0	27	34	19	48	20.091	29.636	10.545	-1.49075	2.3252	0.0200615	0.236542
A0A5E8G5G4	Phosphoglycerate kinase (EC 2.7.2.3)	pgk PGA_00375	Escherichia coli D6-113.11	387	TRUE	441	103	338	23	22	0	9	0	0	16	0	24	0	9	9	40	101	24	36	0	0	27	34	19	48	20.091	29.636	10.545	-1.49075	2.3252	0.0200615	0.236542
D7X1N9	Phosphoglycerate kinase (EC 2.7.2.3)	pgk HMPREF9552_00511	Escherichia coli MS 198-1	387	TRUE	441	103	338	23	22	0	9	0	0	16	0	24	0	9	9	40	101	24	36	0	0	27	34	19	48	20.091	29.636	10.545	-1.49075	2.3252	0.0200615	0.236542
E0IW88	Phosphoglycerate kinase (EC 2.7.2.3)	pgk ECW_m3181	Escherichia coli (strain ATCC 9637 / CCM 2024 / DSM 1116 / NCIMB 8666 / NRRL B-766 / W)	387	TRUE	441	103	338	23	22	0	9	0	0	16	0	24	0	9	9	40	101	24	36	0	0	27	34	19	48	20.091	29.636	10.545	-1.49075	2.3252	0.0200615	0.236542
A0A480KAI2	Keratin, type II cytoskeletal 8 isoform 1		Sus scrofa (Pig)	524	TRUE	434	0	434	0	0	0	0	0	0	0	0	0	0	0	33	0	0	0	0	119	92	0	190	0	0	21.773	43.545	0	#NAME?	2.31042	0.0208648	0.236542
A0A070SWJ9	Phosphoglycerate kinase (EC 2.7.2.3)	pgk AC45_1228	Escherichia coli 2-210-07_S3_C3	387	TRUE	395	84	311	23	22	0	0	0	0	0	6	24	0	9	9	40	101	24	36	0	0	0	34	19	48	18.182	27.455	8.909	-1.62369	2.17308	0.0297744	0.236542
A0A4P8ACA5	Phosphoglycerate kinase (EC 2.7.2.3)	pgk CCU04_005010	Escherichia coli O103:H2	387	TRUE	389	78	311	23	22	0	0	0	0	0	0	24	0	9	9	40	101	24	36	0	0	0	34	19	48	17.955	27.455	8.455	-1.69925	2.2286	0.0258408	0.236542
A0A5A4SRX5	Phosphoglycerate kinase (EC 2.7.2.3)	pgk EC133313_04387	Escherichia coli O145:H28	387	TRUE	389	78	311	23	22	0	0	0	0	0	0	24	0	9	9	40	101	24	36	0	0	0	34	19	48	17.955	27.455	8.455	-1.69925	2.2286	0.0258408	0.236542
A0A078QZ28	Uncharacterized protein	M097_3169	Bacteroides vulgatus str. 3775 SL(B) 10 (iv)	401	TRUE	367	282	85	0	30	15	8	37	84	54	10	25	0	19	0	7	15	0	7	13	16	27	0	0	0	13.727	7.636	19.818	1.37587	2.17741	0.0294503	0.236542
A0A174N3X6	DUF4925 domain-containing protein (Putative exported lipoprotein)	CK234_02264 DW105_01895 DWV70_07380 DWZ92_03575 DXA04_17700 DXB34_14440 DXD33_00140 ERS852556_00333 GAY83_06780 GAY89_11945 GAZ00_09010	Phocaeicola vulgatus (Bacteroides vulgatus)	401	TRUE	367	282	85	0	30	15	8	37	84	54	10	25	0	19	0	7	15	0	7	13	16	27	0	0	0	13.727	7.636	19.818	1.37587	2.17741	0.0294503	0.236542
A0A069SA11	Inosine-5'-monophosphate dehydrogenase (IMP dehydrogenase) (IMPD) (IMPDH) (EC 1.1.1.205)	guaB M099_4529	Bacteroides vulgatus str. 3975 RP4	491	TRUE	353	310	43	0	99	0	0	24	76	51	39	21	0	0	0	0	16	0	0	0	0	0	27	0	0	11.818	3.182	20.455	2.6845	2.1423	0.032169	0.236542
A0A0P0L9U1	Inosine-5'-monophosphate dehydrogenase (IMP dehydrogenase) (IMPD) (IMPDH) (EC 1.1.1.205)	guaB BHV80_15670 BvMPK_4185 CK234_01211 DW105_05380 DW150_07085 DW193_13385 DW783_13945 DW869_06730 DW935_03685 DWV70_04540 DWW27_13695 DWX04_08730 DWX35_12900 DWX60_05245 DWY53_05145 DWZ06_03175 DWZ36_09370 DWZ72_00990 DWZ92_17295 DXA04_04370 DXB34_00770 DXC16_08135 DXC44_16865 DXD33_01025 DXD46_11985 EH214_01257 ERS852457_00419 ERS852509_03645 ERS852556_00511 F9Z96_07835 GAS14_08375 GAS15_09560…	Phocaeicola vulgatus (Bacteroides vulgatus)	491	TRUE	353	310	43	0	99	0	0	24	76	51	39	21	0	0	0	0	16	0	0	0	0	0	27	0	0	11.818	3.182	20.455	2.6845	2.1423	0.032169	0.236542
A0A3A5SSQ7	Inosine-5'-monophosphate dehydrogenase (IMP dehydrogenase) (IMPD) (IMPDH) (EC 1.1.1.205)	guaB DW710_15820	Bacteroides sp. AM27-13	491	TRUE	353	310	43	0	99	0	0	24	76	51	39	21	0	0	0	0	16	0	0	0	0	0	27	0	0	11.818	3.182	20.455	2.6845	2.1423	0.032169	0.236542
A0A5C6KBA1	Inosine-5'-monophosphate dehydrogenase (IMP dehydrogenase) (IMPD) (IMPDH) (EC 1.1.1.205)	guaB FR997_12865 FSA04_15620	Phocaeicola dorei	491	TRUE	353	310	43	0	99	0	0	24	76	51	39	21	0	0	0	0	16	0	0	0	0	0	27	0	0	11.818	3.182	20.455	2.6845	2.1423	0.032169	0.236542
C6Z7B2	Inosine-5'-monophosphate dehydrogenase (IMP dehydrogenase) (IMPD) (IMPDH) (EC 1.1.1.205)	guaB BSFG_02918	Bacteroides sp. 4_3_47FAA	491	TRUE	353	310	43	0	99	0	0	24	76	51	39	21	0	0	0	0	16	0	0	0	0	0	27	0	0	11.818	3.182	20.455	2.6845	2.1423	0.032169	0.236542
D4V577	Inosine-5'-monophosphate dehydrogenase (IMP dehydrogenase) (IMPD) (IMPDH) (EC 1.1.1.205)	guaB CUU_2977	Bacteroides vulgatus PC510	491	TRUE	353	310	43	0	99	0	0	24	76	51	39	21	0	0	0	0	16	0	0	0	0	0	27	0	0	11.818	3.182	20.455	2.6845	2.1423	0.032169	0.236542
A0A5C6KFU0	Glycoside hydrolase family 2 protein	FR997_12655	Phocaeicola dorei	892	TRUE	351	64	287	0	0	0	8	0	11	36	0	0	9	0	9	0	0	59	60	7	28	84	0	40	0	14.909	24.909	4.909	-2.34314	2.23707	0.0252814	0.236542
A0A0D0HE81	Glutamate dehydrogenase	ST44_03700	Prevotella pectinovora	445	TRUE	347	347	0	74	88	0	83	0	0	0	0	0	102	0	0	0	0	0	0	0	0	0	0	0	0	20.773	0	41.545	Inf	2.22481	0.0260942	0.236542
B2D1T3	Cathepsin H transcript variant 3 (EC 3.4.22.16)	CTSH	Sus scrofa (Pig)	251	TRUE	344	39	305	0	0	0	0	0	0	0	39	0	0	0	14	47	0	0	38	0	0	0	112	0	94	16.364	29.636	3.091	-3.26127	2.15701	0.0310052	0.236542
A0A351DYL4	SusC/RagA family TonB-linked outer membrane protein	GMD72_10260 GMD74_04810 GMD80_07405 GME01_15395	Parabacteroides merdae	1039	TRUE	333	305	28	37	16	57	0	67	0	0	77	0	51	0	4	0	0	0	0	0	0	0	0	24	0	15.364	2.545	28.182	3.46877	2.28112	0.0225413	0.236542
A0A3R6J6Y0	SusC/RagA family TonB-linked outer membrane protein (TonB-dependent receptor)	DW030_03350 DW828_09160 GMD76_05280 GME03_11205	Parabacteroides merdae	1039	TRUE	333	305	28	37	16	57	0	67	0	0	77	0	51	0	4	0	0	0	0	0	0	0	0	24	0	15.364	2.545	28.182	3.46877	2.28112	0.0225413	0.236542
A7AKT0	TonB-linked outer membrane protein, SusC/RagA family	PARMER_04053	Parabacteroides merdae ATCC 43184	1061	TRUE	333	305	28	37	16	57	0	67	0	0	77	0	51	0	4	0	0	0	0	0	0	0	0	24	0	15.364	2.545	28.182	3.46877	2.28112	0.0225413	0.236542
A0A396FG21	Aminotransferase class III-fold pyridoxal phosphate-dependent enzyme ([LysW]-aminoadipate semialdehyde transaminase) (EC 2.6.1.-)	lysJ DWX04_17650 DWX35_00625 DWZ36_00810 DXA04_01590 DXD33_03085 VIC01_00565	Phocaeicola vulgatus (Bacteroides vulgatus)	374	TRUE	327	84	243	10	0	32	0	0	0	0	30	0	12	0	3	27	0	46	18	13	14	37	27	46	12	14.045	20.091	8	-1.32847	2.27968	0.0226266	0.236542
A0A3A5T6V8	Aminotransferase class III-fold pyridoxal phosphate-dependent enzyme	DW710_13335	Bacteroides sp. AM27-13	374	TRUE	327	84	243	10	0	32	0	0	0	0	30	0	12	0	3	27	0	46	18	13	14	37	27	46	12	14.045	20.091	8	-1.32847	2.27968	0.0226266	0.236542
E5UPY7	Acetylornithine aminotransferase	HMPREF9011_00756	Bacteroides sp. 3_1_40A	374	TRUE	327	84	243	10	0	32	0	0	0	0	30	0	12	0	3	27	0	46	18	13	14	37	27	46	12	14.045	20.091	8	-1.32847	2.27968	0.0226266	0.236542
A0A076IZH9	2-oxoacid:ferredoxin oxidoreductase subunit beta	B5F00_02085 DWW04_09815 DXA69_01555 E1I98_23310 E1J02_19635 E1J03_17080 E1J06_21610 EAJ02_08815 F2Y51_08105 F2Y58_08820 F2Y61_07155 F2Y96_19505 F2Z07_18610	Phocaeicola dorei	334	TRUE	319	221	98	10	33	19	6	36	41	19	23	21	11	2	5	0	10	0	19	11	8	7	28	10	0	12.818	8.909	16.727	0.908852	2.20756	0.0272749	0.236542
A0A0P0M136	2-oxoacid:ferredoxin oxidoreductase subunit beta (2-oxoglutarate ferredoxin oxidoreductase subunit beta) (2-oxoglutarate oxidoreductase, beta subunit) (EC 1.2.7.3) (Putative 2-oxoglutarate oxidoreductase subunit, KorB-like) (EC 1.2.-.-)	korB_1 BHV80_14305 BvMPK_0694 CK234_00702 DW105_14915 DW869_08655 DW935_02370 DWX60_03795 DWZ06_13305 DWZ36_01965 DXA04_00445 DXB34_01770 DXD33_08535 ERS852556_00214 F9Z96_02660 GAS47_01240 GAS69_02560 GAS74_08515 GAS94_10315 GAS96_09075 GAS98_00480 GAT08_00885 GAX90_00915 GAX91_02565 GAX98_04440 GAY00_00880 GAY06_00915 GAZ06_01615 GAZ09_06395 GAZ65_02670 GAZ90_00515 NCTC10583_02415	Phocaeicola vulgatus (Bacteroides vulgatus)	334	TRUE	319	221	98	10	33	19	6	36	41	19	23	21	11	2	5	0	10	0	19	11	8	7	28	10	0	12.818	8.909	16.727	0.908852	2.20756	0.0272749	0.236542
A0A0P0EUW5	Tetratricopeptide repeat (Tetratricopeptide repeat protein)	BSIG_0695 Btheta7330_02535 ERS852557_01592	Bacteroides thetaiotaomicron	405	TRUE	314	0	314	0	0	0	0	0	0	0	0	0	0	0	0	0	0	85	91	0	14	24	9	0	91	13.864	27.727	0	#NAME?	2.26272	0.0236531	0.236542
A0A139JV27	TPR repeat protein (TPR repeat-containing protein) (Tetratricopeptide repeat) (Tetratricopeptide repeat protein)	EH213_02776 ERS852511_00521 HMPREF2534_04576 SAMN02910322_00453	Bacteroides thetaiotaomicron	405	TRUE	314	0	314	0	0	0	0	0	0	0	0	0	0	0	0	0	0	85	91	0	14	24	9	0	91	13.864	27.727	0	#NAME?	2.26272	0.0236531	0.236542
A0A1H8FNX9	TPR repeat-containing protein	SAMN02910431_02120	Bacteroides sp. AR20	405	TRUE	314	0	314	0	0	0	0	0	0	0	0	0	0	0	0	0	0	85	91	0	14	24	9	0	91	13.864	27.727	0	#NAME?	2.26272	0.0236531	0.236542
A0A2J6AB20	Tetratricopeptide repeat protein	DW780_08035 DXA83_24755 F9Z91_00660 GAG59_02555 GAN91_14280 GAN99_11505 GAO00_11525 GAO05_06845 GAO06_04570 GAO10_04060 GAO29_01855 GAO30_01755 GAO37_01755 GAO39_22095 GAO40_09815 GAO43_01755 GAO49_01755 GAO54_10310 GAO55_05520 GAO58_14010 GAO60_01755	Bacteroides thetaiotaomicron	398	TRUE	314	0	314	0	0	0	0	0	0	0	0	0	0	0	0	0	0	85	91	0	14	24	9	0	91	13.864	27.727	0	#NAME?	2.26272	0.0236531	0.236542
D7IDG8	Tetratricopeptide repeat family protein	HMPREF9007_02356	Bacteroides sp. 1_1_14	405	TRUE	314	0	314	0	0	0	0	0	0	0	0	0	0	0	0	0	0	85	91	0	14	24	9	0	91	13.864	27.727	0	#NAME?	2.26272	0.0236531	0.236542
R7KDZ8	Tetratricopeptide repeat family protein	BN644_01027	Bacteroides thetaiotaomicron CAG:40	405	TRUE	314	0	314	0	0	0	0	0	0	0	0	0	0	0	0	0	0	85	91	0	14	24	9	0	91	13.864	27.727	0	#NAME?	2.26272	0.0236531	0.236542
A0A0P0FHE1	Tetratricopeptide repeat protein	BSIG_2284 Btheta7330_03732 DW011_07125 DW780_13515 DWY18_15245 ERS852511_02719 F9Z91_15800 GAN67_17940 GAN91_18595 GAN98_17365 GAN99_10330 GAO00_24060 HMPREF2534_05138	Bacteroides thetaiotaomicron	441	TRUE	308	17	291	0	0	0	0	0	0	0	0	17	0	0	0	17	0	0	0	0	0	57	41	38	138	13.682	25.909	1.455	-4.15482	2.1499	0.0315634	0.236542
A0A415DQZ3	Multifunctional fusion protein [Includes: 3-hydroxyacyl-[acyl-carrier-protein] dehydratase FabZ (EC 4.2.1.59) ((3R)-hydroxymyristoyl-[acyl-carrier-protein] dehydratase) (Beta-hydroxyacyl-ACP dehydratase) ((3R)-hydroxymyristoyl-ACP dehydrase); UDP-3-O-acyl-N-acetylglucosamine deacetylase (UDP-3-O-acyl-GlcNAc deacetylase) (EC 3.5.1.108) (UDP-3-O-[R-3-hydroxymyristoyl]-N-acetylglucosamine deacetylas…	lpxC fabZ DW105_00435 EH214_00655	Phocaeicola vulgatus (Bacteroides vulgatus)	461	TRUE	301	256	45	8	59	0	0	31	83	29	19	16	11	0	4	0	0	0	5	30	6	0	0	0	0	11.273	5	17.545	1.8111	2.27682	0.0227968	0.236542
A0A416H4F1	Aldehyde dehydrogenase EutE	DXA48_04255	Ruminococcus sp. OF02-6	462	TRUE	294	294	0	0	90	0	80	0	0	0	82	0	42	0	0	0	0	0	0	0	0	0	0	0	0	14.455	0	28.909	Inf	2.29481	0.0217439	0.236542
A0A416RBH9	Aldehyde dehydrogenase EutE	DWX61_02435	Ruminococcus sp. AF20-12LB	462	TRUE	293	293	0	0	89	0	80	0	0	0	82	0	42	0	0	0	0	0	0	0	0	0	0	0	0	14.409	0	28.818	Inf	2.16712	0.0302254	0.236542
A0A4P9ED01	Aldehyde dehydrogenase EutE	EYS05_10205	Blautia sp. SC05B48	462	TRUE	293	293	0	0	89	0	80	0	0	0	82	0	42	0	0	0	0	0	0	0	0	0	0	0	0	14.409	0	28.818	Inf	2.16712	0.0302254	0.236542
A0A078RAG0	Peptidase Do family protein (EC 3.4.21.-)	M097_1190	Bacteroides vulgatus str. 3775 SL(B) 10 (iv)	501	TRUE	286	255	31	0	42	0	0	0	121	20	32	30	0	10	0	7	0	0	0	0	9	0	15	0	0	9.636	2.727	16.545	2.6009	2.15621	0.0310674	0.236542
A0A3A5SS62	Do family serine endopeptidase	DW710_12710	Bacteroides sp. AM27-13	507	TRUE	286	255	31	0	42	0	0	0	121	20	32	30	0	10	0	7	0	0	0	0	9	0	15	0	0	9.636	2.727	16.545	2.6009	2.15621	0.0310674	0.236542
A0A413S5P3	Do family serine endopeptidase	DW935_07185	Phocaeicola vulgatus (Bacteroides vulgatus)	507	TRUE	286	255	31	0	42	0	0	0	121	20	32	30	0	10	0	7	0	0	0	0	9	0	15	0	0	9.636	2.727	16.545	2.6009	2.15621	0.0310674	0.236542
D4V969	Peptidase Do (EC 3.4.21.-)	CUU_1077	Bacteroides vulgatus PC510	507	TRUE	286	255	31	0	42	0	0	0	121	20	32	30	0	10	0	7	0	0	0	0	9	0	15	0	0	9.636	2.727	16.545	2.6009	2.15621	0.0310674	0.236542
A0A0K2HNB9	Chaperone protein ClpB	clpB E1I98_01460 E1J02_05835 E1J06_12560	Phocaeicola dorei	862	TRUE	269	216	53	10	0	34	16	17	88	0	17	23	0	11	0	0	11	5	2	2	2	6	6	19	0	10	3.818	16.182	2.08342	2.33572	0.0195057	0.236542
C3RDG7	Chaperone protein ClpB	clpB BSEG_03217	Bacteroides dorei 5_1_36/D4	862	TRUE	269	216	53	10	0	34	16	17	88	0	17	23	0	11	0	0	11	5	2	2	2	6	6	19	0	10	3.818	16.182	2.08342	2.33572	0.0195057	0.236542
D1K998	Chaperone protein ClpB	clpB HMPREF0105_4190	Bacteroides sp. 3_1_33FAA	862	TRUE	269	216	53	10	0	34	16	17	88	0	17	23	0	11	0	0	11	5	2	2	2	6	6	19	0	10	3.818	16.182	2.08342	2.33572	0.0195057	0.236542
A0A174RXL0	Outer membrane cobalamin receptor protein (TonB-dependent receptor)	ERS852511_03602 GAN67_23290 GAN98_22980	Bacteroides thetaiotaomicron	1117	TRUE	266	34	232	0	0	0	0	34	0	0	0	0	0	0	0	0	0	74	75	0	29	21	0	33	0	10.591	19.091	2.091	-3.19068	2.37573	0.0175141	0.236542
A0A3A5T0L9	Protein translocase subunit SecA	secA DW710_03430	Bacteroides sp. AM27-13	1098	TRUE	266	266	0	10	112	41	31	0	0	72	0	0	0	0	0	0	0	0	0	0	0	0	0	0	0	10.909	0	21.818	Inf	2.33354	0.0196196	0.236542
Q89ZX4	SusC homolog	BT_4247	Bacteroides thetaiotaomicron (strain ATCC 29148 / DSM 2079 / NCTC 10582 / E50 / VPI-5482)	1117	TRUE	266	34	232	0	0	0	0	34	0	0	0	0	0	0	0	0	0	74	75	0	29	21	0	33	0	10.591	19.091	2.091	-3.19068	2.37573	0.0175141	0.236542
R7L1Q9	Outer membrane protein	BN644_00050	Bacteroides thetaiotaomicron CAG:40	1117	TRUE	266	34	232	0	0	0	0	34	0	0	0	0	0	0	0	0	0	74	75	0	29	21	0	33	0	10.591	19.091	2.091	-3.19068	2.37573	0.0175141	0.236542
A0A1Q6HUV7	UDP-glucose 4-epimerase (EC 5.1.3.2)	BHV83_15200	Parabacteroides sp. merdae-related_45_40	346	TRUE	262	220	42	28	0	65	0	52	0	34	17	0	19	5	0	0	0	0	0	0	0	0	0	32	10	11.273	3.182	19.364	2.60543	2.38037	0.0172954	0.236542
A0A3E4ZXR1	UDP-glucose 4-epimerase (EC 5.1.3.2)	galE DW030_17190 DW191_10525 DW828_09280 DW986_01780 DWX56_16825 DWZ81_05110 EAJ15_17675 GMD72_10135 GMD74_11540 GMD76_12485 GMD80_07530	Parabacteroides merdae	346	TRUE	262	220	42	28	0	65	0	52	0	34	17	0	19	5	0	0	0	0	0	0	0	0	0	32	10	11.273	3.182	19.364	2.60543	2.38037	0.0172954	0.236542
K5ZSM8	UDP-glucose 4-epimerase (EC 5.1.3.2)	HMPREF1060_03973	Parabacteroides merdae CL03T12C32	346	TRUE	262	220	42	28	0	65	0	52	0	34	17	0	19	5	0	0	0	0	0	0	0	0	0	32	10	11.273	3.182	19.364	2.60543	2.38037	0.0172954	0.236542
A0A023YRN2	Chaperone protein DnaK (HSP70) (Heat shock 70 kDa protein) (Heat shock protein 70)	dnaK ECRM12581_0065	Escherichia coli O145:H28 str. RM12581	638	TRUE	258	12	246	0	0	0	0	0	0	0	0	12	0	0	0	82	84	0	0	0	0	21	26	0	33	11.182	21.364	1	-4.41709	2.15568	0.0311088	0.236542
A0A0I1M082	Chaperone protein DnaK (HSP70) (Heat shock 70 kDa protein) (Heat shock protein 70)	dnaK dnaK_2 BZ172_15645 DMA07_05180 DOT86_04500 ERS009857_00801 ERS009859_01300 ERS009867_02172 FAF11_22435 SAMEA3891730_00964	Shigella sonnei	638	TRUE	258	12	246	0	0	0	0	0	0	0	0	12	0	0	0	82	84	0	0	0	0	21	26	0	33	11.182	21.364	1	-4.41709	2.15568	0.0311088	0.236542
A0A1Q4PBX6	Chaperone protein DnaK (HSP70) (Heat shock 70 kDa protein) (Heat shock protein 70)	dnaK BMT49_01375 C9Z43_02100 DLW88_13255 F7F11_02855	Escherichia coli	638	TRUE	258	12	246	0	0	0	0	0	0	0	0	12	0	0	0	82	84	0	0	0	0	21	26	0	33	11.182	21.364	1	-4.41709	2.15568	0.0311088	0.236542
A0A345EL80	Chaperone protein DnaK (HSP70) (Heat shock 70 kDa protein) (Heat shock protein 70)	dnaK dnaK_1 BANRA_00390 C6669_05120 D6T60_25790 EJC75_21950 GP662_15295 GP664_07730	Escherichia coli	638	TRUE	258	12	246	0	0	0	0	0	0	0	0	12	0	0	0	82	84	0	0	0	0	21	26	0	33	11.182	21.364	1	-4.41709	2.15568	0.0311088	0.236542
A0A3W3LMH4	Chaperone protein DnaK (HSP70) (Heat shock 70 kDa protein) (Heat shock protein 70)	dnaK CW396_18890	Escherichia coli O26	638	TRUE	258	12	246	0	0	0	0	0	0	0	0	12	0	0	0	82	84	0	0	0	0	21	26	0	33	11.182	21.364	1	-4.41709	2.15568	0.0311088	0.236542
A0A5E8FDX0	Chaperone protein DnaK (HSP70) (Heat shock 70 kDa protein) (Heat shock protein 70)	dnaK PGA_00998	Escherichia coli D6-113.11	638	TRUE	258	12	246	0	0	0	0	0	0	0	0	12	0	0	0	82	84	0	0	0	0	21	26	0	33	11.182	21.364	1	-4.41709	2.15568	0.0311088	0.236542
R6ST58	Fumarate hydratase class I (EC 4.2.1.2)	BN777_01960	Bacteroides sp. CAG:770	538	TRUE	253	253	0	0	75	48	54	0	0	0	76	0	0	0	0	0	0	0	0	0	0	0	0	0	0	11.182	0	22.364	Inf	2.15095	0.0314802	0.236542
A0A4R4GZZ7	NADP-dependent malic enzyme	E1J02_10835	Phocaeicola dorei	761	TRUE	247	221	26	6	71	15	0	23	51	43	6	1	4	1	0	0	0	23	0	0	3	0	0	0	0	8.591	1.818	15.364	3.07895	2.42753	0.0152022	0.236542
A0A1Z3UX88	Ribose ABC transporter substrate-binding protein RbsB	rbsB CEP72_12780 HF230_003983 HG529_004395	Escherichia coli O157	296	TRUE	225	44	181	12	13	0	3	0	0	0	0	12	0	4	0	30	49	10	20	0	0	15	34	12	11	9.773	14.818	4.727	-1.64829	2.22291	0.0262215	0.236542
A0A236MGB4	D-ribose transporter subunit RbsB (Ribose ABC transporter substrate-binding protein RbsB)	rbsB CI694_09940 SAMEA3472080_03379	Escherichia coli	296	TRUE	225	44	181	12	13	0	3	0	0	0	0	12	0	4	0	30	49	10	20	0	0	15	34	12	11	9.773	14.818	4.727	-1.64829	2.22291	0.0262215	0.236542
A0A3W3LSQ5	Ribose ABC transporter substrate-binding protein RbsB	rbsB CW396_22865	Escherichia coli O26	296	TRUE	225	44	181	12	13	0	3	0	0	0	0	12	0	4	0	30	49	10	20	0	0	15	34	12	11	9.773	14.818	4.727	-1.64829	2.22291	0.0262215	0.236542
A0A396BBU8	TonB-dependent receptor	DW193_18230 DW935_20980 DWV70_06975 DWW27_21885 DXC16_01895 GAY10_13630 GAY81_21095 GAZ74_14450 GAZ87_14265	Phocaeicola vulgatus (Bacteroides vulgatus)	1133	TRUE	222	168	54	16	0	0	27	40	0	0	19	40	10	16	0	0	0	22	0	6	26	0	0	0	0	10.727	4.727	16.727	1.82312	2.23145	0.0256516	0.236542
A0A413LYQ1	SusC/RagA family TonB-linked outer membrane protein	DXA04_18585	Phocaeicola vulgatus (Bacteroides vulgatus)	1133	TRUE	222	168	54	16	0	0	27	40	0	0	19	40	10	16	0	0	0	22	0	6	26	0	0	0	0	10.727	4.727	16.727	1.82312	2.23145	0.0256516	0.236542
A0A078RDP1	Pyruvate flavodoxin/ferredoxin oxidoreductase, thiamine diP-bdg family protein	M097_1545	Bacteroides vulgatus str. 3775 SL(B) 10 (iv)	360	TRUE	215	174	41	14	0	39	0	24	36	17	0	23	16	5	8	0	0	19	0	0	0	0	0	14	0	9.091	4	14.182	1.82597	2.26209	0.023692	0.236542
A0A0K2HJ61	3-methyl-2-oxobutanoate dehydrogenase subunit VorB	vorB DWW04_18400 DXA69_18265 E1J06_05615 F2Y61_10910	Phocaeicola dorei	360	TRUE	215	174	41	14	0	39	0	24	36	17	0	23	16	5	8	0	0	19	0	0	0	0	0	14	0	9.091	4	14.182	1.82597	2.26209	0.023692	0.236542
A0A3A5T9G7	3-methyl-2-oxobutanoate dehydrogenase subunit VorB	DW710_01780	Bacteroides sp. AM27-13	360	TRUE	215	174	41	14	0	39	0	24	36	17	0	23	16	5	8	0	0	19	0	0	0	0	0	14	0	9.091	4	14.182	1.82597	2.26209	0.023692	0.236542
A0A5C6L6A4	3-methyl-2-oxobutanoate dehydrogenase subunit VorB	vorB FR997_04700 FSA04_13145	Phocaeicola dorei	360	TRUE	215	174	41	14	0	39	0	24	36	17	0	23	16	5	8	0	0	19	0	0	0	0	0	14	0	9.091	4	14.182	1.82597	2.26209	0.023692	0.236542
C6Z4D2	3-methyl-2-oxobutanoate dehydrogenase (Ferredoxin) (EC 1.2.7.7)	BSFG_01888	Bacteroides sp. 4_3_47FAA	360	TRUE	215	174	41	14	24	39	0	0	36	17	0	23	16	5	8	0	0	19	0	0	0	0	0	14	0	9.273	4	14.545	1.8625	2.32989	0.0198122	0.236542
A0A5C2G6U0	IGL c47_light_IGKV2-28_IGKJ4 (Fragment)		Homo sapiens (Human)	112	TRUE	212	212	0	0	0	0	0	50	32	0	72	53	5	0	0	0	0	0	0	0	0	0	0	0	0	7.636	0	15.273	Inf	2.14607	0.0318673	0.236542
A0A416THS5	Elongation factor Ts (EF-Ts)	tsf DWX23_05420	Parabacteroides sp. AF18-52	329	TRUE	205	205	0	0	35	57	44	0	0	69	0	0	0	0	0	0	0	0	0	0	0	0	0	0	0	8.591	0	17.182	Inf	2.29646	0.0216497	0.236542
A0A287AXR5	Tyrosine 3-monooxygenase/tryptophan 5-monooxygenase activation protein zeta	YWHAZ	Sus scrofa (Pig)	234	TRUE	200	182	18	34	0	34	0	30	9	56	0	0	19	0	0	0	0	0	0	0	9	0	0	9	0	8.818	1.636	16	3.28951	2.14915	0.0316227	0.236542
A0A4Q8IJG3	Ribose ABC transporter substrate-binding protein RbsB	rbsB EXX24_14980 F1E13_14430	Escherichia coli	296	TRUE	195	29	166	12	13	0	0	0	0	0	0	0	0	4	0	30	49	10	20	0	0	0	34	12	11	8.5	13.636	3.364	-2.01937	2.35783	0.018382	0.236542
A0A286ZTA4	Fructose-bisphosphate aldolase (EC 4.1.2.13)	ALDOB	Sus scrofa (Pig)	364	TRUE	190	161	29	31	0	21	49	27	0	6	0	14	0	13	0	0	25	0	0	0	4	0	0	0	0	9.909	2.364	17.455	2.88452	2.2663	0.0234329	0.236542
A0A286ZZC9	Fructose-bisphosphate aldolase (EC 4.1.2.13)	ALDOB	Sus scrofa (Pig)	348	TRUE	190	161	29	31	0	21	49	27	0	6	0	14	0	13	0	0	25	0	0	0	4	0	0	0	0	9.909	2.364	17.455	2.88452	2.2663	0.0234329	0.236542
A0A3A5YTG6	Thiol peroxidase (Tpx) (EC 1.11.1.24) (Peroxiredoxin tpx) (Prx) (Thioredoxin peroxidase) (Thioredoxin-dependent peroxiredoxin)	tpx DWY41_16000	Bacteroides sp. AF25-17LB	166	TRUE	183	0	183	0	0	0	0	0	0	0	0	0	0	0	6	17	0	50	0	0	35	0	0	0	75	8.818	17.636	0	#NAME?	2.38189	0.0172242	0.236542
A0A3E4GE43	Thiol peroxidase (Tpx) (EC 1.11.1.24) (Peroxiredoxin tpx) (Prx) (Thioredoxin peroxidase) (Thioredoxin-dependent peroxiredoxin)	tpx DXD58_06065 DXD78_05470	Bacteroides sp. D20	166	TRUE	183	0	183	0	0	0	0	0	0	0	0	0	0	0	6	17	0	50	0	0	35	0	0	0	75	8.818	17.636	0	#NAME?	2.38189	0.0172242	0.236542
A0A029ILW3	L-fucose isomerase (FucIase) (EC 5.3.1.25) (6-deoxy-L-galactose isomerase)	fucI AC93_2978	Escherichia coli 2-005-03_S4_C2	591	TRUE	182	0	182	0	0	0	0	0	0	0	0	0	0	0	32	0	64	0	33	0	0	20	33	0	0	9.909	19.818	0	#NAME?	2.3251	0.0200664	0.236542
A0A0L6ZX47	L-fucose isomerase (FucIase) (EC 5.3.1.25) (6-deoxy-L-galactose isomerase)	fucI AC067_22225 BER14_04615 C9Z68_11205 CWM24_01245 DEN86_01965 FQ021_09890 FZC17_22575 GQM13_07235	Escherichia coli	591	TRUE	182	0	182	0	0	0	0	0	0	0	0	0	0	0	32	0	64	0	33	0	0	20	33	0	0	9.909	19.818	0	#NAME?	2.3251	0.0200664	0.236542
A0A135PTB3	L-fucose isomerase (FucIase) (EC 5.3.1.25) (6-deoxy-L-galactose isomerase)	fucI AWG90_018020 B9M99_06050 BE963_03775 BON92_10075 BZL69_02020 D2188_08535 D3P01_10695 D9J58_10695 D9J60_10145 DM280_20110 DND16_10285 DU321_06250 E0L12_00940 EA174_04025 EA225_01245 EA233_01065 EF082_18570 EHD45_02285 ELT17_10280 ELU85_05650 EQ830_01000 F9050_05190 FNJ83_17975 GIY13_16775 GKE15_03035 GKE16_03025 GKE22_08905 GKE24_03025 GKE26_03030 GKE29_04080 GKE31_02995 GKE39_03050 GKE46_116…	Escherichia coli	591	TRUE	182	0	182	0	0	0	0	0	0	0	0	0	0	0	32	0	64	0	33	0	0	20	33	0	0	9.909	19.818	0	#NAME?	2.3251	0.0200664	0.236542
A0A167DUK1	L-fucose isomerase (FucIase) (EC 5.3.1.25) (6-deoxy-L-galactose isomerase)	fucI BON98_15035 BW690_04860 C2U48_19915 CG692_06895 D2185_02675 D9D20_04560 D9I18_10800 D9I97_09860 E2129_11210 E2134_08030 EC1094V2_879 EI041_15910 ELT20_14500 F9X20_24660 GP671_15365 GP954_08060 GQE87_11845 GRW80_15370 NCTC10963_01032 NCTC11022_02883 SAMEA3472147_03034	Escherichia coli	591	TRUE	182	0	182	0	0	0	0	0	0	0	0	0	0	0	32	0	64	0	33	0	0	20	33	0	0	9.909	19.818	0	#NAME?	2.3251	0.0200664	0.236542
A0A1Z3V085	L-fucose isomerase (FucIase) (EC 5.3.1.25) (6-deoxy-L-galactose isomerase)	fucI CEP72_18495 HF230_003230 HG529_002403	Escherichia coli O157	591	TRUE	182	0	182	0	0	0	0	0	0	0	0	0	0	0	32	0	64	0	33	0	0	20	33	0	0	9.909	19.818	0	#NAME?	2.3251	0.0200664	0.236542
A0A3R0JLW8	L-fucose isomerase (FucIase) (EC 5.3.1.25) (6-deoxy-L-galactose isomerase)	fucI DL723_11185	Shigella dysenteriae	591	TRUE	182	0	182	0	0	0	0	0	0	0	0	0	0	0	32	0	64	0	33	0	0	20	33	0	0	9.909	19.818	0	#NAME?	2.3251	0.0200664	0.236542
A0A4P8AF43	L-fucose isomerase (FucIase) (EC 5.3.1.25) (6-deoxy-L-galactose isomerase)	fucI CCU04_005860	Escherichia coli O103:H2	591	TRUE	182	0	182	0	0	0	0	0	0	0	0	0	0	0	32	0	64	0	33	0	0	20	33	0	0	9.909	19.818	0	#NAME?	2.3251	0.0200664	0.236542
A0A5E8G760	L-fucose isomerase (FucIase) (EC 5.3.1.25) (6-deoxy-L-galactose isomerase)	fucI PGA_00515	Escherichia coli D6-113.11	591	TRUE	182	0	182	0	0	0	0	0	0	0	0	0	0	0	32	0	64	0	33	0	0	20	33	0	0	9.909	19.818	0	#NAME?	2.3251	0.0200664	0.236542
J7Q9D7	L-fucose isomerase (FucIase) (EC 5.3.1.25) (6-deoxy-L-galactose isomerase)	fucI ACN68_00840 BN17_26881 BOH76_24600 BON63_19995 BTQ06_23730 BvCmsKSNP073_04181 BvCmsKSNP081_03812 BvCmsNSP072_00159 BvCmsSIP019_01788 C7B02_19510 C9Z69_03090 CMR93_10635 D2184_01025 D4636_12455 D7Z75_00590 D9K54_13665 DEN97_03825 DEO19_03605 DL479_12310 DL545_05885 DLY41_21325 DM820_02190 DN660_13360 DN700_02185 DND79_12575 DOY67_13205 DQO13_13360 DRW19_11875 ELY05_07605 EQ825_08090 EXX13_057…	Escherichia coli	591	TRUE	182	0	182	0	0	0	0	0	0	0	0	0	0	0	32	0	64	0	33	0	0	20	33	0	0	9.909	19.818	0	#NAME?	2.3251	0.0200664	0.236542
A0A174LM29	Triosephosphate isomerase (TIM) (TPI) (EC 5.3.1.1) (Triose-phosphate isomerase)	tpiA ERS852533_00772	Blautia obeum	249	TRUE	179	179	0	23	0	0	0	65	0	20	41	30	0	0	0	0	0	0	0	0	0	0	0	0	0	7.182	0	14.364	Inf	2.21221	0.0269522	0.236542
A0A1Q6I6T6	BIG2 domain-containing protein	BHV83_01835	Parabacteroides sp. merdae-related_45_40	512	TRUE	176	176	0	0	0	46	0	0	0	0	29	0	73	28	0	0	0	0	0	0	0	0	0	0	0	9.909	0	19.818	Inf	2.15584	0.0310964	0.236542
A0A3R6HEN4	Uncharacterized protein	DW030_13265	Parabacteroides merdae	512	TRUE	176	176	0	0	0	46	0	0	0	0	29	0	73	28	0	0	0	0	0	0	0	0	0	0	0	9.909	0	19.818	Inf	2.15584	0.0310964	0.236542
A0A3A5WI23	Gluconate 5-dehydrogenase (EC 1.1.1.69)	DWZ03_19485	Bacteroides sp. AF29-11	267	TRUE	175	0	175	0	0	0	0	0	0	0	0	0	0	0	0	0	41	24	0	16	0	33	0	0	61	7.5	15	0	#NAME?	2.41514	0.0157291	0.236542
A0A015SW72	TonB-linked outer membrane, SusC/RagA family protein	M085_4900	Bacteroides fragilis str. 3986 N(B)19	1086	TRUE	170	170	0	0	0	0	57	0	0	39	0	34	0	40	0	0	0	0	0	0	0	0	0	0	0	9.182	0	18.364	Inf	2.3551	0.0185178	0.236542
A0A015ZL18	TonB-linked outer membrane, SusC/RagA family protein	M067_4365	Bacteroides fragilis str. J-143-4	1065	TRUE	170	170	0	0	0	0	57	0	0	39	0	34	0	40	0	0	0	0	0	0	0	0	0	0	0	9.182	0	18.364	Inf	2.3551	0.0185178	0.236542
A0A0E2HC83	Phosphate acetyltransferase	HMPREF1090_02050	[Clostridium] clostridioforme 90A8	331	TRUE	167	14	153	0	0	0	0	0	0	0	0	14	0	0	0	0	0	33	0	32	0	25	10	22	31	6.864	12.545	1.182	-3.40808	2.36361	0.0180977	0.236542
A0A0U5NZF0	Phosphate acetyltransferase (EC 2.3.1.8)	pta BN3589_00233	Clostridium sp. C105KSO14	331	TRUE	167	14	153	0	0	0	0	0	0	0	0	14	0	0	0	0	0	33	0	32	0	25	10	22	31	6.864	12.545	1.182	-3.40808	2.36361	0.0180977	0.236542
A0A3E2UJA3	Phosphate acetyltransferase (EC 2.3.1.8)	pta DWZ21_16190	Hungatella hathewayi	331	TRUE	167	14	153	0	0	0	0	0	0	0	0	14	0	0	0	0	0	33	0	32	0	25	10	22	31	6.864	12.545	1.182	-3.40808	2.36361	0.0180977	0.236542
A8RR61	PTA_PTB domain-containing protein	CLOBOL_02927	Clostridium bolteae (strain ATCC BAA-613 / WAL 16351)	331	TRUE	167	14	153	0	0	0	0	0	0	0	0	14	0	0	0	0	0	33	0	32	0	25	10	22	31	6.864	12.545	1.182	-3.40808	2.36361	0.0180977	0.236542
N9YSW7	Phosphate acetyltransferase	HMPREF1082_04446	[Clostridium] clostridioforme 90A7	331	TRUE	167	14	153	0	0	0	0	0	0	0	0	14	0	0	0	0	0	33	0	32	0	25	10	22	31	6.864	12.545	1.182	-3.40808	2.36361	0.0180977	0.236542
A0A5C2GVB1	IG c1257_light_IGKV3-15_IGKJ4 (Fragment)		Homo sapiens (Human)	107	TRUE	163	163	0	0	0	0	0	33	0	0	35	46	0	49	0	0	0	0	0	0	0	0	0	0	0	7.955	0	15.909	Inf	2.17509	0.029623	0.236542
A0A3R6GCH1	RagB/SusD family nutrient uptake outer membrane protein	DW030_16665 DW828_02985 GMD76_17995	Parabacteroides merdae	540	TRUE	154	130	24	19	0	45	0	25	0	0	0	0	24	17	0	0	0	0	0	0	0	0	0	24	0	7.682	1.636	13.727	3.06848	2.27794	0.02273	0.236542
A0A285TD84	Xylose isomerase (EC 5.3.1.5)	xylA SAMN02910274_02982	Bacteroides sp. AR29	438	TRUE	150	0	150	0	0	0	0	0	0	0	0	0	0	0	17	0	0	47	19	0	0	0	0	0	67	7.864	15.727	0	#NAME?	2.1538	0.0312562	0.236542
A0A3A5RK18	Xylose isomerase (EC 5.3.1.5)	xylA DW800_12065	Bacteroides sp. AM32-11AC	438	TRUE	150	0	150	0	0	0	0	0	0	0	0	0	0	0	17	0	0	47	19	0	0	0	0	0	67	7.864	15.727	0	#NAME?	2.1538	0.0312562	0.236542
A0A078S1A0	2-amino-3-ketobutyrate coenzyme A ligase (AKB ligase) (EC 2.3.1.29) (Glycine acetyltransferase)	kbl M094_1376	Bacteroides uniformis str. 3978 T3 ii	395	TRUE	147	0	147	0	0	0	0	0	0	0	0	0	0	0	15	0	0	0	63	0	36	0	33	0	0	8.045	16.091	0	#NAME?	2.23948	0.0251247	0.236542
A0A1C5RF14	Adenylate kinase (AK) (EC 2.7.4.3) (ATP-AMP transphosphorylase) (ATP:AMP phosphotransferase) (Adenylate monophosphate kinase)	adk SAMEA3545337_01858	uncultured Clostridium sp.	214	TRUE	145	128	17	19	37	0	0	17	2	26	17	0	10	0	0	0	15	0	0	0	0	0	0	2	0	6.136	1.182	11.091	3.2303	2.24003	0.0250891	0.236542
A0A396PXG0	Adenylate kinase (AK) (EC 2.7.4.3) (ATP-AMP transphosphorylase) (ATP:AMP phosphotransferase) (Adenylate monophosphate kinase)	adk DXB97_06280	Firmicutes bacterium OM07-11	214	TRUE	145	128	17	19	37	0	0	17	2	26	17	0	10	0	0	0	15	0	0	0	0	0	0	2	0	6.136	1.182	11.091	3.2303	2.24003	0.0250891	0.236542
A0A417FRE6	Adenylate kinase (AK) (EC 2.7.4.3) (ATP-AMP transphosphorylase) (ATP:AMP phosphotransferase) (Adenylate monophosphate kinase)	adk DW790_03600	Firmicutes bacterium AM31-12AC	214	TRUE	145	128	17	19	37	0	0	17	2	26	17	0	10	0	0	0	15	0	0	0	0	0	0	2	0	6.136	1.182	11.091	3.2303	2.24003	0.0250891	0.236542
A0A0E2HEH6	Fructose-bisphosphate aldolase class I (EC 4.1.2.13)	HMPREF1090_00826	[Clostridium] clostridioforme 90A8	295	TRUE	144	27	117	2	0	4	0	0	0	0	15	6	0	0	3	9	0	33	16	25	0	0	6	25	0	6.091	9.818	2.364	-2.05445	2.36335	0.0181104	0.236542
R0DC01	Fructose-bisphosphate aldolase class I (EC 4.1.2.13)	HMPREF1083_00745	[Clostridium] clostridioforme 90A6	295	TRUE	144	27	117	2	0	4	0	0	0	0	15	6	0	0	3	9	0	33	16	25	0	0	6	25	0	6.091	9.818	2.364	-2.05445	2.36335	0.0181104	0.236542
A0A1Y4SE57	L-fucose isomerase (FucIase) (EC 5.3.1.25) (6-deoxy-L-galactose isomerase)	fucI B5E77_04065	Lachnoclostridium sp. An131	601	TRUE	142	142	0	0	0	0	0	0	36	35	0	28	43	0	0	0	0	0	0	0	0	0	0	0	0	5.909	0	11.818	Inf	2.18317	0.0290235	0.236542
A0A3D2PQL4	Glucose-6-phosphate isomerase (GPI) (EC 5.3.1.9) (Phosphoglucose isomerase) (PGI) (Phosphohexose isomerase) (PHI)	pgi DHV88_02420	Roseburia sp.	448	TRUE	142	142	0	0	34	0	25	0	0	0	51	0	32	0	0	0	0	0	0	0	0	0	0	0	0	6.955	0	13.909	Inf	2.32971	0.0198215	0.236542
A0A5C2FYU2	IGL c1336_light_IGKV3-15_IGKJ2 (IGL c859_light_IGKV3-15_IGKJ2) (Fragment)		Homo sapiens (Human)	109	TRUE	142	142	0	0	0	0	0	26	0	0	26	41	0	49	0	0	0	0	0	0	0	0	0	0	0	7.182	0	14.364	Inf	2.16593	0.0303164	0.236542
A0A1Y4A5G1	60 kDa chaperonin (GroEL protein) (Protein Cpn60)	groL groEL B5F94_02055	Flavonifractor sp. An4	541	TRUE	140	140	0	23	0	0	0	67	0	0	33	17	0	0	0	0	0	0	0	0	0	0	0	0	0	5.773	0	11.545	Inf	2.18946	0.0285634	0.236542
A0A016JK29	Alpha-glucan phosphorylases family protein (EC 2.4.1.1)	glgP M075_3010	Bacteroides fragilis str. 20793-3	854	TRUE	138	0	138	0	0	0	0	0	0	0	0	0	0	0	0	0	0	28	51	0	0	0	0	42	17	5.682	11.364	0	#NAME?	2.16971	0.0300288	0.236542
A0A173SAR9	Nucleotidyltransferase	B5F32_17285 DW808_17600 DW867_13600 DW998_04145 DWY54_06335 DWZ58_07895 DXD05_14715 ERS852380_00715 ERS852429_01012 F9Z92_21290 GKD62_06375 GKD86_05280	Parabacteroides distasonis	300	TRUE	138	11	127	0	0	11	0	0	0	0	0	0	0	0	0	10	0	27	0	23	0	40	0	27	0	5.455	10	0.909	-3.45943	2.14531	0.0319283	0.236542
A0A1Q6F946	Nucleotidyltransferase	BHV67_12405	Bacteroidales bacterium 43_36	300	TRUE	138	11	127	0	0	11	0	0	0	0	0	0	0	0	0	10	0	27	0	23	0	40	0	27	0	5.455	10	0.909	-3.45943	2.14531	0.0319283	0.236542
A0A496C222	Nucleotidyltransferase	DWY79_08250	Parabacteroides sp. AF27-14	300	TRUE	138	11	127	0	0	11	0	0	0	0	0	0	0	0	0	10	0	27	0	23	0	40	0	27	0	5.455	10	0.909	-3.45943	2.14531	0.0319283	0.236542
A0A496D900	Nucleotidyltransferase	DXA72_06440	Parabacteroides sp. OF04-13BH	300	TRUE	138	11	127	0	0	11	0	0	0	0	0	0	0	0	0	10	0	27	0	23	0	40	0	27	0	5.455	10	0.909	-3.45943	2.14531	0.0319283	0.236542
A0A1C5NNE0	D-ribose pyranase (EC 5.4.99.62)	fucU SAMEA3545337_00968	uncultured Clostridium sp.	148	TRUE	136	136	0	0	22	0	0	36	0	25	22	17	0	14	0	0	0	0	0	0	0	0	0	0	0	5.364	0	10.727	Inf	2.38618	0.0170243	0.236542
A0A417BKI1	D-ribose pyranase (EC 5.4.99.62)	DW928_05800	Firmicutes bacterium AM43-11BH	148	TRUE	136	136	0	0	22	0	0	36	0	25	22	17	0	14	0	0	0	0	0	0	0	0	0	0	0	5.364	0	10.727	Inf	2.38618	0.0170243	0.236542
A0A494ZTA0	D-ribose pyranase (EC 5.4.99.62)	D8Q48_07015	Ruminococcus sp. B05	148	TRUE	136	136	0	0	22	0	0	36	0	25	22	17	0	14	0	0	0	0	0	0	0	0	0	0	0	5.364	0	10.727	Inf	2.38618	0.0170243	0.236542
A0A3D4G580	Acyl-CoA dehydrogenase	DIU32_05050	Oscillibacter sp.	387	TRUE	132	0	132	0	0	0	0	0	0	0	0	0	0	0	0	27	25	41	0	0	10	0	29	0	0	5.227	10.455	0	#NAME?	2.17732	0.0294563	0.236542
A0A553EHY5	Aminoacyl-histidine dipeptidase	FNW54_14075	Bacteroides sp. HF-5092	485	TRUE	132	0	132	0	0	0	0	0	0	0	0	0	0	0	0	21	0	0	35	0	40	0	0	0	36	6.682	13.364	0	#NAME?	2.28194	0.022493	0.236542
A0A174FEF0	Dipeptidyl-peptidase (EC 3.4.14.-)	DWZ06_08160 DWZ36_17545 DXB34_05200 DXC44_09260 EH214_00546 ERS852457_02076 ERS852556_02432 GAS14_02965 GAS15_03655 GAS17_04970 GAS24_03765 GAS36_03940 GAY10_03365 GAY81_01645 GAZ74_03820 GAZ87_04240 SAMN04487923_100365	Phocaeicola vulgatus (Bacteroides vulgatus)	721	TRUE	131	0	131	0	0	0	0	0	0	0	0	0	0	0	0	0	47	0	0	21	0	0	22	41	0	4.955	9.909	0	#NAME?	2.24193	0.0249662	0.236542
A0A1Q6J914	Dipeptidyl-peptidase (EC 3.4.14.-)	BHV80_08425 DWX60_05930	Phocaeicola vulgatus (Bacteroides vulgatus)	721	TRUE	131	0	131	0	0	0	0	0	0	0	0	0	0	0	0	0	47	0	0	21	0	0	22	41	0	4.955	9.909	0	#NAME?	2.24193	0.0249662	0.236542
A0A139KF89	Adenylate kinase (AK) (EC 2.7.4.3) (ATP-AMP transphosphorylase) (ATP:AMP phosphotransferase) (Adenylate monophosphate kinase)	adk B5G17_13060 BHV79_01275 Bun01g_16800 DW216_08485 DW729_09595 DW758_04725 DW795_12430 DW831_09180 DW873_13380 DW988_01470 DWW14_11980 DWW83_01800 DWX44_09440 DWX87_01395 DWY92_15725 DXB37_02025 DXB64_06125 DXC07_06510 DXC80_02710 DXC91_05705 DXD90_03480 EAJ11_14250 EP145_18710 ERS417307_02308 ERS852462_00113 ERS852510_02020 ERS852554_03336 GAO04_14895 GAP44_16150 GAP49_04500 GAP56_08285 GAQ27_…	Bacteroides uniformis	190	TRUE	128	0	128	0	0	0	0	0	0	0	0	0	0	0	6	0	0	44	0	0	0	34	0	0	44	5.727	11.455	0	#NAME?	2.16656	0.0302684	0.236542
A0A073HP36	Bacterial extracellular solute-binding s, 3 family protein	AB67_0816	Escherichia coli 5-366-08_S1_C3	248	TRUE	124	17	107	5	0	0	2	0	0	0	6	0	0	4	0	10	35	5	16	0	0	8	12	10	11	5.364	8.727	2	-2.12553	2.40178	0.0163156	0.236542
P29508	Serpin B3 (Protein T4-A) (Squamous cell carcinoma antigen 1) (SCCA-1)	SERPINB3 SCCA SCCA1	Homo sapiens (Human)	390	TRUE	122	122	0	36	0	0	0	0	33	38	0	0	15	0	0	0	0	0	0	0	0	0	0	0	0	5.545	0	11.091	Inf	2.24313	0.0248882	0.236542
A0A3R6JY75	Acetate kinase (EC 2.7.2.1) (Acetokinase)	ackA DW656_13100 DWW65_08165	Coprococcus comes	395	TRUE	121	121	0	0	45	0	0	40	0	22	0	0	0	14	0	0	0	0	0	0	0	0	0	0	0	4.682	0	9.364	Inf	2.14509	0.0319455	0.236542
A0A1Q6HYA3	Dehydrogenase	BHV83_10825	Parabacteroides sp. merdae-related_45_40	211	TRUE	120	98	22	14	0	29	0	11	0	0	26	0	10	8	0	0	0	0	0	0	0	3	0	11	8	5.682	1.818	9.545	2.39232	2.22589	0.0260218	0.236542
A0A0J2E449	L-fucose isomerase (FucIase) (EC 5.3.1.25) (6-deoxy-L-galactose isomerase)	fucI AM446_06820 BON87_21000 CA593_12845 CRX46_18980 D0X26_06530 DBQ99_06120 E4A44_01235 E4K51_01235 E4K55_04680 EC3426_03948 ELX76_02280 FNJ69_12415 NCTC10764_00265 NCTC9050_04194 YDC107_1365	Escherichia coli	591	TRUE	118	0	118	0	0	0	0	0	0	0	0	0	0	0	32	0	0	0	33	0	0	20	33	0	0	7.5	15	0	#NAME?	2.19689	0.0280287	0.236542
A0A4S5AXK0	L-fucose isomerase (FucIase) (EC 5.3.1.25) (6-deoxy-L-galactose isomerase)	fucI FAZ83_05305	Escherichia coli (strain K12)	591	TRUE	118	0	118	0	0	0	0	0	0	0	0	0	0	0	32	0	0	0	33	0	0	20	33	0	0	7.5	15	0	#NAME?	2.19689	0.0280287	0.236542
A0A5C2G2X8	IGL c3628_light_IGLV1-47_IGLJ3 (Fragment)		Homo sapiens (Human)	110	TRUE	116	116	0	0	0	0	0	20	0	0	22	31	0	43	0	0	0	0	0	0	0	0	0	0	0	6	0	12	Inf	2.17347	0.0297451	0.236542
A0A0P0LL02	TonB family protein / TonB-dependent receptor (TonB-dependent receptor) (TonB-dependent receptor plug) (TonB-linked outer membrane protein, SusC/RagA family)	BvMPK_3872 CK234_01324 DWY53_18945 DWZ06_01980 DXC16_12945 DXC44_15410 GAY10_06215 GAZ74_19885 GAZ87_11245 NCTC10583_03202 NCTC10583_04131	Phocaeicola vulgatus (Bacteroides vulgatus)	1122	TRUE	112	112	0	0	13	0	14	26	0	52	0	7	0	0	0	0	0	0	0	0	0	0	0	0	0	4.091	0	8.182	Inf	2.33691	0.0194437	0.236542
A0A5C2GN42	IG c736_heavy_IGHV4-39_IGHD6-19_IGHJ4 (Fragment)		Homo sapiens (Human)	123	TRUE	112	112	0	0	0	0	0	17	0	0	25	27	0	43	0	0	0	0	0	0	0	0	0	0	0	5.818	0	11.636	Inf	2.15618	0.0310696	0.236542
A0A5C2GRY6	IG c411_heavy_IGHV4-39_IGHD6-19_IGHJ4 (Fragment)		Homo sapiens (Human)	123	TRUE	112	112	0	0	0	0	0	17	0	0	25	27	0	43	0	0	0	0	0	0	0	0	0	0	0	5.818	0	11.636	Inf	2.15618	0.0310696	0.236542
A0A0P0M512	Alpha-N-arabinofuranosidase (EC 3.2.1.55)	BvMPK_3571	Phocaeicola vulgatus (Bacteroides vulgatus)	512	TRUE	111	98	13	0	16	2	0	13	37	0	8	16	3	3	0	0	0	0	0	12	0	0	0	1	0	4.045	1.273	6.818	2.42146	2.19798	0.0279502	0.236542
A0A413LZ31	Alpha-N-arabinofuranosidase	DXA04_18075	Phocaeicola vulgatus (Bacteroides vulgatus)	507	TRUE	111	98	13	0	16	2	0	13	37	0	8	16	3	3	0	0	0	0	0	12	0	0	0	1	0	4.045	1.273	6.818	2.42146	2.19798	0.0279502	0.236542
A6L7J2	Glycoside hydrolase family 51, candidate alpha-L-arabinofuranosidase	BVU_4054	Bacteroides vulgatus (strain ATCC 8482 / DSM 1447 / JCM 5826 / NBRC 14291 / NCTC 11154)	512	TRUE	111	98	13	0	16	2	0	13	37	0	8	16	3	3	0	0	0	0	0	12	0	0	0	1	0	4.045	1.273	6.818	2.42146	2.19798	0.0279502	0.236542
E5UWW4	Glycoside hydrolase family 51	HMPREF9011_03187	Bacteroides sp. 3_1_40A	512	TRUE	111	98	13	0	16	2	0	13	37	0	8	16	3	3	0	0	0	0	0	12	0	0	0	1	0	4.045	1.273	6.818	2.42146	2.19798	0.0279502	0.236542
A0A1I0AVI8	IMP cyclohydrolase (Inosine monophosphate cyclohydrolase)	C7256_13990 SAMN05216313_101208	Enterocloster lavalensis	237	TRUE	109	0	109	0	0	0	0	0	0	0	0	0	0	0	0	0	0	16	21	17	0	0	0	0	55	5.136	10.273	0	#NAME?	2.16869	0.0301063	0.236542
A0A4R2LZC9	Ethanolamine utilization protein EutL	EV206_10388	Flavonifractor plautii DSM 6740	216	TRUE	105	18	87	0	0	0	0	0	0	0	18	0	0	0	7	9	0	12	0	16	0	8	18	0	17	5.045	8.636	1.455	-2.56986	2.29007	0.0220175	0.236542
A0A174RHK4	Pyruvate kinase (EC 2.7.1.40)	pyk DW729_14095 DW795_18235 DWW83_05095 DXD90_08605 ERS852510_02410 GAQ59_12425	Bacteroides uniformis	485	TRUE	102	0	102	0	0	0	0	0	0	0	0	0	0	0	10	31	0	29	0	22	10	0	0	0	0	5.227	10.455	0	#NAME?	2.23712	0.0252785	0.236542
A0A4X1VED5	L-lactate dehydrogenase (EC 1.1.1.27)	LDHB	Sus scrofa (Pig)	377	TRUE	101	92	9	18	15	35	0	0	0	0	0	4	8	12	0	0	0	0	0	0	9	0	0	0	0	5.455	1	9.909	3.30875	2.2455	0.0247358	0.236542
A0A139K0X2	2-deoxy-D-ribose 5-phosphate aldolase (EC 4.1.2.4)	deoC B5G17_11290 DW729_12600 DW758_15155 DW795_10290 DW873_03775 DW988_15700 DWW14_07225 DWX44_05895 DXB64_14470 DXC07_11255 DXD90_11610 ERS417307_00978 ERS852462_00657 GAO04_09225 GAP49_09150 GAQ27_05320 GAQ49_03520 GAS34_15980 HMPREF2141_03146	Bacteroides uniformis	300	TRUE	97	0	97	0	0	0	0	0	0	0	0	0	0	0	3	0	0	18	4	13	10	0	0	0	49	4.818	9.636	0	#NAME?	2.35134	0.018706	0.236542
A0A285RP17	2-deoxy-D-ribose 5-phosphate aldolase (EC 4.1.2.4)	SAMN02910274_00457	Bacteroides sp. AR29	300	TRUE	97	0	97	0	0	0	0	0	0	0	0	0	0	0	3	0	0	18	4	13	10	0	0	0	49	4.818	9.636	0	#NAME?	2.35134	0.018706	0.236542
A0A3A5RMC1	2-deoxy-D-ribose 5-phosphate aldolase (EC 4.1.2.4)	deoC DW896_12165	Bacteroides sp. AM41-16	300	TRUE	97	0	97	0	0	0	0	0	0	0	0	0	0	0	3	0	0	18	4	13	10	0	0	0	49	4.818	9.636	0	#NAME?	2.35134	0.018706	0.236542
A0A3A5UVF2	2-deoxy-D-ribose 5-phosphate aldolase (EC 4.1.2.4)	deoC DW699_08515	Bacteroides sp. AM26-2	300	TRUE	97	0	97	0	0	0	0	0	0	0	0	0	0	0	3	0	0	18	4	13	10	0	0	0	49	4.818	9.636	0	#NAME?	2.35134	0.018706	0.236542
A0A3A5WXS4	2-deoxy-D-ribose 5-phosphate aldolase (EC 4.1.2.4)	deoC DWZ03_08300	Bacteroides sp. AF29-11	300	TRUE	97	0	97	0	0	0	0	0	0	0	0	0	0	0	3	0	0	18	4	13	10	0	0	0	49	4.818	9.636	0	#NAME?	2.35134	0.018706	0.236542
A0A3E4VZB3	2-deoxy-D-ribose 5-phosphate aldolase (EC 4.1.2.4)	deoC DXD78_03935	Bacteroides sp. D20	300	TRUE	97	0	97	0	0	0	0	0	0	0	0	0	0	0	3	0	0	18	4	13	10	0	0	0	49	4.818	9.636	0	#NAME?	2.35134	0.018706	0.236542
A0A139K2B4	TonB-dependent receptor (TonB-dependent receptor plug domain protein)	DWY18_17410 HMPREF2534_03673	Bacteroides thetaiotaomicron	1062	TRUE	95	0	95	0	0	0	0	0	0	0	0	0	0	0	0	0	0	25	35	0	13	0	0	22	0	3.955	7.909	0	#NAME?	2.16538	0.030359	0.236542
A0A174PLW8	TonB-dependent receptor plug	ERS852557_01145	Bacteroides thetaiotaomicron	1062	TRUE	95	0	95	0	0	0	0	0	0	0	0	0	0	0	0	0	0	25	35	0	13	0	0	22	0	3.955	7.909	0	#NAME?	2.16538	0.030359	0.236542
B3GN61	Truncated E-cadherin	CDH1	Homo sapiens (Human)	758	TRUE	95	95	0	0	0	0	0	21	32	0	19	0	0	23	0	0	0	0	0	0	0	0	0	0	0	3.773	0	7.545	Inf	2.16602	0.0303097	0.236542
A0A3R6GPL6	RagB/SusD family nutrient uptake outer membrane protein	DW828_09155 DWZ81_05235 GMD76_05285 GME01_15400	Parabacteroides merdae	540	TRUE	94	88	6	15	0	19	0	0	0	0	32	0	22	0	0	0	0	0	0	0	0	0	0	6	0	4.727	0.364	9.091	4.64386	2.20277	0.0276108	0.236542
A0A287BSQ9	FAD-binding PCMH-type domain-containing protein	AOX4	Sus scrofa (Pig)	1304	TRUE	93	0	93	0	0	0	0	0	0	0	0	0	0	0	0	27	0	0	0	0	16	22	12	16	0	4.091	8.182	0	#NAME?	2.39499	0.0166206	0.236542
A0A1C5REK7	DNA-directed RNA polymerase subunit alpha (RNAP subunit alpha) (EC 2.7.7.6) (RNA polymerase subunit alpha) (Transcriptase subunit alpha)	rpoA SAMEA3545337_01851	uncultured Clostridium sp.	319	TRUE	92	92	0	11	52	0	4	16	0	0	0	0	9	0	0	0	0	0	0	0	0	0	0	0	0	4.182	0	8.364	Inf	2.38565	0.0170489	0.236542
R6XEH1	Peptidase S9A/B/C family catalytic domain protein	BN675_00419	Parabacteroides merdae CAG:48	724	TRUE	92	92	0	30	0	26	0	16	0	0	20	0	0	0	0	0	0	0	0	0	0	0	0	0	0	4.545	0	9.091	Inf	2.17581	0.0295692	0.236542
A0A069SHP4	Type I phosphodiesterase / nucleotide pyrophosphatase family protein	M099_3258	Bacteroides vulgatus str. 3975 RP4	532	TRUE	91	8	83	0	0	0	0	0	0	8	0	0	0	0	0	11	8	0	0	0	3	14	21	26	0	3.5	6.455	0.545	-3.56478	2.40381	0.0162254	0.236542
A0A395UQL1	Arylsulfatase	DWY53_05315	Phocaeicola vulgatus (Bacteroides vulgatus)	532	TRUE	91	8	83	0	0	0	0	0	0	8	0	0	0	0	0	11	8	0	0	0	3	14	21	26	0	3.5	6.455	0.545	-3.56478	2.40381	0.0162254	0.236542
C6Z775	Arylsulfatase (EC 3.1.6.-)	BSFG_02881	Bacteroides sp. 4_3_47FAA	532	TRUE	91	8	83	0	0	0	0	0	0	8	0	0	0	0	0	11	8	0	0	0	3	14	21	26	0	3.5	6.455	0.545	-3.56478	2.40381	0.0162254	0.236542
C3T122	Glucose PTS permease (Glucose-specific PTS system EIIA component) (EC 2.7.1.-) (Glucose-specific PTS system IIA component) (Glucose-specific enzyme IIA component of PTS) (EC 2.7.1.69) (Glucose-specific phosphotransferase enzyme IIA component) (PTS glucose transporter subunit IIA) (PTS system glucose-specific EIIA component) (EC 2.7.1.199) (PTS system glucose-specific transporter) (PTS system gluc…	crr crr_1 crr_2 A6581_02720 A6592_19500 A6V01_06435 A8C65_04505 A9819_14055 A9P13_07405 A9R57_16325 A9X72_07315 AAW05_17445 AC067_02450 AC789_1c27560 ACN002_2459 ACN68_11835 ACN81_27160 ACU57_04785 ACU90_00825 AJ318_08400 AM270_06455 AM446_08715 AM464_03615 AM465_12435 AMK83_10680 AML07_11085 AML35_22080 APT94_12870 APU18_00775 APZ14_06160 ARC77_08390 AUQ13_12565 AUS26_09170 AW059_06510 AW106_022…	Escherichia coli	169	TRUE	88	0	88	0	0	0	0	0	0	0	0	0	0	0	0	0	40	6	0	0	0	13	13	0	16	3.545	7.091	0	#NAME?	2.26876	0.023283	0.236542
A0A1Q6HQT7	HIT family protein	BHV83_20630	Parabacteroides sp. merdae-related_45_40	131	TRUE	87	85	2	20	0	26	0	0	0	0	0	0	27	12	0	0	0	0	0	0	0	0	0	0	2	5.273	0.182	10.364	5.83289	2.22806	0.0258764	0.236542
A0A354MJC0	HIT domain-containing protein (HIT family protein)	DW030_10995 DW828_12180 DWZ81_13525 GMD72_09280 GMD74_04460 GMD76_12325 GMD80_06840 GME01_01785 GME03_15360	Parabacteroides merdae	131	TRUE	87	85	2	20	0	26	0	0	0	0	0	0	27	12	0	0	0	0	0	0	0	0	0	0	2	5.273	0.182	10.364	5.83289	2.22806	0.0258764	0.236542
A0A076IJ79	RagB/SusD family nutrient uptake outer membrane protein	DWW04_03360 E1J03_23260	Phocaeicola dorei	640	TRUE	86	84	2	0	12	0	0	0	37	11	8	16	0	0	0	0	0	0	0	0	0	2	0	0	0	2.773	0.182	5.364	4.88264	2.3452	0.0190167	0.236542
A0A4R4GR12	RagB/SusD family nutrient uptake outer membrane protein	E1I98_23865 E1J02_18605	Phocaeicola dorei	640	TRUE	86	84	2	0	12	0	0	0	37	11	8	16	0	0	0	0	0	0	0	0	0	2	0	0	0	2.773	0.182	5.364	4.88264	2.3452	0.0190167	0.236542
B6VXH9	Uncharacterized protein	BACDOR_01988	Bacteroides dorei DSM 17855	640	TRUE	86	84	2	0	12	0	0	0	37	11	8	16	0	0	0	0	0	0	0	0	0	2	0	0	0	2.773	0.182	5.364	4.88264	2.3452	0.0190167	0.236542
C3RE21	SusD family protein	BSEG_03421	Bacteroides dorei 5_1_36/D4	640	TRUE	86	84	2	0	12	0	0	0	37	11	8	16	0	0	0	0	0	0	0	0	0	2	0	0	0	2.773	0.182	5.364	4.88264	2.3452	0.0190167	0.236542
A0A1M6RVB7	Adenylate kinase (AK) (EC 2.7.4.3) (ATP-AMP transphosphorylase) (ATP:AMP phosphotransferase) (Adenylate monophosphate kinase)	adk SAMN05216463_102131	Prevotella ruminicola (Bacteroides ruminicola)	190	TRUE	85	0	85	0	0	0	0	0	0	0	0	0	0	0	0	0	0	24	0	0	18	16	0	0	27	3.727	7.455	0	#NAME?	2.14887	0.0316445	0.236542
A0A354MP48	Elongation factor Ts (EF-Ts)	tsf DDY81_00265	Clostridiales bacterium	309	TRUE	84	0	84	0	0	0	0	0	0	0	0	0	0	0	0	0	19	0	0	0	11	12	15	0	27	3.727	7.455	0	#NAME?	2.37439	0.0175779	0.236542
R6DCJ0	Oxidoreductase	BN516_00490	Firmicutes bacterium CAG:176	301	TRUE	84	0	84	0	0	0	0	0	0	0	0	0	0	0	0	13	29	7	0	0	0	11	24	0	0	3.318	6.636	0	#NAME?	2.33567	0.0195086	0.236542
A0A3A5UEB9	Peptidase T (EC 3.4.11.4) (Aminotripeptidase) (Tripeptidase) (Tripeptide aminopeptidase)	pepT DW699_06670	Bacteroides sp. AM26-2	407	TRUE	80	0	80	0	0	0	0	0	0	0	0	0	0	0	0	8	0	0	12	18	29	13	0	0	0	3.955	7.909	0	#NAME?	2.41586	0.0156982	0.236542
A7V1N4	Peptidase T (EC 3.4.11.4) (Aminotripeptidase) (Tripeptidase) (Tripeptide aminopeptidase)	pepT BACUNI_01472	Bacteroides uniformis (strain ATCC 8492 / DSM 6597 / CIP 103695 / JCM 5828 / NCTC 13054 / VPI 0061)	407	TRUE	80	0	80	0	0	0	0	0	0	0	0	0	0	0	0	8	0	0	12	18	29	13	0	0	0	3.955	7.909	0	#NAME?	2.41586	0.0156982	0.236542
A0A374D9W1	CO-methylating acetyl-CoA synthase (EC 2.3.1.169)	cdhC DW846_13560	Ruminococcus sp. AM36-2AA	709	TRUE	79	0	79	0	0	0	0	0	0	0	0	0	0	0	5	0	0	0	38	0	11	0	0	0	25	4.318	8.636	0	#NAME?	2.25674	0.0240243	0.236542
G8QQB1	Sugar kinase, ribokinase	SpiGrapes_1969	Sphaerochaeta pleomorpha (strain ATCC BAA-1885 / DSM 22778 / Grapes)	345	TRUE	79	79	0	14	0	10	14	0	0	24	0	0	17	0	0	0	0	0	0	0	0	0	0	0	0	4.227	0	8.455	Inf	2.19428	0.0282153	0.236542
A0A174RED6	Carbohydrate-binding protein (Coagulation factor 5/8 type domain protein)	DXB21_20815 ERS852461_03447	Bacteroides faecis	857	TRUE	78	0	78	0	0	0	0	0	0	0	0	0	0	0	0	0	0	48	0	0	12	10	0	0	8	3	6	0	#NAME?	2.23393	0.0254874	0.236542
A0A4X1UP22	PHB domain-containing protein	STOM	Sus scrofa (Pig)	404	TRUE	76	68	8	0	13	10	0	0	7	0	10	6	22	0	0	0	0	0	0	8	0	0	0	0	0	3.545	0.727	6.364	3.12928	2.19271	0.028328	0.236542
B4DZK8	cDNA FLJ61192, highly similar to Erythrocyte band 7 integral membrane protein		Homo sapiens (Human)	280	TRUE	76	68	8	0	13	10	0	0	7	0	10	6	22	0	0	0	0	0	0	8	0	0	0	0	0	3.545	0.727	6.364	3.12928	2.19271	0.028328	0.236542
A0A0P0ETJ4	Aldose 1-epimerase (EC 5.1.3.3)	mro_3 mro_1 mro_2 BSIG_0193 Btheta7330_03008 DW780_00085 DWY18_17660 DXA83_15975 EH213_03415 ERS852511_00013 ERS852557_01194 F9Z91_24270 GAG59_23875 GAN91_26070 GAN99_18280 GAO05_18435 GAO06_18165 GAO10_17040 GAO29_16840 GAO30_18160 GAO37_17430 GAO40_12530 GAO43_19490 GAO49_17760 GAO54_15935 GAO55_13300 GAO58_26665 GAO60_21865	Bacteroides thetaiotaomicron	365	TRUE	74	8	66	0	0	0	0	3	0	0	5	0	0	0	0	0	0	14	14	0	5	0	6	10	17	3.091	5.636	0.545	-3.36923	2.40304	0.0162595	0.236542
A0A372UWU6	Aldose 1-epimerase (EC 5.1.3.3)	DW640_02905	Bacteroides sp. AM23-12	365	TRUE	74	8	66	0	0	0	0	3	0	0	5	0	0	0	0	0	0	14	14	0	5	0	6	10	17	3.091	5.636	0.545	-3.36923	2.40304	0.0162595	0.236542
A0A2N5PXB5	Polyribonucleotide nucleotidyltransferase (EC 2.7.7.8) (Polynucleotide phosphorylase) (PNPase)	pnp CDL20_12920 CDL23_08605 CDL24_08735 CDL25_10520 CDL27_04535 DW243_00150 DW270_05925 DW671_10890 DW812_08555 DW865_12360 DWX36_14055 DWY88_11525 DXC31_13170	Ruminococcus gnavus	696	TRUE	72	72	0	7	29	0	0	12	0	11	13	0	0	0	0	0	0	0	0	0	0	0	0	0	0	2.864	0	5.727	Inf	2.37666	0.0174703	0.236542
A0A1C5X2G3	Iron hydrogenase 1 (EC 1.12.7.2)	SAMEA3545255_02180	uncultured Clostridium sp.	502	TRUE	67	67	0	10	32	0	3	10	0	0	0	0	12	0	0	0	0	0	0	0	0	0	0	0	0	3.227	0	6.455	Inf	2.22971	0.0257664	0.236542
A0A374BYY8	Chaperone protein ClpB	clpB DW901_11285	Firmicutes bacterium AM41-5BH	865	TRUE	66	66	0	0	0	0	0	30	11	0	13	0	8	4	0	0	0	0	0	0	0	0	0	0	0	2.5	0	5	Inf	2.38298	0.0171731	0.236542
A0A417BJG7	Chaperone protein ClpB	clpB DW928_07050	Firmicutes bacterium AM43-11BH	865	TRUE	66	66	0	0	0	0	0	30	11	0	13	0	8	4	0	0	0	0	0	0	0	0	0	0	0	2.5	0	5	Inf	2.38298	0.0171731	0.236542
A0A1C5N6S8	Chaperone protein ClpB	clpB SAMEA3545337_00853	uncultured Clostridium sp.	865	TRUE	65	65	0	0	0	0	0	29	11	0	13	0	8	4	0	0	0	0	0	0	0	0	0	0	0	2.5	0	5	Inf	2.38298	0.0171731	0.236542
A0A494ZIA7	Chaperone protein ClpB	clpB D8Q48_13310	Ruminococcus sp. B05	865	TRUE	65	65	0	0	0	0	0	29	11	0	13	0	8	4	0	0	0	0	0	0	0	0	0	0	0	2.5	0	5	Inf	2.38298	0.0171731	0.236542
A0A0P0FFG6	Ferrienterobactin receptor (Putative outer membrane protein) (SusC/RagA family TonB-linked outer membrane protein) (TonB-linked outer membrane protein, SusC/RagA family)	fepA_8 fepA_3 fepA_7 BSIG_3744 Btheta7330_04538 DW011_12000 DWY18_21005 DXA83_02940 EH213_02208 ERS852511_03302 F9Z91_23910 GAN91_19510 GAO00_05735 SAMN02910322_04349	Bacteroides thetaiotaomicron	1110	TRUE	63	0	63	0	0	0	0	0	0	0	0	0	0	0	0	0	0	13	0	0	3	16	0	15	16	2.545	5.091	0	#NAME?	2.29226	0.0218905	0.236542
A0A139KFA5	TonB-dependent receptor plug domain protein	HMPREF2534_02268	Bacteroides thetaiotaomicron	1084	TRUE	63	0	63	0	0	0	0	0	0	0	0	0	0	0	0	0	0	13	0	0	3	16	0	15	16	2.545	5.091	0	#NAME?	2.29226	0.0218905	0.236542
A0A174V6G3	Putative outer membrane protein	fepA_9 ERS852557_03442	Bacteroides thetaiotaomicron	1110	TRUE	63	0	63	0	0	0	0	0	0	0	0	0	0	0	0	0	0	13	0	0	3	16	0	15	16	2.545	5.091	0	#NAME?	2.29226	0.0218905	0.236542
A0A1H8I7J0	TonB-linked outer membrane protein, SusC/RagA family	SAMN02910431_02674	Bacteroides sp. AR20	1110	TRUE	63	0	63	0	0	0	0	0	0	0	0	0	0	0	0	0	0	13	0	0	3	16	0	15	16	2.545	5.091	0	#NAME?	2.29226	0.0218905	0.236542
A0A372UPZ1	SusC/RagA family TonB-linked outer membrane protein	DW640_15490	Bacteroides sp. AM23-12	1110	TRUE	63	0	63	0	0	0	0	0	0	0	0	0	0	0	0	0	0	13	0	0	3	16	0	15	16	2.545	5.091	0	#NAME?	2.29226	0.0218905	0.236542
A6L3F7	Putative outer membrane protein	BVU_2564	Bacteroides vulgatus (strain ATCC 8482 / DSM 1447 / JCM 5826 / NBRC 14291 / NCTC 11154)	438	TRUE	62	59	3	0	7	0	0	0	32	7	0	7	3	3	0	0	0	0	0	0	3	0	0	0	0	2.045	0.273	3.818	3.80735	2.32737	0.0199458	0.236542
P31946	14-3-3 protein beta/alpha (Protein 1054) (Protein kinase C inhibitor protein 1) (KCIP-1) [Cleaved into: 14-3-3 protein beta/alpha, N-terminally processed]	YWHAB	Homo sapiens (Human)	246	TRUE	62	62	0	7	0	0	17	4	0	26	0	0	8	0	0	0	0	0	0	0	0	0	0	0	0	3.045	0	6.091	Inf	2.20429	0.0275041	0.236542
A0A396G6R9	Polyribonucleotide nucleotidyltransferase (EC 2.7.7.8) (Polynucleotide phosphorylase) (PNPase)	pnp DWZ70_03475 DXD36_02160	Ruminococcus gnavus	696	TRUE	61	61	0	7	29	0	0	12	0	0	13	0	0	0	0	0	0	0	0	0	0	0	0	0	0	2.5	0	5	Inf	2.15479	0.0311784	0.236542
A0A3R8JKM2	UPF0210 protein EBB54_06545	EBB54_06545	Schaedlerella arabinosiphila	454	TRUE	60	60	0	5	17	0	0	12	0	0	26	0	0	0	0	0	0	0	0	0	0	0	0	0	0	2.364	0	4.727	Inf	2.16299	0.0305422	0.236542
N2B8Q1	UPF0210 protein C824_00324	C824_00324	Schaedlerella arabinosiphila	454	TRUE	60	60	0	5	17	0	0	12	0	0	26	0	0	0	0	0	0	0	0	0	0	0	0	0	0	2.364	0	4.727	Inf	2.16299	0.0305422	0.236542
A0A1Q6QBD6	Formate--tetrahydrofolate ligase (EC 6.3.4.3) (Formyltetrahydrofolate synthetase) (FHS) (FTHFS)	fhs BHW32_02630	Firmicutes bacterium CAG:129_59_24	553	TRUE	58	58	0	7	18	0	18	0	0	15	0	0	0	0	0	0	0	0	0	0	0	0	0	0	0	2.773	0	5.545	Inf	2.15029	0.0315324	0.236542
A0A412RNH5	Glycoside hydrolase family 97 protein	DWW88_17110 F2Y87_26665	Bacteroides cellulosilyticus	718	TRUE	58	3	55	0	0	0	0	0	0	0	0	3	0	0	3	0	0	0	9	7	0	12	0	7	17	2.864	5.455	0.273	-4.32193	2.41934	0.0155486	0.236542
R6Y544	Tat pathway signal sequence domain protein	BN675_01949	Parabacteroides merdae CAG:48	461	TRUE	58	58	0	7	0	14	0	17	0	0	0	0	20	0	0	0	0	0	0	0	0	0	0	0	0	2.955	0	5.909	Inf	2.15514	0.0311505	0.236542
A0A0D0IYK5	Contig65, whole genome shotgun sequence	ST44_09210	Prevotella pectinovora	306	TRUE	57	57	0	19	21	0	7	0	0	0	0	0	10	0	0	0	0	0	0	0	0	0	0	0	0	3.318	0	6.636	Inf	2.16377	0.0304822	0.236542
A0A5C2GGW2	IG c515_heavy_IGHV3-23_IGHD4-17_IGHJ3 (Fragment)		Homo sapiens (Human)	125	TRUE	56	56	0	0	0	0	8	0	8	0	9	18	0	13	0	0	0	0	0	0	0	0	0	0	0	2.773	0	5.545	Inf	2.35822	0.018363	0.236542
A0A351E4Z7	Ribosome-associated translation inhibitor RaiA	raiA DW030_04590 DW828_05640 DWX56_08975 DWZ81_03970 EAJ15_14345 GMD72_02920 GMD74_20930 GMD76_06945 GMD80_00605 GME01_04565 GME03_09985	Parabacteroides merdae	99	TRUE	55	51	4	4	0	16	0	11	0	7	0	0	5	8	0	0	0	0	0	0	0	0	0	0	4	2.591	0.364	4.818	3.72792	2.38869	0.0169086	0.236542
A0A3R6IWP4	Ribosome-associated translation inhibitor RaiA	raiA DW191_12275 DW986_05400	Parabacteroides merdae	99	TRUE	55	51	4	4	0	16	0	11	0	7	0	0	5	8	0	0	0	0	0	0	0	0	0	0	4	2.591	0.364	4.818	3.72792	2.38869	0.0169086	0.236542
K5Z780	Ribosomal subunit interface protein	HMPREF1060_03825	Parabacteroides merdae CL03T12C32	99	TRUE	55	51	4	4	0	16	0	11	0	7	0	0	5	8	0	0	0	0	0	0	0	0	0	0	4	2.591	0.364	4.818	3.72792	2.38869	0.0169086	0.236542
A0A174HJ23	Putative ABC transporter substrate-binding protein	ERS852470_03251	Clostridium disporicum	260	TRUE	54	0	54	0	0	0	0	0	0	0	0	0	0	0	11	0	0	0	16	12	0	15	0	0	0	3.273	6.545	0	#NAME?	2.15291	0.031326	0.236542
A0A174L7I7	NADH peroxidase (EC 1.11.1.1) (Rubrerythrin family protein)	rbr1 CSV91_08725 ERS852514_01318 GT638_07155	Collinsella aerofaciens	179	TRUE	54	0	54	0	0	0	0	0	0	0	0	0	0	0	0	0	9	19	6	0	0	5	15	0	0	1.909	3.818	0	#NAME?	2.41452	0.015756	0.236542
A0A1C6I155	ABC-type taurine transport system, periplasmic component	SAMEA3545266_01167 SAMEA3545417_03098	uncultured Clostridium sp.	260	TRUE	54	0	54	0	0	0	0	0	0	0	0	0	0	0	11	0	0	0	16	12	0	15	0	0	0	3.273	6.545	0	#NAME?	2.15291	0.031326	0.236542
A0A374TGF4	Rubrerythrin family protein	DXD16_09060	Collinsella sp. TF11-5AC	179	TRUE	54	0	54	0	0	0	0	0	0	0	0	0	0	0	0	0	9	19	6	0	0	5	15	0	0	1.909	3.818	0	#NAME?	2.41452	0.015756	0.236542
A0A412HTA4	Rubrerythrin family protein	DWY04_02795	Collinsella sp. AF23-3LB	179	TRUE	54	0	54	0	0	0	0	0	0	0	0	0	0	0	0	0	9	19	6	0	0	5	15	0	0	1.909	3.818	0	#NAME?	2.41452	0.015756	0.236542
A0A3A5R1P9	Thioredoxin	trxA DW947_17085	Bacteroides sp. AM44-19	104	TRUE	53	4	49	0	0	0	0	0	0	0	4	0	0	0	7	0	0	13	9	0	12	0	0	8	0	2.727	5.182	0.273	-4.24793	2.24836	0.0245532	0.236542
A0A3E4I837	Thioredoxin	trxA DXD58_08280 DXD78_00830	Bacteroides sp. D20	104	TRUE	53	4	49	0	0	0	0	0	0	0	4	0	0	0	7	0	0	13	9	0	12	0	0	8	0	2.727	5.182	0.273	-4.24793	2.24836	0.0245532	0.236542
A0A4X1VNU5	L-lactate dehydrogenase (EC 1.1.1.27)		Sus scrofa (Pig)	334	TRUE	53	53	0	18	15	0	0	0	0	0	0	0	8	12	0	0	0	0	0	0	0	0	0	0	0	3.364	0	6.727	Inf	2.15088	0.0314859	0.236542
A0A3A5S8D4	Thioredoxin	trxA DW896_07830	Bacteroides sp. AM41-16	104	TRUE	52	4	48	0	0	0	0	0	0	0	4	0	0	0	7	7	0	13	9	0	12	0	0	0	0	2.773	5.273	0.273	-4.27302	2.21684	0.0266342	0.236542
A0A3A5U6E2	Thioredoxin	trxA DW699_12070	Bacteroides sp. AM26-2	104	TRUE	52	4	48	0	0	0	0	0	0	0	4	0	0	0	7	7	0	13	9	0	12	0	0	0	0	2.773	5.273	0.273	-4.27302	2.21684	0.0266342	0.236542
A0A015RXP0	Starch-binding associating with outer membrane family protein	M085_4901	Bacteroides fragilis str. 3986 N(B)19	675	TRUE	51	49	2	0	0	3	0	0	8	14	8	16	0	0	0	0	0	1	0	0	0	0	0	0	1	1.864	0.182	3.545	4.2854	2.25315	0.0242496	0.236542
A0A015V1C9	Starch-binding associating with outer membrane family protein	M072_4606	Bacteroides fragilis str. DS-208	675	TRUE	51	49	2	0	0	3	0	0	8	14	8	16	0	0	0	0	0	1	0	0	0	0	0	0	1	1.864	0.182	3.545	4.2854	2.25315	0.0242496	0.236542
A0A015XBQ1	Starch-binding associating with outer membrane family protein	M067_4366	Bacteroides fragilis str. J-143-4	675	TRUE	51	49	2	0	0	3	0	0	8	14	8	16	0	0	0	0	0	1	0	0	0	0	0	0	1	1.864	0.182	3.545	4.2854	2.25315	0.0242496	0.236542
A0A016ACW2	Starch-binding associating with outer membrane family protein	M136_4549	Bacteroides fragilis str. S36L11	675	TRUE	51	49	2	0	0	3	0	0	8	14	8	16	0	0	0	0	0	1	0	0	0	0	0	0	1	1.864	0.182	3.545	4.2854	2.25315	0.0242496	0.236542
E1WRI3	Uncharacterized protein	BF638R_4339	Bacteroides fragilis (strain 638R)	675	TRUE	51	49	2	0	0	3	0	0	8	14	8	16	0	0	0	0	0	1	0	0	0	0	0	0	1	1.864	0.182	3.545	4.2854	2.25315	0.0242496	0.236542
A0A078T4L7	Cysteine synthase (EC 2.5.1.47)	cysK M095_1804	Parabacteroides distasonis str. 3999B T(B) 4	315	TRUE	50	50	0	0	0	10	0	0	12	0	0	10	18	0	0	0	0	0	0	0	0	0	0	0	0	2.273	0	4.545	Inf	2.19878	0.0278937	0.236542
A0A174AK56	Iron hydrogenase 1 (EC 1.12.7.2)	ERS852491_00731	Faecalicatena contorta	503	TRUE	48	48	0	8	24	0	4	6	0	0	0	0	6	0	0	0	0	0	0	0	0	0	0	0	0	2.364	0	4.727	Inf	2.42059	0.0154953	0.236542
A0A4Q5D4J0	4Fe-4S dicluster domain-containing protein	EAI89_18135	Eubacterium sp. am_0171	503	TRUE	48	48	0	8	24	0	4	6	0	0	0	0	6	0	0	0	0	0	0	0	0	0	0	0	0	2.364	0	4.727	Inf	2.42059	0.0154953	0.236542
R6E9N9	Uncharacterized protein	BN538_00885	Lachnospiraceae bacterium CAG:215	403	TRUE	48	48	0	7	19	0	0	10	0	9	0	0	3	0	0	0	0	0	0	0	0	0	0	0	0	2	0	4	Inf	2.40343	0.0162421	0.236542
A0A0G2JN54	Mucin-4	MUC4	Homo sapiens (Human)	4969	TRUE	46	46	0	0	0	8	0	9	7	0	6	0	0	16	0	0	0	0	0	0	0	0	0	0	0	2.136	0	4.273	Inf	2.30543	0.0211423	0.236542
A0A1Q6I3Y0	Beta sliding clamp	BHV83_05295	Parabacteroides sp. merdae-related_45_40	374	TRUE	46	44	2	11	0	12	0	11	0	0	0	0	8	2	0	0	0	0	0	0	2	0	0	0	0	2.409	0.182	4.636	4.67243	2.16913	0.0300727	0.236542
A7AEM5	Beta sliding clamp	dnaN PARMER_01865	Parabacteroides merdae ATCC 43184	374	TRUE	46	44	2	11	0	12	0	11	0	0	0	0	8	2	0	0	0	0	0	0	2	0	0	0	0	2.409	0.182	4.636	4.67243	2.16913	0.0300727	0.236542
A0A377GZ71	N-acetylneuraminate lyase (EC 4.1.3.3)	nanA NCTC10723_01645	Fusobacterium necrogenes	305	TRUE	43	0	43	0	0	0	0	0	0	0	0	0	0	0	7	0	0	9	0	0	14	0	10	3	0	2.273	4.545	0	#NAME?	2.15329	0.0312963	0.236542
A0A1C6H6Y7	H(2)O-forming NADH oxidase (EC 1.6.3.-)	fprA1 SAMEA3545383_02910	uncultured Clostridium sp.	596	TRUE	40	0	40	0	0	0	0	0	0	0	0	0	0	0	3	0	9	0	0	0	10	0	8	0	10	2.045	4.091	0	#NAME?	2.16844	0.0301255	0.236542
F7JNY9	Uncharacterized protein	HMPREF0988_02054	Lachnospiraceae bacterium 1_4_56FAA	182	TRUE	38	38	0	0	11	0	0	9	6	0	0	0	7	5	0	0	0	0	0	0	0	0	0	0	0	1.636	0	3.273	Inf	2.20453	0.0274873	0.236542
R6EBL7	Uncharacterized protein	BN538_00892	Lachnospiraceae bacterium CAG:215	182	TRUE	38	38	0	0	11	0	0	9	6	0	0	0	7	5	0	0	0	0	0	0	0	0	0	0	0	1.636	0	3.273	Inf	2.20453	0.0274873	0.236542
A0A1C7IBJ6	Adenylate kinase (AK) (EC 2.7.4.3) (ATP-AMP transphosphorylase) (ATP:AMP phosphotransferase) (Adenylate monophosphate kinase)	adk A4V09_15490	Blautia sp. YL58	214	TRUE	29	0	29	0	0	0	0	0	0	0	0	0	0	0	2	0	0	5	0	0	7	10	5	0	0	1.318	2.636	0	#NAME?	2.26551	0.0234816	0.236542
A0A2V3YA62	Carbohydrate ABC transporter substrate-binding protein (CUT1 family)	DFR60_102270	Hungatella effluvii	479	TRUE	29	0	29	0	0	0	0	0	0	0	0	0	0	0	2	6	0	0	5	0	0	0	0	0	16	1.545	3.091	0	#NAME?	2.14673	0.0318146	0.236542
A0A373IGD5	30S ribosomal protein S15	rpsO DW187_03010	Ruminococcus sp. AM16-34	88	TRUE	27	27	0	4	4	0	7	7	0	5	0	0	0	0	0	0	0	0	0	0	0	0	0	0	0	1.227	0	2.455	Inf	2.2814	0.0225246	0.236542
A0A373T210	30S ribosomal protein S15	rpsO DWY35_04520	Ruminococcus sp. AF25-13	88	TRUE	27	27	0	4	4	0	7	7	0	5	0	0	0	0	0	0	0	0	0	0	0	0	0	0	0	1.227	0	2.455	Inf	2.2814	0.0225246	0.236542
A0A374IIR9	30S ribosomal protein S15	rpsO DXC84_07340	Ruminococcus sp. TF08-4	88	TRUE	27	27	0	4	4	0	7	7	0	5	0	0	0	0	0	0	0	0	0	0	0	0	0	0	0	1.227	0	2.455	Inf	2.2814	0.0225246	0.236542
V8BKZ0	30S ribosomal protein S15	rpsO HMPREF1202_02677	[Ruminococcus] lactaris CC59_002D	88	TRUE	27	27	0	4	4	0	7	7	0	5	0	0	0	0	0	0	0	0	0	0	0	0	0	0	0	1.227	0	2.455	Inf	2.2814	0.0225246	0.236542
A0A0P0LIB1	Formate--tetrahydrofolate ligase (EC 6.3.4.3) (Formyltetrahydrofolate synthetase) (FHS) (FTHFS)	fhs BvMPK_2662	Phocaeicola vulgatus (Bacteroides vulgatus)	563	TRUE	26	26	0	2	5	7	0	0	0	5	7	0	0	0	0	0	0	0	0	0	0	0	0	0	0	1	0	2	Inf	2.16799	0.0301594	0.236542
A0A174PM59	Formate--tetrahydrofolate ligase (EC 6.3.4.3) (Formyltetrahydrofolate synthetase) (FHS) (FTHFS)	fhs CK234_01416 DW105_08660 DW193_02915 DW783_09140 DW869_14830 DW935_16510 DWX04_16235 DWX35_16660 DWY53_03475 DWZ06_14350 DWZ92_05950 DXB34_09705 DXC44_10835 DXD46_14760 EH214_00170 ERS852509_01726 ERS852556_00742 GAS14_18790 GAS15_19755 GAS17_18455 GAS24_19525 GAS36_19155 GAS47_10485 GAS69_12715 GAS74_01870 GAS94_06085 GAS96_04235 GAS98_12505 GAT08_11950 GAX90_09665 GAX91_10230 GAX98_14950 GAY…	Phocaeicola vulgatus (Bacteroides vulgatus)	555	TRUE	26	26	0	2	5	7	0	0	0	5	7	0	0	0	0	0	0	0	0	0	0	0	0	0	0	1	0	2	Inf	2.16799	0.0301594	0.236542
I9A7X9	Formate--tetrahydrofolate ligase (EC 6.3.4.3) (Formyltetrahydrofolate synthetase) (FHS) (FTHFS)	fhs HMPREF1058_00111	Bacteroides vulgatus CL09T03C04	555	TRUE	26	26	0	2	5	7	0	0	0	5	7	0	0	0	0	0	0	0	0	0	0	0	0	0	0	1	0	2	Inf	2.16799	0.0301594	0.236542
A0A3A9C7F9	ABC transporter substrate-binding protein	D7X88_04755	bacterium C-53	415	TRUE	24	24	0	0	0	0	0	0	6	0	6	5	5	2	0	0	0	0	0	0	0	0	0	0	0	1.045	0	2.091	Inf	2.16089	0.0307037	0.236542
A0A3E4LLJ6	Amino acid ABC transporter substrate-binding protein	DW116_10130 DW672_09520 DXD17_11095	[Ruminococcus] lactaris	391	TRUE	24	24	0	1	6	0	0	0	6	0	0	5	6	0	0	0	0	0	0	0	0	0	0	0	0	1.091	0	2.182	Inf	2.27189	0.0230932	0.236542
V8BKS6	Peripla_BP_6 domain-containing protein	HMPREF1202_02651	[Ruminococcus] lactaris CC59_002D	391	TRUE	24	24	0	1	6	0	0	0	6	0	0	5	6	0	0	0	0	0	0	0	0	0	0	0	0	1.091	0	2.182	Inf	2.27189	0.0230932	0.236542
A0A444KWL8	sn-glycerol-3-phosphate import ATP-binding protein UgpC (EC 7.6.2.10)	ugpC EN780_05680	Mesorhizobium sp. M4B.F.Ca.ET.089.01.1.1	366	TRUE	22	22	0	1	7	4	0	7	0	0	0	0	3	0	0	0	0	0	0	0	0	0	0	0	0	0.955	0	1.909	Inf	2.15348	0.0312808	0.236542
R7HAZ7	Fe-ADH domain-containing protein	BN634_00628	Eubacterium sp. CAG:38	382	TRUE	20	20	0	0	0	5	2	7	0	2	0	0	4	0	0	0	0	0	0	0	0	0	0	0	0	0.864	0	1.727	Inf	2.22048	0.026386	0.236542
F1S138	Aminopeptidase (EC 3.4.11.-)	ENPEP	Sus scrofa (Pig)	942	FALSE	7988	986	7002	0	231	0	0	0	0	755	0	0	0	0	1441	832	518	0	0	1916	0	0	0	1847	448	442.909	820.364	65.455	-3.6477	2.26966	0.0232284	0.236542
E7ER44	Lactotransferrin	LTF	Homo sapiens (Human)	708	FALSE	6455	6349	106	0	826	442	2254	0	65	0	0	799	650	1313	0	0	0	46	60	0	0	0	0	0	0	369.818	8.727	730.909	6.38802	2.35701	0.0184226	0.236542
A6XGL1	Transthyretin		Homo sapiens (Human)	184	FALSE	3916	2619	1297	234	93	281	202	248	220	136	232	286	312	375	127	128	216	202	0	215	0	0	150	259	0	191.773	121.364	262.182	1.11123	2.28822	0.0221249	0.236542
Q6ZVX0	cDNA FLJ41981 fis, clone SMINT2011888, highly similar to Protein Tro alpha1 H,myeloma		Homo sapiens (Human)	487	FALSE	3906	3773	133	0	0	0	796	353	260	0	445	624	0	1295	0	0	0	0	0	0	16	0	0	117	0	210.682	9.545	411.818	5.43105	2.2386	0.0251818	0.236542
Q7Z374	Uncharacterized protein DKFZp686C02218 (Fragment)	DKFZp686C02218	Homo sapiens (Human)	492	FALSE	3737	3737	0	0	0	0	779	340	271	0	436	607	0	1304	0	0	0	0	0	0	0	0	0	0	0	204.364	0	408.727	Inf	2.29536	0.0217125	0.236542
R5WZT6	Formate--tetrahydrofolate ligase (EC 6.3.4.3) (Formyltetrahydrofolate synthetase) (FHS) (FTHFS)	fhs BN568_01948	Blautia sp. CAG:257	562	FALSE	3529	847	2682	0	286	0	0	328	0	0	0	233	0	0	0	425	0	263	373	436	0	367	266	0	552	152.182	242.364	62	-1.96683	2.39859	0.0164581	0.236542
Q6ZW64	cDNA FLJ41552 fis, clone COLON2004478, highly similar to Protein Tro alpha1 H,myeloma		Homo sapiens (Human)	494	FALSE	3444	3349	95	0	0	0	766	291	229	0	376	612	0	1075	0	0	0	0	0	0	0	0	0	95	0	185.182	6.364	364	5.83794	2.25357	0.0242232	0.236542
D4VC79	TonB-dependent receptor	tonB_19 CUU_1733	Bacteroides vulgatus PC510	1081	FALSE	3037	2849	188	0	0	0	206	426	1444	0	0	570	0	203	9	0	0	0	0	136	0	0	43	0	0	107.136	18.545	195.727	3.39971	2.26141	0.0237342	0.236542
A0A5C6LDR6	TonB-dependent receptor	FSA04_04720	Phocaeicola dorei	1081	FALSE	3036	2849	187	0	0	0	206	426	1444	0	0	570	0	203	9	0	0	0	0	135	0	0	43	0	0	107.091	18.455	195.727	3.4068	2.26293	0.0236401	0.236542
E5UVJ5	Glutamate dehydrogenase	HMPREF9011_02717	Bacteroides sp. 3_1_40A	444	FALSE	2903	1957	946	78	202	134	65	276	467	166	291	197	0	81	0	114	0	223	91	149	99	0	118	152	0	112.318	78.364	146.273	0.900405	2.18888	0.0286058	0.236542
A0A415F2I8	Glyceraldehyde-3-phosphate dehydrogenase (EC 1.2.1.-)	gap DW080_13870	Bacteroides caccae	336	FALSE	2811	357	2454	0	0	357	0	0	0	0	0	0	0	0	0	449	626	580	385	0	0	414	0	0	0	113.864	198.727	29	-2.77667	2.24664	0.0246629	0.236542
Q6P089	IGH@ protein	IGH@	Homo sapiens (Human)	480	FALSE	2563	2563	0	0	0	181	805	389	0	85	455	648	0	0	0	0	0	0	0	0	0	0	0	0	0	117.318	0	234.636	Inf	2.31434	0.0206493	0.236542
C6L245	Putative trypsinogen	try PRSS2	Sus scrofa (Pig)	247	FALSE	2426	795	1631	16	18	0	67	51	44	21	253	203	31	91	126	41	38	171	138	121	82	221	344	259	90	112.682	152.273	73.091	-1.05889	2.2354	0.0253909	0.236542
A0A3E4T9H1	Glutamate dehydrogenase	DXC44_07255	Phocaeicola vulgatus (Bacteroides vulgatus)	444	FALSE	2104	1597	507	77	202	134	0	276	465	166	0	196	0	81	0	114	0	0	91	0	99	85	118	0	0	80.773	46.455	115.091	1.30888	2.19522	0.0281478	0.236542
C6Z605	Phosphoribosylaminoimidazole-succinocarboxamide synthase (EC 6.3.2.6) (SAICAR synthetase)	purC BSFG_02461	Bacteroides sp. 4_3_47FAA	314	FALSE	2089	424	1665	116	0	172	0	0	0	0	0	0	0	136	57	0	216	325	0	129	219	264	279	0	176	99.045	146.909	51.182	-1.52122	2.32217	0.0202237	0.236542
A0A1H7RVK1	TonB-dependent receptor (TonB-linked outer membrane protein, SusC/RagA family)	DW783_15080 DWW27_22565 DWX60_18800 DWY53_20045 DWZ06_19125 DXA04_20140 GAS69_00280 GAS98_04910 GAT08_06255 GAX90_03160 GAX91_00280 GAY00_02070 GAY06_04080 GAZ90_04955 SAMN04487923_10803	Phocaeicola vulgatus (Bacteroides vulgatus)	1057	FALSE	1935	1754	181	0	272	0	0	343	753	0	0	286	0	100	11	0	143	0	0	0	27	0	0	0	0	65.864	16.273	115.455	2.8268	2.26643	0.0234253	0.236542
A0A3A6M6B1	OmpA family protein	DWW74_00265	Bacteroides sp. AF17-1	357	FALSE	1914	1434	480	28	189	36	29	168	647	0	101	157	44	35	17	28	58	63	35	0	70	37	56	85	31	69.727	42.091	97.364	1.20987	2.3932	0.0167019	0.236542
R9HKF3	OOP family OmpA-OmpF porin	C800_01506	Bacteroides vulgatus dnLKV7	357	FALSE	1562	1341	221	0	189	0	0	168	647	0	101	157	44	35	0	0	58	0	0	0	70	37	56	0	0	52.864	19.091	86.636	2.18209	2.41993	0.0155236	0.236542
S6BGF9	IgG L chain		Homo sapiens (Human)	213	FALSE	1548	1548	0	0	0	0	221	300	0	0	260	292	0	475	0	0	0	0	0	0	0	0	0	0	0	80.636	0	161.273	Inf	2.24426	0.0248157	0.236542
A0A414J719	Formate--tetrahydrofolate ligase (EC 6.3.4.3) (Formyltetrahydrofolate synthetase) (FHS) (FTHFS)	fhs DW740_08050	Blautia obeum	561	FALSE	1497	0	1497	0	0	0	0	0	0	0	0	0	0	0	0	394	244	0	0	0	0	371	0	0	488	68.045	136.091	0	#NAME?	2.19934	0.0278539	0.236542
R6Y665	60 kDa chaperonin (GroEL protein) (Protein Cpn60)	groL groEL BN675_02322	Parabacteroides merdae CAG:48	545	FALSE	1478	1197	281	0	106	239	0	243	0	55	303	0	160	91	0	76	37	0	0	0	0	77	0	91	0	63.364	22.455	104.273	2.21528	2.25742	0.0239818	0.236542
K5ZJC4	60 kDa chaperonin (GroEL protein) (Protein Cpn60)	groL groEL HMPREF1060_02501	Parabacteroides merdae CL03T12C32	545	FALSE	1434	1153	281	116	106	239	0	243	0	55	303	0	0	91	0	76	37	0	0	0	0	77	0	91	0	61.364	22.455	100.273	2.15885	2.22989	0.0257546	0.236542
A0A416RFL2	Elongation factor Tu (EF-Tu)	tuf DWX58_02105	Pseudoflavonifractor sp. AF19-9AC	400	FALSE	1334	389	945	0	0	0	0	82	69	176	42	0	0	20	42	212	262	127	140	0	49	0	69	44	0	55.5	85.455	25.545	-1.74209	2.188	0.0286694	0.236542
A0A3A5Z1B8	Uncharacterized protein	DWX62_19130	Bacteroides sp. AF20-13LB	1055	FALSE	1305	9	1296	0	0	0	0	0	0	0	0	0	9	0	107	116	0	168	141	4	120	0	0	0	640	70.5	139.818	1.182	-6.8864	2.16921	0.0300668	0.236542
A0A3A6EQN6	Chaperone protein DnaK (HSP70) (Heat shock 70 kDa protein) (Heat shock protein 70)	dnaK DW887_03805	Lachnospiraceae bacterium AM40-2BH	623	FALSE	1156	885	271	74	215	0	91	231	102	0	72	0	100	0	0	0	56	76	79	0	38	0	0	22	0	49.455	22.273	76.636	1.78275	2.22163	0.0263081	0.236542
A0A4R3KA86	Phosphoenolpyruvate carboxykinase (ATP) (PCK) (PEP carboxykinase) (PEPCK) (EC 4.1.1.49)	pckA EDD59_107113	Muricomes intestini	534	FALSE	1066	1066	0	0	0	0	247	348	0	243	0	228	0	0	0	0	0	0	0	0	0	0	0	0	0	43.455	0	86.909	Inf	2.27143	0.0231211	0.236542
C0CIX3	Uncharacterized protein	RUMHYD_00790	Blautia hydrogenotrophica (strain DSM 10507 / JCM 14656 / S5a33) (Ruminococcus hydrogenotrophicus)	1180	FALSE	1036	170	866	0	0	0	0	93	0	0	18	0	59	0	0	248	173	0	168	124	0	59	0	0	94	47.364	79.909	14.818	-2.43099	2.22101	0.0263505	0.236542
A0A1G7WWR7	Phosphoenolpyruvate carboxykinase (ATP) (PCK) (PEP carboxykinase) (PEPCK) (EC 4.1.1.49)	pckA SAMN04487901_10925	Prevotella sp. BP1-148	537	FALSE	1031	0	1031	0	0	0	0	0	0	0	0	0	0	0	0	0	0	0	251	246	280	0	254	0	0	48.682	97.364	0	#NAME?	2.34427	0.0190641	0.236542
A0A415SFG2	TonB-dependent receptor	DWZ36_20555	Phocaeicola vulgatus (Bacteroides vulgatus)	1016	FALSE	1023	904	119	0	27	0	70	204	385	0	0	134	56	28	14	0	0	0	0	0	16	28	61	0	0	37.909	12	63.818	2.41093	2.35845	0.0183515	0.236542
A6KX66	Methylmalonyl-CoA mutase large subunit	BVU_0310	Bacteroides vulgatus (strain ATCC 8482 / DSM 1447 / JCM 5826 / NBRC 14291 / NCTC 11154)	716	FALSE	1022	288	734	19	42	55	0	43	32	0	44	27	26	0	21	87	211	55	0	93	54	0	88	57	68	44.455	65.091	23.818	-1.45039	2.17347	0.0297448	0.236542
A0A239QZC1	Phosphoenolpyruvate carboxykinase (ATP) (PCK) (PEP carboxykinase) (PEPCK) (EC 4.1.1.49)	pckA SAMN06298211_10441	Prevotellaceae bacterium MN60	537	FALSE	1014	0	1014	0	0	0	0	0	0	0	0	0	0	0	0	0	0	0	251	246	280	0	0	0	237	51.182	102.364	0	#NAME?	2.3677	0.017899	0.236542
A0A3A5Z119	RagB/SusD family nutrient uptake outer membrane protein	DWY42_24100	Bacteroides sp. AF25-18	661	FALSE	1014	872	142	66	98	0	0	92	243	0	191	53	128	1	0	14	0	64	10	0	0	19	35	0	0	40.5	10.636	70.364	2.72583	2.35204	0.0186709	0.236542
C3J801	Phosphoenolpyruvate carboxykinase (ATP) (PCK) (PEP carboxykinase) (PEPCK) (EC 4.1.1.49)	pckA POREN0001_1244	Porphyromonas endodontalis (strain ATCC 35406 / BCRC 14492 / JCM 8526 / NCTC 13058 / HG 370)	536	FALSE	977	977	0	0	0	263	0	0	386	0	209	119	0	0	0	0	0	0	0	0	0	0	0	0	0	32.591	0	65.182	Inf	2.2803	0.0225898	0.236542
A0A1H9R5D5	Phosphoenolpyruvate carboxykinase (ATP) (PCK) (PEP carboxykinase) (PEPCK) (EC 4.1.1.49)	pckA SAMN02910429_00771	Lachnobacterium bovis	534	FALSE	969	969	0	183	0	291	0	0	0	0	286	0	209	0	0	0	0	0	0	0	0	0	0	0	0	50.227	0	100.455	Inf	2.3206	0.0203086	0.236542
A0A4X1T0H9	Triacylglycerol lipase (EC 3.1.1.3) (Pancreatic lipase)		Sus scrofa (Pig)	465	FALSE	958	737	221	56	50	130	82	101	185	74	30	0	29	0	6	19	44	0	26	34	13	23	0	0	56	39.818	21.273	58.364	1.45606	2.29816	0.0215527	0.236542
A0A3A5T2C2	SusD/RagB family nutrient-binding outer membrane lipoprotein	DW710_00340	Bacteroides sp. AM27-13	567	FALSE	947	642	305	41	0	28	34	83	172	112	0	85	65	22	13	20	24	33	48	38	23	35	0	71	0	39.455	27.364	51.545	0.913585	2.14278	0.0321308	0.236542
A0A4X1VJ17	Uncharacterized protein	HSPA8	Sus scrofa (Pig)	646	FALSE	947	189	758	0	0	0	0	0	61	0	84	44	0	0	0	0	69	147	0	0	85	165	136	156	0	35.364	57.636	13.091	-2.13841	2.23643	0.0253239	0.236542
D4VAI0	Putative lipoprotein	CUU_0206	Bacteroides vulgatus PC510	567	FALSE	947	642	305	41	0	28	34	83	172	112	0	85	65	22	13	20	24	33	48	38	23	35	0	71	0	39.455	27.364	51.545	0.913585	2.14278	0.0321308	0.236542
A0M8Q6	Immunoglobulin lambda constant 7 (Ig lambda-7 chain C region)	IGLC7	Homo sapiens (Human)	106	FALSE	940	940	0	0	0	0	176	252	63	0	203	246	0	0	0	0	0	0	0	0	0	0	0	0	0	38.409	0	76.818	Inf	2.14427	0.0320114	0.236542
P25311	Zinc-alpha-2-glycoprotein (Zn-alpha-2-GP) (Zn-alpha-2-glycoprotein)	AZGP1 ZAG ZNGP1	Homo sapiens (Human)	298	FALSE	935	935	0	85	0	0	364	54	40	0	0	141	34	217	0	0	0	0	0	0	0	0	0	0	0	55.773	0	111.545	Inf	2.31865	0.0204139	0.236542
A0A5C6KU23	Phosphoglucosamine mutase (EC 5.4.2.10)	glmM FR997_04325	Phocaeicola dorei	462	FALSE	906	241	665	0	0	0	0	0	157	0	0	84	0	0	34	65	123	134	0	0	0	107	86	116	0	34.636	55	14.273	-1.94617	2.18855	0.0286292	0.236542
A0A286ZWK2	Uncharacterized protein	HSPA8	Sus scrofa (Pig)	680	FALSE	903	189	714	0	0	0	0	0	61	0	84	44	0	0	0	0	69	147	0	0	85	165	0	156	92	34.909	56.727	13.091	-2.11548	2.2994	0.0214822	0.236542
C6YZJ9	Succinate dehydrogenase flavoprotein subunit (EC 1.3.5.1)	sdhA BSFG_00214	Bacteroides sp. 4_3_47FAA	652	FALSE	874	773	101	0	167	0	50	68	366	68	0	35	19	0	0	17	65	0	19	0	0	0	0	0	0	29.045	8.364	49.727	2.57184	2.16327	0.03052	0.236542
A6L5M0	Pyruvate, phosphate dikinase (EC 2.7.9.1)	BVU_3358	Bacteroides vulgatus (strain ATCC 8482 / DSM 1447 / JCM 5826 / NBRC 14291 / NCTC 11154)	906	FALSE	829	175	654	0	0	0	0	0	108	0	30	37	0	0	0	0	226	123	146	0	0	52	55	52	0	30.591	50.818	10.364	-2.29381	2.26357	0.0236004	0.236542
A0A414H9W7	Pyruvate, phosphate dikinase (EC 2.7.9.1)	DW783_09650	Phocaeicola vulgatus (Bacteroides vulgatus)	906	FALSE	827	175	652	0	0	0	0	0	108	0	30	37	0	0	0	0	226	122	146	0	0	52	54	52	0	30.545	50.727	10.364	-2.29123	2.23444	0.0254538	0.236542
R6V2Q6	D-3-phosphoglycerate dehydrogenase	BN607_01866	Bacteroides faecis CAG:32	306	FALSE	819	0	819	0	0	0	0	0	0	0	0	0	0	0	0	0	0	176	110	0	0	142	0	227	164	32.636	65.273	0	#NAME?	2.24255	0.0249261	0.236542
A0A3E4ZQK5	Glucose-6-phosphate isomerase (GPI) (EC 5.3.1.9) (Phosphoglucose isomerase) (PGI) (Phosphohexose isomerase) (PHI)	pgi DW828_16250 DWX56_11895 DWZ81_12260 GMD76_06420 GME03_10745	Parabacteroides merdae	447	FALSE	815	603	212	89	0	136	0	110	0	45	72	28	83	40	21	0	0	43	0	0	0	63	0	85	0	38.591	18.545	58.636	1.66073	2.25518	0.0241218	0.236542
A0A3A6LRM7	RagB/SusD family nutrient uptake outer membrane protein	DWW74_13125	Bacteroides sp. AF17-1	557	FALSE	805	743	62	0	111	0	0	105	352	0	0	120	0	55	5	0	57	0	0	0	0	0	0	0	0	27.364	5.455	49.273	3.17526	2.2808	0.0225605	0.236542
E5UUQ8	Outer membrane protein	HMPREF9011_02430	Bacteroides sp. 3_1_40A	1117	FALSE	790	174	616	0	0	0	0	0	0	174	0	0	0	0	0	56	0	92	56	0	0	79	68	158	107	30.364	49.727	11	-2.17653	2.22162	0.026309	0.236542
A0A4X1T9V8	Lactotransferrin	LTF	Sus scrofa (Pig)	695	FALSE	769	613	156	94	0	46	159	0	0	0	52	150	0	112	0	0	0	71	43	0	16	0	0	26	0	41.409	12.182	70.636	2.53568	2.14717	0.03178	0.236542
N2AC56	Pyruvate:ferredoxin (Flavodoxin) oxidoreductase	C824_03141	Schaedlerella arabinosiphila	1181	FALSE	738	738	0	0	372	0	0	98	0	147	0	0	65	56	0	0	0	0	0	0	0	0	0	0	0	30.455	0	60.909	Inf	2.23752	0.0252523	0.236542
A0A4X1UY13	Folate_rec domain-containing protein	FOLR1	Sus scrofa (Pig)	250	FALSE	729	76	653	0	0	0	0	0	0	0	45	23	0	8	41	0	49	0	0	144	117	122	180	0	0	35.045	63.455	6.636	-3.25726	2.24111	0.0250188	0.236542
A0A174Q095	Enolase (EC 4.2.1.11) (2-phospho-D-glycerate hydro-lyase) (2-phosphoglycerate dehydratase)	eno ERS852379_01283 ERS852422_00663 ERS852561_00474 GMB37_10485 GMC01_04480 GMC19_09560	Turicibacter sanguinis	429	FALSE	716	46	670	0	0	0	0	17	0	0	29	0	0	0	0	52	27	0	46	335	103	91	0	16	0	33.318	63.273	3.364	-4.23349	2.21864	0.026511	0.236542
A0A1H2T3F9	D-3-phosphoglycerate dehydrogenase	SAMN05444400_103108	Bacteroides faecis MAJ27	306	FALSE	709	0	709	0	0	0	0	0	0	0	0	0	0	0	0	0	0	176	0	0	0	142	0	227	164	27.273	54.545	0	#NAME?	2.33739	0.0194188	0.236542
Q7Z5F4	Protease serine 4 isoform B		Homo sapiens (Human)	261	FALSE	682	213	469	0	0	0	18	26	19	0	47	53	0	50	28	71	35	43	0	37	50	52	66	49	38	32.182	44.182	20.182	-1.1304	2.35331	0.0186074	0.236542
A0A2S4GJ80	Pyruvate, phosphate dikinase (EC 2.7.9.1)	ppdK C3R19_19865	Blautia producta	874	FALSE	644	0	644	0	0	0	0	0	0	0	0	0	0	0	0	102	0	191	212	139	0	0	0	0	0	28.091	56.182	0	#NAME?	2.26713	0.0233823	0.236542
A0A1V1I1J3	Reverse rubrerythrin-1 (EC 1.11.1.1)	CRIB_1390	Romboutsia ilealis	181	FALSE	637	171	466	0	0	0	31	0	50	0	34	25	31	0	0	31	67	40	92	85	35	58	29	29	0	27.591	40.273	14.909	-1.43361	2.15352	0.0312778	0.236542
A0A417JC24	Pyruvate, phosphate dikinase (EC 2.7.9.1)	DW720_06100	Clostridium sp. AM27-28	877	FALSE	635	635	0	0	0	0	0	315	0	0	66	51	125	78	0	0	0	0	0	0	0	0	0	0	0	28.455	0	56.909	Inf	2.37986	0.017319	0.236542
A0A3A6LTE6	Aldose 1-epimerase (EC 5.1.3.3)	DWW74_09155	Bacteroides sp. AF17-1	364	FALSE	632	155	477	21	0	45	14	0	0	60	0	0	0	15	18	38	37	66	33	49	60	0	84	92	0	28.136	41.818	14.455	-1.53261	2.34943	0.018802	0.236542
D4V8A6	Tetratricopeptide repeat protein	CUU_0567	Bacteroides vulgatus PC510	491	FALSE	630	521	109	0	12	2	27	85	198	0	45	77	47	28	17	15	0	0	6	0	10	19	42	0	0	25.5	11.909	39.091	1.71477	2.19386	0.0282455	0.236542
R6PHW1	Pyruvate-flavodoxin oxidoreductase	BN618_01555	Clostridium nexile CAG:348	1178	FALSE	628	0	628	0	0	0	0	0	0	0	0	0	0	0	0	222	164	74	0	0	0	61	0	0	107	27.182	54.364	0	#NAME?	2.38226	0.0172067	0.236542
E5UYC1	OmpA-like protein	HMPREF9011_03694	Bacteroides sp. 3_1_40A	1113	FALSE	618	465	153	0	45	0	23	56	146	85	28	50	13	19	3	0	27	0	0	17	18	0	19	54	15	22.818	12.909	32.727	1.34211	2.34466	0.0190446	0.236542
I8WKF9	Aldose 1-epimerase (EC 5.1.3.3)	HMPREF1064_00951	Bacteroides dorei CL02T12C06	364	FALSE	599	155	444	21	0	45	14	0	0	60	0	0	0	15	18	38	37	66	0	49	60	0	84	92	0	26.545	38.636	14.455	-1.41844	2.27036	0.023186	0.236542
A0A0P0F510	Serine hydroxymethyltransferase (SHMT) (Serine methylase) (EC 2.1.2.1)	glyA BSIG_0849 Btheta7330_02358 DWY18_12355 DXA83_04415 EH213_01953 ERS852511_00255 ERS852557_01788 F9Z91_11570 GAG59_00520 GAN67_10005 GAN98_05985 GAO05_15360 GAO06_08775 GAO10_05315 GAO29_11605 GAO30_10940 GAO37_09420 GAO39_24595 GAO40_19815 GAO43_04895 GAO49_09330 GAO54_16315 GAO55_17125 GAO60_05280 HMPREF2534_00617 SAMN02910322_00234	Bacteroides thetaiotaomicron	426	FALSE	598	0	598	0	0	0	0	0	0	0	0	0	0	0	0	0	0	174	104	0	0	152	168	0	0	23.091	46.182	0	#NAME?	2.27385	0.0229749	0.236542
P08132	Annexin A4 (35-beta calcimedin) (Annexin IV) (Annexin-4) (Chromobindin-4) (Endonexin I) (Lipocortin IV) (P32.5) (PP4-X) (Placental anticoagulant protein II) (PAP-II) (Protein II)	ANXA4 ANX4	Sus scrofa (Pig)	319	FALSE	597	400	197	13	74	20	51	45	16	37	48	25	20	51	4	16	25	22	25	8	9	61	0	0	27	27.591	17.636	37.545	1.09009	2.31578	0.02057	0.236542
A0A287B583	Annexin	ANXA4	Sus scrofa (Pig)	320	FALSE	596	399	197	13	74	20	51	45	16	36	48	25	20	51	4	16	25	22	25	8	9	61	0	0	27	27.545	17.636	37.455	1.08659	2.29774	0.0215764	0.236542
A0A412ZGU1	Beta-galactosidase (EC 3.2.1.23) (Lactase)	DWW04_06765 FR997_14195	Phocaeicola dorei	1031	FALSE	594	464	130	17	52	46	25	0	194	69	42	15	0	4	0	20	25	16	0	0	36	0	11	0	22	21.727	11.727	31.727	1.43586	2.1724	0.0298252	0.236542
R6GZB2	Elongation factor Tu (EF-Tu)	tuf BN490_01976	Firmicutes bacterium CAG:137	399	FALSE	580	37	543	0	0	0	0	37	0	0	0	0	0	0	0	0	198	55	155	0	0	90	45	0	0	23.227	44.182	2.273	-4.28096	2.28071	0.0225653	0.236542
A0A3A5ZQ69	TPR_REGION domain-containing protein	DWX62_03020	Bacteroides sp. AF20-13LB	441	FALSE	565	0	565	0	0	0	0	0	0	0	0	0	0	0	26	0	0	143	40	0	97	0	0	0	259	28	56	0	#NAME?	2.38615	0.0170258	0.236542
A0A1Y4C793	Phosphoenolpyruvate carboxykinase (ATP) (PCK) (PEP carboxykinase) (PEPCK) (EC 4.1.1.49)	pckA B5F81_06750	Muribaculum sp. An287	535	FALSE	554	554	0	0	124	173	0	0	0	0	128	129	0	0	0	0	0	0	0	0	0	0	0	0	0	22.273	0	44.545	Inf	2.34412	0.0190719	0.236542
A0A1Y4N8T2	Elongation factor G (EF-G)	fusA B5F08_09685	Anaeromassilibacillus sp. An172	692	FALSE	554	471	83	0	89	49	129	0	0	103	0	0	101	0	0	83	0	0	0	0	0	0	0	0	0	27.455	8.091	46.818	2.5327	2.22769	0.0259013	0.236542
A0A1Q6HHQ9	Phosphoglycerate kinase (EC 2.7.2.3)	pgk BHV77_02385	Bacteroides sp. 43_108	416	FALSE	543	543	0	0	137	0	0	0	173	0	137	96	0	0	0	0	0	0	0	0	0	0	0	0	0	18.682	0	37.364	Inf	2.1984	0.0279209	0.236542
A0A5C2GNY9	IG c270_heavy_IGHV3-7_IGHD3-10_IGHJ3 (Fragment)		Homo sapiens (Human)	122	FALSE	543	508	35	0	0	0	65	126	82	0	0	138	0	97	0	0	0	0	0	0	0	0	0	35	0	24	2.364	45.636	4.2711	2.33527	0.0195294	0.236542
A0A1C6C7N1	Elongation factor Tu (EF-Tu)	tuf SAMEA3545403_01095	uncultured Flavonifractor sp.	400	FALSE	539	0	539	0	0	0	0	0	0	0	0	0	0	0	0	175	186	45	0	35	0	0	0	0	98	23.591	47.182	0	#NAME?	2.21425	0.0268114	0.236542
A0A1Q6HXU3	Pyruvate:ferredoxin (Flavodoxin) oxidoreductase	BHV83_11270	Parabacteroides sp. merdae-related_45_40	1184	FALSE	537	537	0	108	0	202	0	181	0	0	0	0	46	0	0	0	0	0	0	0	0	0	0	0	0	24.818	0	49.636	Inf	2.20181	0.0276785	0.236542
A0A396AMR1	SusC/RagA family TonB-linked outer membrane protein	DWX04_08925 DXC44_17060	Phocaeicola vulgatus (Bacteroides vulgatus)	1117	FALSE	527	106	421	0	0	0	0	0	41	32	5	25	0	3	23	88	124	0	58	0	128	0	0	0	0	24.773	42.727	6.818	-2.6477	2.15131	0.031452	0.236542
A0A414Q041	Triosephosphate isomerase (TIM) (TPI) (EC 5.3.1.1) (Triose-phosphate isomerase)	tpiA DW663_01560	Fusobacterium mortiferum	250	FALSE	518	78	440	0	0	0	78	0	0	0	0	0	0	0	10	0	0	50	45	81	53	67	36	54	44	24.727	39.727	9.727	-2.03002	2.40991	0.0159562	0.236542
A0A412AFB6	TonB-dependent receptor	DWZ06_14425 GAS69_14365 GAS98_22795 GAT08_22360 GAX90_22655 GAY00_14540 GAY06_22795 GAZ90_24055	Phocaeicola vulgatus (Bacteroides vulgatus)	1066	FALSE	506	506	0	0	89	0	0	84	205	128	0	0	0	0	0	0	0	0	0	0	0	0	0	0	0	14.773	0	29.545	Inf	2.31271	0.0207384	0.236542
A0A5C6KS89	Tricorn protease homolog (EC 3.4.21.-)	FR997_00115 FSA04_02585	Phocaeicola dorei	1074	FALSE	503	389	114	0	97	0	0	59	117	37	24	22	25	8	0	0	43	34	23	0	0	4	10	0	0	17.909	8.727	27.091	1.63421	2.2664	0.0234268	0.236542
B3KXC3	Ferritin		Homo sapiens (Human)	183	FALSE	502	502	0	64	0	0	0	0	0	58	0	167	72	141	0	0	0	0	0	0	0	0	0	0	0	28.773	0	57.545	Inf	2.3049	0.0211722	0.236542
A0A5C2GL29	IG c265_heavy_IGHV3-74_IGHD4-23_IGHJ4 (Fragment)		Homo sapiens (Human)	120	FALSE	499	499	0	0	0	0	0	138	0	0	128	134	0	99	0	0	0	0	0	0	0	0	0	0	0	22.227	0	44.455	Inf	2.22068	0.0263726	0.236542
E5UV39	Outer membrane protein	HMPREF9011_02561	Bacteroides sp. 3_1_40A	1094	FALSE	495	74	421	0	0	0	0	0	41	0	5	25	0	3	23	88	124	0	58	0	128	0	0	0	0	23.773	42.727	4.818	-3.1486	2.28373	0.0223875	0.236542
L8B4R0	Ubiquitin C	UbC	Homo sapiens (Human)	609	FALSE	492	366	126	18	30	22	0	45	31	80	37	38	25	40	0	0	0	0	0	0	17	0	0	43	66	21.364	11.455	31.273	1.44898	2.23398	0.0254846	0.236542
A0A415NMW2	D-2-hydroxyacid dehydrogenase	DWZ92_10860	Phocaeicola vulgatus (Bacteroides vulgatus)	318	FALSE	489	167	322	6	21	12	0	42	0	0	19	38	15	14	6	17	33	48	20	23	25	28	47	61	14	20.864	26.818	14.909	-0.847019	2.40091	0.0163542	0.236542
A0A395VJN4	Ferrienterobactin receptor (TonB-dependent receptor)	fepA_4 DW105_17115 DW783_20460 DW869_01080 DWZ72_08910 DXC16_22395 DXC44_03615 EH214_03083 GAY81_15010 GAZ06_17360 GAZ09_04085	Phocaeicola vulgatus (Bacteroides vulgatus)	1024	FALSE	487	433	54	0	46	0	0	47	174	73	30	63	0	0	0	0	0	0	0	0	0	0	0	54	0	15.136	3.636	26.636	2.87283	2.1505	0.0315153	0.236542
A0A1M6ABI9	Elongation factor Tu (EF-Tu)	tuf SAMN02745671_00255	Anaerovibrio lipolyticus DSM 3074	395	FALSE	478	478	0	66	176	170	0	0	0	0	0	0	66	0	0	0	0	0	0	0	0	0	0	0	0	22.955	0	45.909	Inf	2.3197	0.0203569	0.236542
A5KQD1	Aldehyde-alcohol dehydrogenase	RUMTOR_02469	[Ruminococcus] torques ATCC 27756	872	FALSE	463	463	0	43	231	0	0	80	0	38	11	0	60	0	0	0	0	0	0	0	0	0	0	0	0	20.091	0	40.182	Inf	2.27476	0.0229205	0.236542
R5R0P1	Aldehyde-alcohol dehydrogenase	BN734_00011	[Ruminococcus] torques CAG:61	872	FALSE	462	462	0	43	231	0	0	79	0	38	11	0	60	0	0	0	0	0	0	0	0	0	0	0	0	20.091	0	40.182	Inf	2.27476	0.0229205	0.236542
A0A416VQX5	3-phosphoglycerate dehydrogenase	DWW69_13985	Bacteroides sp. AF16-49	306	FALSE	453	453	0	0	82	117	0	0	0	0	126	128	0	0	0	0	0	0	0	0	0	0	0	0	0	18.273	0	36.545	Inf	2.33011	0.0198005	0.236542
A0A3D5WSD4	GGGtGRT protein	DHH42_00670	Clostridiales bacterium	333	FALSE	451	451	0	0	0	114	131	151	0	0	0	0	55	0	0	0	0	0	0	0	0	0	0	0	0	21.136	0	42.273	Inf	2.17355	0.0297392	0.236542
R5XBZ9	Chaperone protein DnaK (HSP70) (Heat shock 70 kDa protein) (Heat shock protein 70)	dnaK BN568_02262	Blautia sp. CAG:257	626	FALSE	451	0	451	0	0	0	0	0	0	0	0	0	0	0	0	96	0	0	87	163	0	0	0	0	105	22.091	44.182	0	#NAME?	2.2778	0.0227386	0.236542
I2R9S3	Phosphoglycerate kinase (EC 2.7.2.3)	pgk EC12741_0520	Escherichia coli 1.2741	387	FALSE	441	103	338	23	22	0	9	0	0	16	0	24	0	9	9	40	101	24	36	0	0	27	34	19	48	20.091	29.636	10.545	-1.49075	2.3252	0.0200615	0.236542
A0A4X1WBI1	IF rod domain-containing protein	KRT8	Sus scrofa (Pig)	489	FALSE	434	0	434	0	0	0	0	0	0	0	0	0	0	0	33	0	0	0	0	119	92	0	190	0	0	21.773	43.545	0	#NAME?	2.31042	0.0208648	0.236542
A0A414HEG3	Gfo/Idh/MocA family oxidoreductase	DW783_05435 GAS69_15490 GAS98_13885 GAT08_14030 GAX90_14445 GAX91_14555 GAY00_15110 GAY06_13470 GAZ90_14665	Phocaeicola vulgatus (Bacteroides vulgatus)	520	FALSE	424	424	0	0	98	0	79	127	0	0	0	0	120	0	0	0	0	0	0	0	0	0	0	0	0	20.5	0	41	Inf	2.21367	0.0268512	0.236542
F3PS98	Tetratricopeptide repeat protein	HMPREF9446_01632	Bacteroides fluxus YIT 12057	440	FALSE	424	55	369	0	0	0	0	0	0	25	0	30	0	0	23	41	43	0	0	0	0	103	0	37	122	20	35.909	4.091	-3.13386	2.28319	0.0224192	0.236542
A0A2N5PZS9	Class II fructose-1,6-bisphosphate aldolase (EC 4.1.2.13) (Fructose-1,6-bisphosphate aldolase, class II)	fba CDL18_08855 CDL20_07960 CDL26_14350 DW671_12575	Ruminococcus gnavus	289	FALSE	422	422	0	88	0	0	89	138	0	0	0	0	107	0	0	0	0	0	0	0	0	0	0	0	0	23.364	0	46.727	Inf	2.316	0.0205584	0.236542
A0A1C5QRC7	Endo-alpha-N-acetylgalactosaminidase (EC 3.2.1.97)	SAMEA3545254_00919	uncultured Ruminococcus sp.	1795	FALSE	398	333	65	0	0	0	0	0	78	0	91	75	51	38	0	0	0	0	0	0	0	0	28	37	0	16.955	4.545	29.364	2.69153	2.23784	0.0252318	0.236542
N2AZR6	Phosphoglycerate kinase (EC 2.7.2.3)	pgk C824_00106 EBB54_07325	Schaedlerella arabinosiphila	397	FALSE	396	396	0	0	118	0	83	118	0	0	0	0	77	0	0	0	0	0	0	0	0	0	0	0	0	18.409	0	36.818	Inf	2.24785	0.0245861	0.236542
H4UNK2	Phosphoglycerate kinase (EC 2.7.2.3)	pgk ECDEC6A_3541	Escherichia coli DEC6A	387	FALSE	395	84	311	23	22	0	0	0	0	0	6	24	0	9	9	40	101	24	36	0	0	0	34	19	48	18.182	27.455	8.909	-1.62369	2.17308	0.0297744	0.236542
B4DUZ6	cDNA FLJ56608, highly similar to Homo sapiens chloride channel, calcium activated, family member 1 (CLCA1), mRNA		Homo sapiens (Human)	677	FALSE	393	0	393	0	0	0	0	0	0	0	0	0	0	0	0	55	48	0	0	120	93	0	0	0	77	19.182	38.364	0	#NAME?	2.23273	0.0255666	0.236542
A0A1Y3YYE8	Triosephosphate isomerase (TIM) (TPI) (EC 5.3.1.1) (Triose-phosphate isomerase)	tpiA B5F97_00250 DWX38_00500	Bacteroides clarus	251	FALSE	392	0	392	0	0	0	0	0	0	0	0	0	0	0	0	0	0	0	0	77	0	123	81	0	111	17.409	34.818	0	#NAME?	2.2342	0.02547	0.236542
D7YB77	Phosphoglycerate kinase (EC 2.7.2.3)	pgk HMPREF9540_04889	Escherichia coli MS 115-1	387	FALSE	389	78	311	23	22	0	0	0	0	0	0	24	0	9	9	40	101	24	36	0	0	0	34	19	48	17.955	27.455	8.455	-1.69925	2.2286	0.0258408	0.236542
A0A0X1TL58	Enolase (EC 4.2.1.11) (2-phospho-D-glycerate hydro-lyase) (2-phosphoglycerate dehydratase)	eno AT726_07715	Turicibacter sp. H121	429	FALSE	381	46	335	0	0	0	0	17	0	0	29	0	0	0	0	52	27	0	46	0	103	91	0	16	0	17.182	31	3.364	-3.20417	2.18191	0.0291164	0.236542
D4VC20	Putative lipoprotein	CUU_1674	Bacteroides vulgatus PC510	401	FALSE	367	282	85	0	30	15	8	37	84	54	10	25	0	19	0	7	15	0	7	13	16	27	0	0	0	13.727	7.636	19.818	1.37587	2.17741	0.0294503	0.236542
A0A078R2T2	Inosine-5'-monophosphate dehydrogenase (IMP dehydrogenase) (IMPD) (IMPDH) (EC 1.1.1.205)	guaB M097_3347	Bacteroides vulgatus str. 3775 SL(B) 10 (iv)	491	FALSE	353	310	43	0	99	0	0	24	76	51	39	21	0	0	0	0	16	0	0	0	0	0	27	0	0	11.818	3.182	20.455	2.6845	2.1423	0.032169	0.236542
A0A0N7J7I4	Glycine dehydrogenase (aminomethyl-transferring) (EC 1.4.4.2)	gcvP BvMPK_2667 DW869_21560 DXA04_09790 GAS47_22850 GAX98_14970 GAY89_14505 GAZ00_08635 GAZ65_14235 NCTC10583_00636	Phocaeicola vulgatus (Bacteroides vulgatus)	949	FALSE	353	342	11	0	90	61	0	0	142	0	0	49	0	0	0	0	0	0	0	0	0	11	0	0	0	11.727	0.909	22.545	4.63227	2.21153	0.026999	0.236542
R9H6U9	Inosine-5'-monophosphate dehydrogenase (IMP dehydrogenase) (IMPD) (IMPDH) (EC 1.1.1.205)	guaB C800_03161	Bacteroides vulgatus dnLKV7	491	FALSE	353	310	43	0	99	0	0	24	76	51	39	21	0	0	0	0	16	0	0	0	0	0	27	0	0	11.818	3.182	20.455	2.6845	2.1423	0.032169	0.236542
C6Z774	Glycosyl hydrolase family 2, sugar binding domain protein	BSFG_02880	Bacteroides sp. 4_3_47FAA	901	FALSE	351	64	287	0	0	0	8	0	11	36	0	0	9	0	9	0	0	59	60	7	28	84	0	40	0	14.909	24.909	4.909	-2.34314	2.23707	0.0252814	0.236542
A0A174K6X2	Beta-galactosidase (Beta-glycosidase) (EC 3.2.1.23)	lacZ_5 lacZ_11 lacZ_6 EH214_01225 ERS852509_01008 NCTC10583_02861 SAMN04487923_101049	Phocaeicola vulgatus (Bacteroides vulgatus)	901	FALSE	350	63	287	0	0	0	8	0	10	36	0	0	9	0	9	0	0	59	60	7	28	84	0	40	0	14.909	24.909	4.909	-2.34314	2.23707	0.0252814	0.236542
R6GTF1	Elongation factor Tu (EF-Tu)	tuf BN557_01237	Oscillibacter sp. CAG:241	417	FALSE	348	80	268	0	0	0	0	45	32	0	0	3	0	0	32	0	0	47	0	0	30	37	54	0	68	16.227	27.909	4.545	-2.61824	2.33901	0.0193349	0.236542
R6W2Z6	Glutamate dehydrogenase	BN725_00980	Prevotella sp. CAG:592	445	FALSE	347	347	0	74	88	0	83	0	0	0	0	0	102	0	0	0	0	0	0	0	0	0	0	0	0	20.773	0	41.545	Inf	2.22481	0.0260942	0.236542
O46427	Pro-cathepsin H [Cleaved into: Cathepsin H mini chain; Cathepsin H (EC 3.4.22.16); Cathepsin H heavy chain; Cathepsin H light chain]	CTSH	Sus scrofa (Pig)	335	FALSE	344	39	305	0	0	0	0	0	0	0	39	0	0	0	14	47	0	0	38	0	0	0	112	0	94	16.364	29.636	3.091	-3.26127	2.15701	0.0310052	0.236542
R6WUR2	TonB-linked outer membrane protein SusC/RagA family	BN675_00698	Parabacteroides merdae CAG:48	1039	FALSE	333	305	28	37	16	57	0	67	0	0	77	0	51	0	4	0	0	0	0	0	0	0	0	24	0	15.364	2.545	28.182	3.46877	2.28112	0.0225413	0.236542
A0A3R6JUA7	TonB-dependent receptor	DW191_10645 DW986_01660 DWZ81_05230	Parabacteroides merdae	1039	FALSE	329	305	24	37	16	57	0	67	0	0	77	0	51	0	0	0	0	0	0	0	0	0	0	24	0	14.909	1.636	28.182	4.1062	2.36787	0.017891	0.236542
A0A415BJ41	Aminotransferase class III-fold pyridoxal phosphate-dependent enzyme	DW150_19155	Phocaeicola vulgatus (Bacteroides vulgatus)	374	FALSE	327	84	243	10	0	32	0	0	0	0	30	0	12	0	3	27	0	46	18	13	14	37	27	46	12	14.045	20.091	8	-1.32847	2.27968	0.0226266	0.236542
A0A5C2GDE0	IG c617_heavy_IGHV1-69_IGHD6-6_IGHJ1 (Fragment)		Homo sapiens (Human)	120	FALSE	327	327	0	0	0	0	0	72	47	0	41	72	0	95	0	0	0	0	0	0	0	0	0	0	0	14.955	0	29.909	Inf	2.38507	0.0170757	0.236542
I8ZUE5	Uncharacterized protein	HMPREF1058_02182	Bacteroides vulgatus CL09T03C04	374	FALSE	327	84	243	10	0	32	0	0	0	0	30	0	12	0	3	27	0	46	18	13	14	37	27	46	12	14.045	20.091	8	-1.32847	2.27968	0.0226266	0.236542
A0A1Y4NBK8	Glucose-1-phosphate adenylyltransferase (EC 2.7.7.27) (ADP-glucose pyrophosphorylase) (ADPGlc PPase) (ADP-glucose synthase)	glgC B5F08_08715	Anaeromassilibacillus sp. An172	398	FALSE	323	246	77	0	28	20	101	0	0	45	0	0	38	14	0	36	5	36	0	0	0	0	0	0	0	16.182	6.091	26.273	2.10884	2.18164	0.0291362	0.236542
A0A3A5XEH2	2-oxoacid:ferredoxin oxidoreductase subunit beta	DWZ41_08660	Bacteroides sp. AF32-15BH	334	FALSE	319	221	98	10	33	19	6	36	41	19	23	21	11	2	5	0	10	0	19	11	8	7	28	10	0	12.818	8.909	16.727	0.908852	2.20756	0.0272749	0.236542
A0A413JBI6	TonB-dependent receptor	DXA47_02385	Tyzzerella nexilis	2005	FALSE	319	319	0	0	0	0	0	0	88	0	106	81	0	44	0	0	0	0	0	0	0	0	0	0	0	12.818	0	25.636	Inf	2.28911	0.0220727	0.236542
D1K3J2	2-oxoglutarate ferredoxin oxidoreductase subunit beta	HMPREF0105_2184	Bacteroides sp. 3_1_33FAA	334	FALSE	319	221	98	10	33	19	6	36	41	19	23	21	11	2	5	0	10	0	19	11	8	7	28	10	0	12.818	8.909	16.727	0.908852	2.20756	0.0272749	0.236542
A0A2K2TZK4	Reverse rubrerythrin	C0033_02195	Clostridium sp. chh4-2	180	FALSE	318	0	318	0	0	0	0	0	0	0	0	0	0	0	0	0	0	0	50	152	0	0	0	48	68	14.818	29.636	0	#NAME?	2.16764	0.0301863	0.236542
A0A412N9B6	Polyribonucleotide nucleotidyltransferase (EC 2.7.7.8) (Polynucleotide phosphorylase) (PNPase)	pnp DWX38_03655	Bacteroides clarus	716	FALSE	317	44	273	0	0	0	0	0	0	0	0	44	0	0	21	0	0	97	58	0	33	39	25	0	0	14.636	25.545	3.727	-2.77687	2.38346	0.0171508	0.236542
Q8A9B5	Putative tetratricopeptide repeat family protein	BT_0900	Bacteroides thetaiotaomicron (strain ATCC 29148 / DSM 2079 / NCTC 10582 / E50 / VPI-5482)	398	FALSE	314	0	314	0	0	0	0	0	0	0	0	0	0	0	0	0	0	85	91	0	14	24	9	0	91	13.864	27.727	0	#NAME?	2.26272	0.0236531	0.236542
R6Y4G2	Dihydroxy-acid dehydratase (DAD) (EC 4.2.1.9)	ilvD BN675_00175	Parabacteroides merdae CAG:48	621	FALSE	314	265	49	0	38	81	24	53	0	0	52	0	0	17	0	0	0	49	0	0	0	0	0	0	0	12.773	3.182	22.364	2.81323	2.40214	0.0162996	0.236542
R9HDN9	TPR_REGION domain-containing protein	C799_01149	Bacteroides thetaiotaomicron dnLKV9	405	FALSE	314	0	314	0	0	0	0	0	0	0	0	0	0	0	0	0	0	85	91	0	14	24	9	0	91	13.864	27.727	0	#NAME?	2.26272	0.0236531	0.236542
R6DYJ7	Uncharacterized protein	BN553_00826	Firmicutes bacterium CAG:238	194	FALSE	313	0	313	0	0	0	0	0	0	0	0	0	0	0	0	90	0	0	54	0	82	87	0	0	0	14.909	29.818	0	#NAME?	2.32213	0.0202258	0.236542
Q89ZK9	TPR_REGION domain-containing protein	BT_4368	Bacteroides thetaiotaomicron (strain ATCC 29148 / DSM 2079 / NCTC 10582 / E50 / VPI-5482)	433	FALSE	308	17	291	0	0	0	0	0	0	0	0	17	0	0	0	17	0	0	0	0	0	57	41	38	138	13.682	25.909	1.455	-4.15482	2.1499	0.0315634	0.236542
A0A316T945	Phosphoglycerate kinase (EC 2.7.2.3)	pgk DBX37_04980	Massilioclostridium sp.	403	FALSE	307	269	38	0	62	0	60	35	0	53	0	0	41	18	0	0	0	0	0	0	0	0	0	0	38	14.818	3.818	25.818	2.75743	2.36107	0.0182224	0.236542
S0IZI8	Ketol-acid reductoisomerase (NADP(+)) (KARI) (EC 1.1.1.86) (Acetohydroxy-acid isomeroreductase) (AHIR) (Alpha-keto-beta-hydroxylacyl reductoisomerase)	ilvC C805_01961	Eubacterium sp. 14-2	339	FALSE	306	23	283	0	0	0	0	0	0	0	0	23	0	0	0	79	35	0	63	0	0	49	57	0	0	13.318	24.727	1.909	-3.69515	2.35088	0.018729	0.236542
A0A0P0M5S0	Multifunctional fusion protein [Includes: 3-hydroxyacyl-[acyl-carrier-protein] dehydratase FabZ (EC 4.2.1.59) ((3R)-hydroxymyristoyl-[acyl-carrier-protein] dehydratase) (Beta-hydroxyacyl-ACP dehydratase) ((3R)-hydroxymyristoyl-ACP dehydrase); UDP-3-O-acyl-N-acetylglucosamine deacetylase (UDP-3-O-acyl-GlcNAc deacetylase) (EC 3.5.1.108) (UDP-3-O-[R-3-hydroxymyristoyl]-N-acetylglucosamine deacetylas…	lpxC fabZ BvMPK_3822 DWV70_05975 DWW27_06240 GAY10_15325 GAZ74_15765 GAZ87_16040	Phocaeicola vulgatus (Bacteroides vulgatus)	461	FALSE	301	256	45	8	59	0	0	31	83	29	19	16	11	0	4	0	0	0	5	30	6	0	0	0	0	11.273	5	17.545	1.8111	2.27682	0.0227968	0.236542
A0A1Q6HRB0	SusC/RagA family TonB-linked outer membrane protein	BHV83_19890	Parabacteroides sp. merdae-related_45_40	1004	FALSE	301	225	76	38	19	46	0	40	0	20	0	0	49	13	0	0	0	0	0	0	22	10	0	44	0	14.5	6.091	22.909	1.91119	2.15892	0.0308564	0.236542
A0A3A5XVT2	Multifunctional fusion protein [Includes: 3-hydroxyacyl-[acyl-carrier-protein] dehydratase FabZ (EC 4.2.1.59) ((3R)-hydroxymyristoyl-[acyl-carrier-protein] dehydratase) (Beta-hydroxyacyl-ACP dehydratase) ((3R)-hydroxymyristoyl-ACP dehydrase); UDP-3-O-acyl-N-acetylglucosamine deacetylase (UDP-3-O-acyl-GlcNAc deacetylase) (EC 3.5.1.108) (UDP-3-O-[R-3-hydroxymyristoyl]-N-acetylglucosamine deacetylas…	lpxC fabZ DWZ41_09745	Bacteroides sp. AF32-15BH	461	FALSE	301	256	45	8	59	0	0	31	83	29	19	16	11	0	4	0	0	0	5	30	6	0	0	0	0	11.273	5	17.545	1.8111	2.27682	0.0227968	0.236542
A0A3R6DX30	SusC/RagA family TonB-linked outer membrane protein	DW030_16660 DW828_02980 DWZ81_09050 GMD76_17990 GME03_18785	Parabacteroides merdae	1131	FALSE	301	225	76	38	19	46	0	40	0	20	0	0	49	13	0	0	0	0	0	0	22	10	0	44	0	14.5	6.091	22.909	1.91119	2.15892	0.0308564	0.236542
E5UXN8	Multifunctional fusion protein [Includes: 3-hydroxyacyl-[acyl-carrier-protein] dehydratase FabZ (EC 4.2.1.59) ((3R)-hydroxymyristoyl-[acyl-carrier-protein] dehydratase) (Beta-hydroxyacyl-ACP dehydratase) ((3R)-hydroxymyristoyl-ACP dehydrase); UDP-3-O-acyl-N-acetylglucosamine deacetylase (UDP-3-O-acyl-GlcNAc deacetylase) (EC 3.5.1.108) (UDP-3-O-[R-3-hydroxymyristoyl]-N-acetylglucosamine deacetylas…	lpxC fabZ HMPREF9011_03461	Bacteroides sp. 3_1_40A	461	FALSE	301	256	45	8	59	0	0	31	83	29	19	16	11	0	4	0	0	0	5	30	6	0	0	0	0	11.273	5	17.545	1.8111	2.27682	0.0227968	0.236542
A0A1Q6R715	Carbon monoxide dehydrogenase (EC 1.2.7.4)	BHW31_05215	Firmicutes bacterium CAG:110_56_8	634	FALSE	298	0	298	0	0	0	0	0	0	0	0	0	0	0	0	101	0	0	46	0	75	0	0	0	76	15	30	0	#NAME?	2.27465	0.0229269	0.236542
A0A3A5QUA4	Adenylate kinase (AK) (EC 2.7.4.3) (ATP-AMP transphosphorylase) (ATP:AMP phosphotransferase) (Adenylate monophosphate kinase)	adk DW947_13330	Bacteroides sp. AM44-19	190	FALSE	294	67	227	0	0	26	0	27	0	0	0	14	0	0	6	28	0	44	0	21	0	34	0	50	44	12.227	19.545	4.909	-1.99331	2.42631	0.0152534	0.236542
U2EEQ9	Aldehyde dehydrogenase family protein	HMPREF1547_03006	Blautia sp. KLE 1732	462	FALSE	293	293	0	0	89	0	80	0	0	0	82	0	42	0	0	0	0	0	0	0	0	0	0	0	0	14.409	0	28.818	Inf	2.16712	0.0302254	0.236542
A0A415WKQ9	Galactose ABC transporter substrate-binding protein	DW225_10200	Ruminococcus sp. AM18-44	362	FALSE	290	0	290	0	0	0	0	0	0	0	0	0	0	0	0	0	0	167	22	0	0	34	0	67	0	10	20	0	#NAME?	2.17151	0.029893	0.236542
A0A354MS85	Bifunctional protein FolD [Includes: Methylenetetrahydrofolate dehydrogenase (EC 1.5.1.5); Methenyltetrahydrofolate cyclohydrolase (EC 3.5.4.9)]	folD DDY81_06190 DIT87_06760	Clostridiales bacterium	292	FALSE	288	32	256	0	0	0	20	0	4	8	0	0	0	0	11	50	0	0	0	0	32	86	77	0	0	13.455	23.727	3.182	-2.89862	2.19739	0.0279923	0.236542
I9UKG8	Protease Do	HMPREF1058_00320	Bacteroides vulgatus CL09T03C04	507	FALSE	286	255	31	0	42	0	0	0	121	20	32	30	0	10	0	7	0	0	0	0	9	0	15	0	0	9.636	2.727	16.545	2.6009	2.15621	0.0310674	0.236542
A0A4Q5CHL6	Dihydroxy-acid dehydratase (DAD) (EC 4.2.1.9)	ilvD EAJ15_09710	Parabacteroides merdae	611	FALSE	278	278	0	69	0	82	0	53	0	0	0	0	57	17	0	0	0	0	0	0	0	0	0	0	0	15.045	0	30.091	Inf	2.43042	0.0150812	0.236542
P63104	14-3-3 protein zeta/delta (Protein kinase C inhibitor protein 1) (KCIP-1)	YWHAZ	Homo sapiens (Human)	245	FALSE	276	233	43	34	0	34	51	30	9	56	0	0	19	0	0	0	25	0	0	0	9	0	0	9	0	12.955	3.545	22.364	2.65711	2.26312	0.0236283	0.236542
A0A1Y4NHJ0	Phosphoenolpyruvate carboxykinase [GTP] (PEP carboxykinase) (PEPCK) (EC 4.1.1.32) (GTP-dependent phosphoenolpyruvate carboxykinase) (GTP-PEPCK)	pckG B5F08_00160	Anaeromassilibacillus sp. An172	588	FALSE	275	249	26	3	33	48	56	0	0	77	0	0	32	0	0	0	0	11	15	0	0	0	0	0	0	12.545	2.182	22.909	3.39232	2.14471	0.0319764	0.236542
Q68CN4	Uncharacterized protein	DKFZp686E23209	Homo sapiens (Human)	470	FALSE	273	251	22	0	23	42	0	0	58	0	59	69	0	0	0	0	0	0	0	0	0	0	0	22	0	9.909	1.455	18.364	3.65821	2.2872	0.0221839	0.236542
R9H089	4-hydroxy-3-methylbut-2-en-1-yl diphosphate synthase (flavodoxin) (EC 1.17.7.3) (1-hydroxy-2-methyl-2-(E)-butenyl 4-diphosphate synthase)	ispG C800_04215	Bacteroides vulgatus dnLKV7	614	FALSE	273	247	26	23	35	0	0	56	68	0	32	33	0	0	10	0	0	0	0	0	0	0	0	0	16	10.955	4	17.909	2.16262	2.31953	0.0203662	0.236542
I8VT93	Chaperone protein ClpB	clpB HMPREF1064_03996	Bacteroides dorei CL02T12C06	862	FALSE	269	216	53	10	0	34	16	17	88	0	17	23	0	11	0	0	11	5	2	2	2	6	6	19	0	10	3.818	16.182	2.08342	2.33572	0.0195057	0.236542
A0A0B3VGS6	Reverse rubrerythrin-1	QX51_16295	Terrisporobacter othiniensis	180	FALSE	267	0	267	0	0	0	0	0	0	0	0	0	0	0	32	0	87	0	85	0	0	42	0	21	0	13.636	27.273	0	#NAME?	2.21524	0.0267436	0.236542
S6B2A6	IgG H chain		Homo sapiens (Human)	300	FALSE	267	247	20	0	0	0	0	49	36	0	48	57	0	57	0	0	0	0	0	0	0	0	0	20	0	11.5	1.364	21.636	3.98793	2.20301	0.0275942	0.236542
A0A078R516	Protein translocase subunit SecA	secA M097_2517	Bacteroides vulgatus str. 3775 SL(B) 10 (iv)	1098	FALSE	266	266	0	10	112	41	31	0	0	72	0	0	0	0	0	0	0	0	0	0	0	0	0	0	0	10.909	0	21.818	Inf	2.33354	0.0196196	0.236542
A0A1H8DU43	TonB-linked outer membrane protein, SusC/RagA family	SAMN02910431_01778	Bacteroides sp. AR20	1117	FALSE	266	34	232	0	0	0	0	34	0	0	0	0	0	0	0	0	0	74	75	0	29	21	0	33	0	10.591	19.091	2.091	-3.19068	2.37573	0.0175141	0.236542
A0A5C6LHT5	Protein translocase subunit SecA	secA FSA04_00420	Phocaeicola dorei	1098	FALSE	266	266	0	10	112	41	31	0	0	72	0	0	0	0	0	0	0	0	0	0	0	0	0	0	0	10.909	0	21.818	Inf	2.33354	0.0196196	0.236542
D7I8H5	Outer membrane protein	HMPREF9007_00484	Bacteroides sp. 1_1_14	1117	FALSE	266	34	232	0	0	0	0	34	0	0	0	0	0	0	0	0	0	74	75	0	29	21	0	33	0	10.591	19.091	2.091	-3.19068	2.37573	0.0175141	0.236542
E5UVY6	Protein translocase subunit SecA	secA HMPREF9011_02858	Bacteroides sp. 3_1_40A	1098	FALSE	266	266	0	10	112	41	31	0	0	72	0	0	0	0	0	0	0	0	0	0	0	0	0	0	0	10.909	0	21.818	Inf	2.33354	0.0196196	0.236542
R9H9G4	SusC/RagA family TonB-linked outer membrane protein	C799_02529	Bacteroides thetaiotaomicron dnLKV9	1117	FALSE	266	34	232	0	0	0	0	34	0	0	0	0	0	0	0	0	0	74	75	0	29	21	0	33	0	10.591	19.091	2.091	-3.19068	2.37573	0.0175141	0.236542
R9HN50	Protein translocase subunit SecA	secA C800_00511	Bacteroides vulgatus dnLKV7	1098	FALSE	266	266	0	10	112	41	31	0	0	72	0	0	0	0	0	0	0	0	0	0	0	0	0	0	0	10.909	0	21.818	Inf	2.33354	0.0196196	0.236542
R6X5V7	UDP-glucose 4-epimerase (EC 5.1.3.2)	BN675_01065	Parabacteroides merdae CAG:48	346	FALSE	262	220	42	28	0	65	0	52	0	34	17	0	19	5	0	0	0	0	0	0	0	0	0	32	10	11.273	3.182	19.364	2.60543	2.38037	0.0172954	0.236542
D7Y6P8	Chaperone protein DnaK (HSP70) (Heat shock 70 kDa protein) (Heat shock protein 70)	dnaK HMPREF9540_03267	Escherichia coli MS 115-1	638	FALSE	258	12	246	0	0	0	0	0	0	0	0	12	0	0	0	82	84	0	0	0	0	21	26	0	33	11.182	21.364	1	-4.41709	2.15568	0.0311088	0.236542
Q6N093	Uncharacterized protein DKFZp686I04196 (Fragment)	DKFZp686I04196	Homo sapiens (Human)	417	FALSE	258	258	0	46	23	42	79	0	0	0	0	68	0	0	0	0	0	0	0	0	0	0	0	0	0	13.818	0	27.636	Inf	2.31331	0.0207058	0.236542
A0A174JLW4	DNA gyrase subunit A (EC 5.6.2.2)	gyrA_2 gyrA ERS852457_03204	Phocaeicola vulgatus (Bacteroides vulgatus)	855	FALSE	251	226	25	5	77	0	2	17	76	28	15	0	6	0	0	0	9	3	13	0	0	0	0	0	0	8.682	2.091	15.273	2.86876	2.38617	0.0170249	0.236542
A0A1M6VN59	TonB-linked outer membrane protein, SusC/RagA family	SAMN05216463_11353	Prevotella ruminicola (Bacteroides ruminicola)	1062	FALSE	247	247	0	0	51	0	0	55	0	68	0	53	0	20	0	0	0	0	0	0	0	0	0	0	0	9.5	0	19	Inf	2.16512	0.0303784	0.236542
D1K6L2	Malate dehydrogenase (Oxaloacetate-decarboxylating) (NADP(+)) (EC 1.1.1.40)	HMPREF0105_3254	Bacteroides sp. 3_1_33FAA	761	FALSE	247	221	26	6	71	15	0	23	51	43	6	1	4	1	0	0	0	23	0	0	3	0	0	0	0	8.591	1.818	15.364	3.07895	2.42753	0.0152022	0.236542
A0A395UJF1	Glucose-1-phosphate thymidylyltransferase (EC 2.7.7.24)	rfbA DWY53_17640 DXA04_19100	Phocaeicola vulgatus (Bacteroides vulgatus)	302	FALSE	238	238	0	0	63	0	0	47	78	0	0	36	0	14	0	0	0	0	0	0	0	0	0	0	0	8.227	0	16.455	Inf	2.34793	0.018878	0.236542
A0A5C2GE59	IG c214_heavy_IGHV3-23_IGHD3-9_IGHJ4 (Fragment)		Homo sapiens (Human)	122	FALSE	237	237	0	0	0	0	38	85	51	0	63	0	0	0	0	0	0	0	0	0	0	0	0	0	0	8.591	0	17.182	Inf	2.25934	0.0238624	0.236542
A0A1Q6HSA8	Uncharacterized protein	BHV83_20065	Parabacteroides sp. merdae-related_45_40	253	FALSE	234	194	40	27	0	74	0	0	0	0	57	0	20	16	0	0	0	0	0	0	0	6	0	34	0	11.091	2.727	19.455	2.83458	2.15527	0.0311409	0.236542
A0A494ZYQ1	Iron-containing alcohol dehydrogenase	D8Q48_01935	Ruminococcus sp. B05	393	FALSE	234	234	0	34	0	0	0	0	0	0	95	0	51	54	0	0	0	0	0	0	0	0	0	0	0	13.591	0	27.182	Inf	2.3401	0.0192787	0.236542
A0A1Q6HZU8	Mannose-6-phosphate isomerase (EC 5.3.1.8)	BHV83_09995	Parabacteroides sp. merdae-related_45_40	324	FALSE	229	183	46	27	0	45	0	35	0	8	21	0	23	24	0	10	8	0	0	0	0	0	0	14	14	11.273	4	18.545	2.21299	2.2256	0.026041	0.236542
A0A414PNN4	DUF3798 domain-containing protein	DW663_11215	Fusobacterium mortiferum	393	FALSE	228	21	207	0	0	0	21	0	0	0	0	0	0	0	0	0	0	0	0	87	31	30	15	21	23	10.818	19	2.636	-2.84938	2.15662	0.0310352	0.236542
A0A5E8FHK1	D-ribose periplasmic binding protein	rbsB PGA_01991	Escherichia coli D6-113.11	296	FALSE	225	44	181	12	13	0	3	0	0	0	0	12	0	4	0	30	49	10	20	0	0	15	34	12	11	9.773	14.818	4.727	-1.64829	2.22291	0.0262215	0.236542
A6KYX7	Putative outer membrane protein, probably involved in nutrient binding	BVU_0946	Bacteroides vulgatus (strain ATCC 8482 / DSM 1447 / JCM 5826 / NBRC 14291 / NCTC 11154)	1133	FALSE	222	168	54	16	0	0	27	40	0	0	19	40	10	16	0	0	0	22	0	6	26	0	0	0	0	10.727	4.727	16.727	1.82312	2.23145	0.0256516	0.236542
K5ZJH5	Dihydroxy-acid dehydratase (DAD) (EC 4.2.1.9)	ilvD HMPREF1060_02366	Parabacteroides merdae CL03T12C32	612	FALSE	221	221	0	69	0	82	0	53	0	0	0	0	0	17	0	0	0	0	0	0	0	0	0	0	0	11.318	0	22.636	Inf	2.14562	0.0319031	0.236542
A0A0P0LGL8	2-ketoisovalerate ferredoxin reductase (EC 1.2.7.1) (EC 1.2.7.3) (EC 1.2.7.7) (2-oxoglutarate ferredoxin oxidoreductase subunit alpha) (3-methyl-2-oxobutanoate dehydrogenase subunit VorB) (Putative 2-oxoglutarate oxidoreductase subunit, KorA-like) (EC 1.2.-.-)	porA_1 korA_1 korA_2 BHV80_12225 BvMPK_1931 CK234_01646 DW869_13150 DW935_11220 DWX35_05240 DWX60_05685 DWY53_02415 DWZ06_10870 DWZ36_16955 DWZ72_07480 DWZ92_02285 DXA04_05895 DXB34_04950 DXD33_01775 EH214_00469 ERS852457_01872 ERS852556_01841 F9Z96_03205 GAS14_03210 GAS15_03410 GAS17_05215 GAS24_04010 GAS36_04185 GAS47_03460 GAS69_09075 GAS74_02880 GAS94_04150 GAS96_05265 GAS98_06605 GAT08_08070…	Phocaeicola vulgatus (Bacteroides vulgatus)	360	FALSE	215	174	41	14	0	39	0	24	36	17	0	23	16	5	8	0	0	19	0	0	0	0	0	14	0	9.091	4	14.182	1.82597	2.26209	0.023692	0.236542
A0A174LVZ2	TonB-dependent receptor plug	ERS852509_01547	Phocaeicola vulgatus (Bacteroides vulgatus)	1062	FALSE	215	215	0	59	0	62	0	65	0	0	0	0	29	0	0	0	0	0	0	0	0	0	0	0	0	10.773	0	21.545	Inf	2.33986	0.0192908	0.236542
I8WQ49	Uncharacterized protein	HMPREF1065_01265	Bacteroides dorei CL03T12C01	360	FALSE	215	174	41	14	0	39	0	24	36	17	0	23	16	5	8	0	0	19	0	0	0	0	0	14	0	9.091	4	14.182	1.82597	2.26209	0.023692	0.236542
A0A414C9B4	Uncharacterized protein	DW828_01745 DWZ81_02915	Parabacteroides merdae	832	FALSE	213	195	18	21	0	39	0	20	0	0	84	0	24	7	0	0	0	0	0	0	0	0	0	18	0	9.727	1.182	18.273	3.95061	2.40981	0.0159607	0.236542
A0A0B3W5B7	Enolase (EC 4.2.1.11) (2-phospho-D-glycerate hydro-lyase) (2-phosphoglycerate dehydratase)	eno QX51_07155	Terrisporobacter othiniensis	430	FALSE	207	0	207	0	0	0	0	0	0	0	0	0	0	0	0	41	55	0	52	42	0	17	0	0	0	9.318	18.636	0	#NAME?	2.19915	0.0278675	0.236542
A0A4X1TQB0	14_3_3 domain-containing protein	YWHAZ	Sus scrofa (Pig)	235	FALSE	200	182	18	34	0	34	0	30	9	56	0	0	19	0	0	0	0	0	0	0	9	0	0	9	0	8.818	1.636	16	3.28951	2.14915	0.0316227	0.236542
A0A5A6AK42	D-ribose transporter subunit RbsB	rbsB EC133313_03690	Escherichia coli O145:H28	296	FALSE	195	29	166	12	13	0	0	0	0	0	0	0	0	4	0	30	49	10	20	0	0	0	34	12	11	8.5	13.636	3.364	-2.01937	2.35783	0.018382	0.236542
A0A4X1VHB8	Fructose-bisphosphate aldolase (EC 4.1.2.13)	ALDOB	Sus scrofa (Pig)	364	FALSE	190	161	29	31	0	21	49	27	0	6	0	14	0	13	0	0	25	0	0	0	4	0	0	0	0	9.909	2.364	17.455	2.88452	2.2663	0.0234329	0.236542
A0A1Q6I0K9	Orotate phosphoribosyltransferase (OPRT) (OPRTase) (EC 2.4.2.10)	pyrE BHV83_09595	Parabacteroides sp. merdae-related_45_40	213	FALSE	189	176	13	33	0	68	0	25	0	0	32	0	18	0	2	9	0	0	0	0	0	2	0	0	0	9.136	1.545	16.727	3.4361	2.19768	0.0279719	0.236542
A0A354UXQ9	Bifunctional protein FolD [Includes: Methylenetetrahydrofolate dehydrogenase (EC 1.5.1.5); Methenyltetrahydrofolate cyclohydrolase (EC 3.5.4.9)]	folD DDY87_07390	Clostridiales bacterium	292	FALSE	186	0	186	0	0	0	0	0	0	0	0	0	0	0	0	0	0	0	0	0	20	53	51	0	62	8.273	16.545	0	#NAME?	2.1865	0.0287794	0.236542
A0A0P0LG06	Dipeptidyl-peptidase (EC 3.4.14.-)	BvMPK_1746	Phocaeicola vulgatus (Bacteroides vulgatus)	714	FALSE	184	13	171	0	0	0	0	0	0	0	0	0	13	0	0	50	0	21	0	21	0	16	22	41	0	7.773	13.818	1.727	-3	2.24651	0.0246711	0.236542
A0A1H7F835	TonB-linked outer membrane protein, SusC/RagA family	SAMN04487923_1001206	Phocaeicola vulgatus (Bacteroides vulgatus)	1024	FALSE	184	184	0	0	0	0	0	47	0	0	30	63	21	23	0	0	0	0	0	0	0	0	0	0	0	8.318	0	16.636	Inf	2.36744	0.0179117	0.236542
D4VCQ3	Dipeptidyl-peptidase (EC 3.4.14.-)	CUU_0388	Bacteroides vulgatus PC510	721	FALSE	184	13	171	0	0	0	0	0	0	0	0	0	13	0	0	50	0	21	0	21	0	16	22	41	0	7.773	13.818	1.727	-3	2.24651	0.0246711	0.236542
R9HX85	Thiol peroxidase (Tpx) (EC 1.11.1.24) (Peroxiredoxin tpx) (Prx) (Thioredoxin peroxidase) (Thioredoxin-dependent peroxiredoxin)	tpx C801_03843	Bacteroides uniformis dnLKV2	166	FALSE	183	0	183	0	0	0	0	0	0	0	0	0	0	0	6	17	0	50	0	0	35	0	0	0	75	8.818	17.636	0	#NAME?	2.38189	0.0172242	0.236542
W1ESX5	L-fucose isomerase (FucIase) (EC 5.3.1.25) (6-deoxy-L-galactose isomerase)	fucI	Escherichia coli ISC7	591	FALSE	182	0	182	0	0	0	0	0	0	0	0	0	0	0	32	0	64	0	33	0	0	20	33	0	0	9.909	19.818	0	#NAME?	2.3251	0.0200664	0.236542
A0A372UX57	TonB-dependent receptor	DW640_03160	Bacteroides sp. AM23-12	1062	FALSE	181	0	181	0	0	0	0	0	0	0	0	0	0	0	0	0	0	25	35	0	13	0	0	22	86	8.318	16.636	0	#NAME?	2.28226	0.0224738	0.236542
A0A5C6LCN5	Dipeptidyl-peptidase (EC 3.4.14.-)	FSA04_05605	Phocaeicola dorei	721	FALSE	181	13	168	0	0	0	0	0	0	0	0	0	13	0	0	0	47	21	0	21	0	16	22	41	0	7.136	12.545	1.727	-2.8606	2.21648	0.0266587	0.236542
A0A415NWI0	Dipeptidyl-peptidase (EC 3.4.14.-)	DWZ92_02570	Phocaeicola vulgatus (Bacteroides vulgatus)	721	FALSE	180	13	167	0	0	0	0	0	0	0	0	0	13	0	0	0	47	21	0	20	0	16	22	41	0	7.091	12.455	1.727	-2.8501	2.21007	0.0271006	0.236542
R6F5L8	Transcriptional regulatory protein RprY	BN691_01091	Prevotella sp. CAG:520	232	FALSE	178	174	4	0	31	81	38	13	0	0	0	0	8	3	0	0	0	0	0	0	4	0	0	0	0	8.227	0.455	16	5.1375	2.17329	0.0297583	0.236542
A7AE79	Bacterial group 2 Ig-like protein	PARMER_01716	Parabacteroides merdae ATCC 43184	512	FALSE	176	176	0	0	0	46	0	0	0	0	29	0	73	28	0	0	0	0	0	0	0	0	0	0	0	9.909	0	19.818	Inf	2.15584	0.0310964	0.236542
C3W9A5	Uncharacterized protein	FMAG_00004	Fusobacterium mortiferum ATCC 9817	393	FALSE	176	0	176	0	0	0	0	0	0	0	0	0	0	0	0	0	0	0	0	86	31	0	15	21	23	8.227	16.455	0	#NAME?	2.27804	0.0227243	0.236542
E1WRI2	Putative outer membrane protein	BF638R_4338	Bacteroides fragilis (strain 638R)	1086	FALSE	170	170	0	0	0	0	57	0	0	39	0	34	0	40	0	0	0	0	0	0	0	0	0	0	0	9.182	0	18.364	Inf	2.3551	0.0185178	0.236542
R0BXV7	Glycerol kinase (EC 2.7.1.30) (ATP:glycerol 3-phosphotransferase) (Glycerokinase) (GK)	glpK HMPREF1085_00418	[Clostridium] bolteae 90A9	498	FALSE	169	15	154	0	0	0	0	15	0	0	0	0	0	0	0	30	19	72	20	0	13	0	0	0	0	6.636	12.364	0.909	-3.76553	2.19027	0.0285046	0.236542
R6JG46	Phosphate acetyltransferase	BN486_01970	Clostridium clostridioforme CAG:132	331	FALSE	167	14	153	0	0	0	0	0	0	0	0	14	0	0	0	0	0	33	0	32	0	25	10	22	31	6.864	12.545	1.182	-3.40808	2.36361	0.0180977	0.236542
A0A3A5X142	GatB/YqeY domain-containing protein	DWZ41_18280	Bacteroides sp. AF32-15BH	149	FALSE	165	137	28	5	20	23	16	24	11	38	0	0	0	0	0	0	14	0	14	0	0	0	0	0	0	6.455	2.455	10.455	2.0906	2.28404	0.0223691	0.236542
R5EWW4	Acetate kinase (EC 2.7.2.1) (Acetokinase)	ackA BN466_01842	Firmicutes bacterium CAG:110	396	FALSE	164	0	164	0	0	0	0	0	0	0	0	0	0	0	4	39	0	0	0	0	32	51	0	0	38	8.091	16.182	0	#NAME?	2.19305	0.028304	0.236542
A0A3R6CDL8	SusD/RagB family nutrient-binding outer membrane lipoprotein	DW030_16380 GMD72_15450 GMD74_06190 GMD76_14290 GMD80_17860 GME01_11355	Parabacteroides merdae	543	FALSE	161	134	27	33	0	27	0	23	0	0	0	0	30	21	0	0	0	0	0	0	4	2	0	21	0	8.727	2	15.455	2.94996	2.17121	0.0299155	0.236542
A0A125QYY9	IBM-B2 heavy chain variable region (Fragment)		Homo sapiens (Human)	123	FALSE	157	156	1	3	0	0	0	29	21	0	23	28	0	52	0	0	0	0	0	0	0	1	0	0	0	7.545	0.091	15	7.36632	2.29342	0.0218237	0.236542
A0A5C2G980	IGL c396_light_IGKV2-28_IGKJ4 (Fragment)		Homo sapiens (Human)	112	FALSE	157	157	0	17	0	0	29	51	0	0	0	60	0	0	0	0	0	0	0	0	0	0	0	0	0	7.227	0	14.455	Inf	2.27342	0.0230006	0.236542
P68871	Hemoglobin subunit beta (Beta-globin) (Hemoglobin beta chain) [Cleaved into: LVV-hemorphin-7; Spinorphin]	HBB	Homo sapiens (Human)	147	FALSE	156	28	128	0	0	0	0	0	28	0	0	0	0	0	0	0	0	0	36	10	0	43	13	11	15	6.273	11.273	1.273	-3.14684	2.43904	0.0147263	0.236542
R5XH07	Peripla_BP_4 domain-containing protein	BN537_01415	Firmicutes bacterium CAG:212	375	FALSE	156	133	23	14	0	2	15	0	0	12	0	19	33	38	0	0	0	0	0	0	0	0	0	23	0	9.045	1.545	16.545	3.42033	2.20465	0.0274788	0.236542
F3PSY1	50S ribosomal protein L1	rplA HMPREF9446_01847	Bacteroides fluxus YIT 12057	232	FALSE	155	27	128	0	0	14	0	0	0	0	3	0	5	5	0	19	0	27	23	0	7	13	0	27	12	6.727	10.636	2.818	-1.91617	2.16194	0.0306227	0.236542
A0A1H7R3I9	Colicin I receptor (Outer membrane receptor for ferrienterochelin and colicins)	cirA_1 EH214_00250 SAMN04487923_10575	Phocaeicola vulgatus (Bacteroides vulgatus)	725	FALSE	154	154	0	0	40	0	0	18	67	0	0	25	0	4	0	0	0	0	0	0	0	0	0	0	0	5	0	10	Inf	2.29024	0.0220076	0.236542
K5Z8T2	Uncharacterized protein	HMPREF1060_02144	Parabacteroides merdae CL03T12C32	540	FALSE	154	130	24	19	0	45	0	25	0	0	0	0	24	17	0	0	0	0	0	0	0	0	0	24	0	7.682	1.636	13.727	3.06848	2.27794	0.02273	0.236542
A0A5C2GAL0	IGH + IGL c112_heavy_IGHV3-23_IGHD5-24_IGHJ6 (Fragment)		Homo sapiens (Human)	123	FALSE	152	152	0	0	0	0	0	32	14	0	31	42	0	33	0	0	0	0	0	0	0	0	0	0	0	6.773	0	13.545	Inf	2.21541	0.0267318	0.236542
A0A4Y1VKW2	2-amino-3-ketobutyrate coenzyme A ligase (AKB ligase) (EC 2.3.1.29) (Glycine acetyltransferase)	kbl Bun01g_31400	Bacteroides uniformis	395	FALSE	147	0	147	0	0	0	0	0	0	0	0	0	0	0	15	0	0	0	63	0	36	0	33	0	0	8.045	16.091	0	#NAME?	2.23948	0.0251247	0.236542
R5XMU1	Adenylate kinase (AK) (EC 2.7.4.3) (ATP-AMP transphosphorylase) (ATP:AMP phosphotransferase) (Adenylate monophosphate kinase)	adk BN537_00058	Firmicutes bacterium CAG:212	214	FALSE	145	128	17	19	37	0	0	17	2	26	17	0	10	0	0	0	15	0	0	0	0	0	0	2	0	6.136	1.182	11.091	3.2303	2.24003	0.0250891	0.236542
R7PDV2	Fructose-bisphosphate aldolase class I (EC 4.1.2.13)	BN688_01595	Clostridium clostridioforme CAG:511	295	FALSE	144	27	117	2	0	4	0	0	0	0	15	6	0	0	3	9	0	33	16	25	0	0	6	25	0	6.091	9.818	2.364	-2.05445	2.36335	0.0181104	0.236542
A0A412H8C5	TPR_REGION domain-containing protein	DWY14_04340	Phocaeicola plebeius	453	FALSE	143	0	143	0	0	0	0	0	0	0	0	0	0	0	12	0	0	62	0	26	43	0	0	0	0	7.045	14.091	0	#NAME?	2.29109	0.0219585	0.236542
B5D0C7	Methylmalonyl-CoA mutase (EC 5.4.99.2)	mutA BACPLE_02451	Bacteroides plebeius (strain DSM 17135 / JCM 12973 / M2)	636	FALSE	143	12	131	0	0	0	0	0	0	12	0	0	0	0	4	0	58	11	20	22	16	0	0	0	0	6.364	11.909	0.818	-3.8635	2.41525	0.0157246	0.236542
K5ZNI9	SPOR domain-containing protein	HMPREF1060_00131	Parabacteroides merdae CL03T12C32	162	FALSE	141	126	15	27	0	35	0	25	0	0	30	0	9	0	0	0	0	0	0	0	0	0	0	15	0	6.455	1	11.909	3.57399	2.17199	0.0298562	0.236542
A0A5C2GJM6	IG c650_light_IGKV4-1_IGKJ1 (Fragment)		Homo sapiens (Human)	113	FALSE	140	140	0	0	0	0	22	30	23	0	0	22	3	40	0	0	0	0	0	0	0	0	0	0	0	6.818	0	13.636	Inf	2.38197	0.0172204	0.236542
R5XM50	Pyruvate formate-lyase	BN537_00972	Firmicutes bacterium CAG:212	843	FALSE	140	137	3	19	0	0	27	39	0	0	52	0	0	0	0	0	0	0	0	0	3	0	0	0	0	6.455	0.273	12.636	5.53398	2.2625	0.0236665	0.236542
A0A149N4Z7	Alpha-glucan phosphorylase (Glycosyltransferase family 1 protein) (Maltodextrin phosphorylase) (EC 2.4.1.1)	malP_2 malP CQW34_03056 CQW35_03049 DXA78_16675 F2041_05230 F2Z25_13530 F2Z26_09995 F2Z36_09155 F2Z45_10410 F2Z46_09415 F2Z52_10315 F2Z53_10845 F2Z89_16110 F3B27_13520 F3B32_13250 F3B44_11030 F3B47_14980 F9Z90_20165 FSA06_20590 FSA08_17965 FSA67_00050 HMPREF1018_02891 NCTC9343_04321	Bacteroides fragilis	854	FALSE	138	0	138	0	0	0	0	0	0	0	0	0	0	0	0	0	0	28	51	0	0	0	0	42	17	5.682	11.364	0	#NAME?	2.16971	0.0300288	0.236542
D7ISV7	Uncharacterized protein	HMPREF0104_02553	Bacteroides sp. 3_1_19	300	FALSE	138	11	127	0	0	11	0	0	0	0	0	0	0	0	0	10	0	27	0	23	0	40	0	27	0	5.455	10	0.909	-3.45943	2.14531	0.0319283	0.236542
R5XH05	D-ribose pyranase (EC 5.4.99.62)	BN537_01410	Firmicutes bacterium CAG:212	148	FALSE	136	136	0	0	22	0	0	36	0	25	22	17	0	14	0	0	0	0	0	0	0	0	0	0	0	5.364	0	10.727	Inf	2.38618	0.0170243	0.236542
A0A2N5NRQ5	Formate C-acetyltransferase/glycerol dehydratase family glycyl radical enzyme	CDL27_08405	Ruminococcus gnavus	843	FALSE	133	130	3	14	31	0	0	0	0	18	41	0	26	0	0	0	0	0	0	0	3	0	0	0	0	6.227	0.273	12.182	5.48113	2.21007	0.0271005	0.236542
A0A316TEW2	Acyl-CoA dehydrogenase	DBX95_03525 DGS89_04695	Oscillibacter sp.	387	FALSE	132	0	132	0	0	0	0	0	0	0	0	0	0	0	0	27	25	41	0	0	10	0	29	0	0	5.227	10.455	0	#NAME?	2.17732	0.0294563	0.236542
A0A354Q3J7	Glycyl radical protein	DDY84_13680	Ruminococcus sp.	843	FALSE	132	129	3	14	30	0	0	0	0	18	41	0	26	0	0	0	0	0	0	0	3	0	0	0	0	6.227	0.273	12.182	5.48113	2.21007	0.0271005	0.236542
R6GSN1	Uncharacterized protein	BN557_00979	Oscillibacter sp. CAG:241	387	FALSE	132	0	132	0	0	0	0	0	0	0	0	0	0	0	0	27	25	41	0	0	10	0	29	0	0	5.227	10.455	0	#NAME?	2.17732	0.0294563	0.236542
A0A3E4KMB2	Dipeptidyl-peptidase (EC 3.4.14.-)	dpp7_1 DXD33_01525 GAY89_18570 GAZ00_18400 VIC01_03334	Phocaeicola vulgatus (Bacteroides vulgatus)	721	FALSE	131	0	131	0	0	0	0	0	0	0	0	0	0	0	0	0	47	0	0	21	0	0	22	41	0	4.955	9.909	0	#NAME?	2.24193	0.0249662	0.236542
A0A5C2G573	IGL c3576_light_IGKV1-17_IGKJ1 (Fragment)		Homo sapiens (Human)	107	FALSE	131	131	0	0	0	0	0	36	0	0	23	39	0	33	0	0	0	0	0	0	0	0	0	0	0	6.091	0	12.182	Inf	2.14264	0.0321418	0.236542
R9HR12	Dipeptidyl-peptidase (EC 3.4.14.-)	C800_00198	Bacteroides vulgatus dnLKV7	721	FALSE	131	0	131	0	0	0	0	0	0	0	0	0	0	0	0	0	47	0	0	21	0	0	22	41	0	4.955	9.909	0	#NAME?	2.24193	0.0249662	0.236542
A0A316QPD5	Butanol dehydrogenase	DBY05_00830	Clostridiales bacterium	405	FALSE	130	119	11	0	15	0	46	22	10	0	0	0	16	10	0	11	0	0	0	0	0	0	0	0	0	6.682	1.091	12.273	3.49185	2.23746	0.0252562	0.236542
A0A3A6C4V4	Enolase (EC 4.2.1.11) (2-phospho-D-glycerate hydro-lyase) (2-phosphoglycerate dehydratase)	eno DWW30_03485	Bacteroides sp. AF15-14LB	430	FALSE	128	0	128	0	0	0	0	0	0	0	0	0	0	0	18	0	0	49	0	0	32	0	0	0	29	6.909	13.818	0	#NAME?	2.34251	0.0191544	0.236542
A0A174HI64	Acetyl-CoA acetyltransferase (EC 2.3.1.9)	thlA ERS852470_03187	Clostridium disporicum	393	FALSE	127	0	127	0	0	0	0	0	0	0	0	0	0	0	0	23	51	0	28	0	0	25	0	0	0	5.409	10.818	0	#NAME?	2.27579	0.0228587	0.236542
A0A261GCI0	Endo-alpha-N-acetylgalactosaminidase	BEUL_0271	Bifidobacterium eulemuris	2024	FALSE	127	127	0	0	0	0	0	0	30	0	28	19	35	15	0	0	0	0	0	0	0	0	0	0	0	6	0	12	Inf	2.41409	0.0157747	0.236542
A0A374Q6R5	Enolase (EC 4.2.1.11) (2-phospho-D-glycerate hydro-lyase) (2-phosphoglycerate dehydratase)	eno DXD65_08070	Bacteroides sp. 4_1_36	430	FALSE	127	0	127	0	0	0	0	0	0	0	0	0	0	0	18	0	0	48	0	0	32	0	0	0	29	6.909	13.818	0	#NAME?	2.34251	0.0191544	0.236542
A0A1C5TWP9	Phosphoribosylaminoimidazole-succinocarboxamide synthase (EC 6.3.2.6) (SAICAR synthetase)	purC SAMEA3545334_02833	uncultured Dorea sp.	287	FALSE	125	109	16	13	38	0	23	0	12	0	0	0	13	10	0	0	0	0	0	0	0	16	0	0	0	6.364	1.273	11.455	3.16993	2.22658	0.0259757	0.236542
F4XFK6	Translation elongation factor G	HMPREF0866_02381	Ruminococcaceae bacterium D16	690	FALSE	125	7	118	0	0	0	0	0	7	0	0	0	0	0	0	28	0	35	0	0	6	0	36	13	0	4.818	9.273	0.364	-4.67243	2.17576	0.029573	0.236542
A0A0H3PQN0	Glutamine ABC transporter, glutamine-binding periplasmic protein	glnH ECH7EC869_3648	Escherichia coli O157:H7 (strain EC869)	248	FALSE	124	17	107	5	0	0	2	0	0	0	6	0	0	4	0	10	35	5	16	0	0	8	12	10	11	5.364	8.727	2	-2.12553	2.40178	0.0163156	0.236542
A0A1K1NGS1	Phosphoribosylaminoimidazolecarboxamide formyltransferase / IMP cyclohydrolase (Phosphoribosylaminoimidazolecarboxamide formyltransferase / IMP cyclohydrolase/phosphoribosylaminoimidazolecarboxamide formyltransferase)	SAMN02910323_1371 SAMN05216587_106134	Selenomonas ruminantium	389	FALSE	124	124	0	0	0	38	35	30	0	0	0	0	0	21	0	0	0	0	0	0	0	0	0	0	0	6.182	0	12.364	Inf	2.24556	0.0247323	0.236542
A0A069S9M6	Beta-N-acetylhexosaminidase (EC 3.2.1.52)	M099_3260	Bacteroides vulgatus str. 3975 RP4	693	FALSE	120	0	120	0	0	0	0	0	0	0	0	0	0	0	0	41	9	36	19	0	0	0	15	0	0	4.909	9.818	0	#NAME?	2.32543	0.0200489	0.236542
A7ADK9	SagB-type dehydrogenase domain protein	PARMER_01489	Parabacteroides merdae ATCC 43184	211	FALSE	120	98	22	14	0	29	0	11	0	0	26	0	10	8	0	0	0	0	0	0	0	3	0	11	8	5.682	1.818	9.545	2.39232	2.22589	0.0260218	0.236542
V2Y0W0	F5/8 type C domain protein	GCWU0000282_003258	Catonella morbi ATCC 51271	1938	FALSE	120	120	0	0	0	0	0	0	30	0	26	0	43	21	0	0	0	0	0	0	0	0	0	0	0	6.045	0	12.091	Inf	2.1631	0.0305331	0.236542
A0A416VM05	Acetate kinase (EC 2.7.2.1) (Acetokinase)	ackA DWW77_03310	Ruminococcus sp. AF17-12	396	FALSE	117	117	0	23	61	0	0	0	0	0	0	0	21	12	0	0	0	0	0	0	0	0	0	0	0	6.318	0	12.636	Inf	2.2038	0.0275387	0.236542
A0A5C2GJA0	IG c108_light_IGLV1-47_IGLJ3 (Fragment)		Homo sapiens (Human)	109	FALSE	116	116	0	0	0	0	0	20	0	0	22	31	0	43	0	0	0	0	0	0	0	0	0	0	0	6	0	12	Inf	2.17347	0.0297451	0.236542
E5V9P4	Aldose 1-epimerase (EC 5.1.3.3)	HMPREF1007_01477	Bacteroides sp. 4_1_36	367	FALSE	113	0	113	0	0	0	0	0	0	0	0	0	0	0	8	0	0	30	6	0	27	0	0	0	42	5.773	11.545	0	#NAME?	2.22006	0.0264147	0.236542
A0A1H7LVB3	TonB-linked outer membrane protein, SusC/RagA family	SAMN04487923_102131	Phocaeicola vulgatus (Bacteroides vulgatus)	1122	FALSE	112	112	0	0	13	0	14	26	0	52	0	7	0	0	0	0	0	0	0	0	0	0	0	0	0	4.091	0	8.182	Inf	2.33691	0.0194437	0.236542
A0A3A5ZBA7	ROK family protein	DWY55_12800	Bacteroides sp. AF25-38AC	326	FALSE	112	0	112	0	0	0	0	0	0	0	0	0	0	0	0	23	0	49	0	17	0	23	0	0	0	4.409	8.818	0	#NAME?	2.2771	0.0227805	0.236542
R9HIR7	SusC/RagA family TonB-linked outer membrane protein	C800_01919	Bacteroides vulgatus dnLKV7	1122	FALSE	112	112	0	0	13	0	14	26	0	52	0	7	0	0	0	0	0	0	0	0	0	0	0	0	0	4.091	0	8.182	Inf	2.33691	0.0194437	0.236542
A0A174AYE4	Alpha-L-arabinofuranosidase (EC 3.2.1.55) (Alpha-N-arabinofuranosidase) (Intracellular exo-alpha-L-arabinofuranosidase 2)	abfA abf2 CK234_03072 DW105_05970 DW193_10955 DW869_03650 DW935_03915 DWV70_11745 DWW27_15305 DWX35_15675 DWX60_13030 DWY53_21040 DWZ06_05550 DWZ36_14575 DWZ72_02055 DWZ92_20845 DXB34_06440 DXC16_04290 DXC44_18600 DXD33_19245 DXD46_01055 EH214_00758 ERS852457_01057 ERS852556_01285 F9Z96_01025 GAS14_03700 GAS15_08670 GAS17_00150 GAS24_08820 GAS36_05185 GAS47_13890 GAS69_15060 GAS74_20575 GAS94_202…	Phocaeicola vulgatus (Bacteroides vulgatus)	507	FALSE	111	98	13	0	16	2	0	13	37	0	8	16	3	3	0	0	0	0	0	12	0	0	0	1	0	4.045	1.273	6.818	2.42146	2.19798	0.0279502	0.236542
A0A3R8KUT1	Glycyl radical protein	EBB54_01205	Schaedlerella arabinosiphila	847	FALSE	111	111	0	0	0	0	18	25	0	20	31	0	17	0	0	0	0	0	0	0	0	0	0	0	0	4.909	0	9.818	Inf	2.18166	0.0291346	0.236542
R9HTG3	Alpha-N-arabinofuranosidase 2	C800_01494	Bacteroides vulgatus dnLKV7	507	FALSE	111	98	13	0	16	2	0	13	37	0	8	16	3	3	0	0	0	0	0	12	0	0	0	1	0	4.045	1.273	6.818	2.42146	2.19798	0.0279502	0.236542
A0A449I634	Formate-dependent phosphoribosylglycinamide formyltransferase (5'-phosphoribosylglycinamide transformylase 2) (Formate-dependent GAR transformylase) (EC 2.1.2.-) (GAR transformylase 2) (GART 2) (Non-folate glycinamide ribonucleotide transformylase) (Phosphoribosylglycinamide formyltransferase 2)	purT NCTC7812_02460	Bacteroides heparinolyticus	388	FALSE	110	10	100	0	0	0	0	0	10	0	0	0	0	0	7	0	0	25	0	0	0	0	0	17	51	5.045	9.636	0.455	-4.40599	2.1959	0.0280988	0.236542
A0A5M5ZN67	Thiol peroxidase (EC 1.11.1.-) (Fragment)	F2Y61_25165	Phocaeicola dorei	163	FALSE	108	0	108	0	0	0	0	0	0	0	0	0	0	0	6	17	0	50	0	0	35	0	0	0	0	5	10	0	#NAME?	2.14714	0.0317818	0.236542
R5SKV1	NifU_N domain-containing protein	BN483_00724	Firmicutes bacterium CAG:129	230	FALSE	107	0	107	0	0	0	0	0	0	0	0	0	0	0	0	0	23	0	20	0	0	23	18	0	23	4.636	9.273	0	#NAME?	2.18943	0.0285657	0.236542
A0A1Y4IHI6	Methylenetetrahydrofolate reductase (EC 1.5.1.20)	B5F29_07385	Lachnoclostridium sp. An196	292	FALSE	106	6	100	0	0	0	6	0	0	0	0	0	0	0	0	26	19	0	16	0	0	14	6	0	19	4.864	9	0.727	-3.62936	2.32948	0.0198338	0.236542
A0A412LVJ5	Thioredoxin	trxA DWX60_12100	Phocaeicola vulgatus (Bacteroides vulgatus)	104	FALSE	106	101	5	7	0	32	0	25	0	0	17	0	0	20	5	0	0	0	0	0	0	0	0	0	0	5.364	1.182	9.545	3.01381	2.15144	0.0314411	0.236542
A0A413ASB8	2,3-bisphosphoglycerate-independent phosphoglycerate mutase (BPG-independent PGAM) (Phosphoglyceromutase) (iPGM) (EC 5.4.2.12)	gpmI DWV90_17800	Ruminococcus sp. AF13-37	513	FALSE	105	0	105	0	0	0	0	0	0	0	0	0	0	0	0	0	0	0	36	27	0	20	0	22	0	4.636	9.273	0	#NAME?	2.17673	0.029501	0.236542
H1CFE6	Uncharacterized protein	HMPREF0995_03174	Lachnospiraceae bacterium 7_1_58FAA	216	FALSE	105	18	87	0	0	0	0	0	0	0	18	0	0	0	7	9	0	12	0	16	0	8	18	0	17	5.045	8.636	1.455	-2.56986	2.29007	0.0220175	0.236542
A0A3A6L5S9	Pyruvate kinase (EC 2.7.1.40)	pyk DWZ80_04630	Bacteroides sp. AF35-22	485	FALSE	102	0	102	0	0	0	0	0	0	0	0	0	0	0	10	31	0	29	0	22	10	0	0	0	0	5.227	10.455	0	#NAME?	2.23712	0.0252785	0.236542
A0A1M6QH65	Alpha-phosphoglucomutase	SAMN02745243_02426	Hespellia stercorisuis DSM 15480	577	FALSE	101	101	0	0	28	0	0	34	0	20	19	0	0	0	0	0	0	0	0	0	0	0	0	0	0	3.5	0	7	Inf	2.30102	0.0213905	0.236542
P00336	L-lactate dehydrogenase B chain (LDH-B) (EC 1.1.1.27) (LDH heart subunit) (LDH-H)	LDHB	Sus scrofa (Pig)	334	FALSE	101	92	9	18	15	35	0	0	0	0	0	4	8	12	0	0	0	0	0	0	9	0	0	0	0	5.455	1	9.909	3.30875	2.2455	0.0247358	0.236542
R9I2Q1	2-deoxy-D-ribose 5-phosphate aldolase (EC 4.1.2.4)	C801_00341	Bacteroides uniformis dnLKV2	300	FALSE	97	0	97	0	0	0	0	0	0	0	0	0	0	0	3	0	0	18	4	13	10	0	0	0	49	4.818	9.636	0	#NAME?	2.35134	0.018706	0.236542
A0A0P0FGR4	SusC/RagA family TonB-linked outer membrane protein (TonB-dependent Receptor Plug Domain protein) (TonB-dependent receptor) (TonB-dependent receptor plug)	BSIG_0142 Btheta7330_03060 ERS852511_01867 F9Z91_17605 GAG59_17240 GAN91_20005 GAO00_21695	Bacteroides thetaiotaomicron	1062	FALSE	95	0	95	0	0	0	0	0	0	0	0	0	0	0	0	0	0	25	35	0	13	0	0	22	0	3.955	7.909	0	#NAME?	2.16538	0.030359	0.236542
A0A0U2ZQU7	E-cadherin 1 (Epididymis secretory sperm binding protein)	CDH1	Homo sapiens (Human)	882	FALSE	95	95	0	0	0	0	0	21	32	0	19	0	0	23	0	0	0	0	0	0	0	0	0	0	0	3.773	0	7.545	Inf	2.16602	0.0303097	0.236542
A0A1H7TKM4	TonB-linked outer membrane protein, SusC/RagA family	SAMN02910322_03526	Bacteroides thetaiotaomicron	1062	FALSE	95	0	95	0	0	0	0	0	0	0	0	0	0	0	0	0	0	25	35	0	13	0	0	22	0	3.955	7.909	0	#NAME?	2.16538	0.030359	0.236542
A0A315ZRV0	Carbohydrate ABC transporter ATP-binding protein (CUT1 family) (Carbohydrate ABC transporter ATP-binding protein, CUT1 family)	A8805_11932 SAMN05216529_11932	Faecalicatena contorta	370	FALSE	95	95	0	9	40	0	0	29	0	0	0	0	14	3	0	0	0	0	0	0	0	0	0	0	0	4.273	0	8.545	Inf	2.24357	0.0248602	0.236542
A0A3E5HEC8	TonB-dependent receptor	DXA83_13480	Bacteroides thetaiotaomicron	1062	FALSE	95	0	95	0	0	0	0	0	0	0	0	0	0	0	0	0	0	25	35	0	13	0	0	22	0	3.955	7.909	0	#NAME?	2.16538	0.030359	0.236542
P12830	Cadherin-1 (CAM 120/80) (Epithelial cadherin) (E-cadherin) (Uvomorulin) (CD antigen CD324) [Cleaved into: E-Cad/CTF1; E-Cad/CTF2; E-Cad/CTF3]	CDH1 CDHE UVO	Homo sapiens (Human)	882	FALSE	95	95	0	0	0	0	0	21	32	0	19	0	0	23	0	0	0	0	0	0	0	0	0	0	0	3.773	0	7.545	Inf	2.16602	0.0303097	0.236542
Q8AAZ5	SusC homolog	BT_0317	Bacteroides thetaiotaomicron (strain ATCC 29148 / DSM 2079 / NCTC 10582 / E50 / VPI-5482)	1062	FALSE	95	0	95	0	0	0	0	0	0	0	0	0	0	0	0	0	0	25	35	0	13	0	0	22	0	3.955	7.909	0	#NAME?	2.16538	0.030359	0.236542
Q9UII7	E-cadherin		Homo sapiens (Human)	901	FALSE	95	95	0	0	0	0	0	21	32	0	19	0	0	23	0	0	0	0	0	0	0	0	0	0	0	3.773	0	7.545	Inf	2.16602	0.0303097	0.236542
R9HB85	SusC/RagA family TonB-linked outer membrane protein	C799_01675	Bacteroides thetaiotaomicron dnLKV9	1062	FALSE	95	0	95	0	0	0	0	0	0	0	0	0	0	0	0	0	0	25	35	0	13	0	0	22	0	3.955	7.909	0	#NAME?	2.16538	0.030359	0.236542
R6X7J8	SusD family protein	BN675_00699	Parabacteroides merdae CAG:48	540	FALSE	94	88	6	15	0	19	0	0	0	0	32	0	22	0	0	0	0	0	0	0	0	0	0	6	0	4.727	0.364	9.091	4.64386	2.20277	0.0276108	0.236542
A0A4V2I4W4	DNA-directed RNA polymerase subunit alpha (RNAP subunit alpha) (EC 2.7.7.6) (RNA polymerase subunit alpha) (Transcriptase subunit alpha)	rpoA EYA86_07640	Mediterraneibacter sp. gm002	319	FALSE	92	92	0	11	52	0	4	16	0	0	0	0	9	0	0	0	0	0	0	0	0	0	0	0	0	4.182	0	8.364	Inf	2.38565	0.0170489	0.236542
F4X9A6	Aspartate-semialdehyde dehydrogenase	HMPREF0866_01032	Ruminococcaceae bacterium D16	362	FALSE	92	7	85	0	0	0	0	0	0	0	0	7	0	0	7	0	0	13	0	0	14	0	40	11	0	4.227	7.818	0.636	-3.61891	2.15233	0.0313711	0.236542
A0A173XZG3	Arylsulfatase (EC 3.1.6.1)	atsA_1 ERS852457_00452	Phocaeicola vulgatus (Bacteroides vulgatus)	532	FALSE	91	8	83	0	0	0	0	0	0	8	0	0	0	0	0	11	8	0	0	0	3	14	21	26	0	3.5	6.455	0.545	-3.56478	2.40381	0.0162254	0.236542
A0A1H5X0S4	Adenylate kinase (AK) (EC 2.7.4.3) (ATP-AMP transphosphorylase) (ATP:AMP phosphotransferase) (Adenylate monophosphate kinase)	adk SAMN05216354_2596	Prevotella ruminicola (Bacteroides ruminicola)	190	FALSE	91	0	91	0	0	0	0	0	0	0	0	0	0	0	0	14	0	24	0	0	0	16	10	0	27	3.818	7.636	0	#NAME?	2.37676	0.0174656	0.236542
I9TY95	Sulfatase domain-containing protein	HMPREF1058_03453	Bacteroides vulgatus CL09T03C04	532	FALSE	91	8	83	0	0	0	0	0	0	8	0	0	0	0	0	11	8	0	0	0	3	14	21	26	0	3.5	6.455	0.545	-3.56478	2.40381	0.0162254	0.236542
A0A374QME1	Phosphocarrier protein HPr	DXD61_08970	Eubacterium sp. TM06-47	88	FALSE	89	16	73	0	0	4	0	0	0	0	0	12	0	0	1	14	0	10	15	0	10	11	12	0	0	4	6.636	1.364	-2.28293	2.16319	0.0305264	0.236542
A0A402YE01	Glucose-specific phosphotransferase enzyme IIA component	CW396_00320	Escherichia coli O26	169	FALSE	88	0	88	0	0	0	0	0	0	0	0	0	0	0	0	0	40	6	0	0	0	13	13	0	16	3.545	7.091	0	#NAME?	2.26876	0.023283	0.236542
A0A494ZPR2	DNA-directed RNA polymerase subunit alpha (RNAP subunit alpha) (EC 2.7.7.6) (RNA polymerase subunit alpha) (Transcriptase subunit alpha)	rpoA D8Q48_12155	Ruminococcus sp. B05	319	FALSE	88	88	0	11	52	0	0	16	0	0	0	0	9	0	0	0	0	0	0	0	0	0	0	0	0	3.909	0	7.818	Inf	2.24032	0.0250701	0.236542
A7AB73	Histidine triad domain protein	PARMER_00627	Parabacteroides merdae ATCC 43184	131	FALSE	87	85	2	20	0	26	0	0	0	0	0	0	27	12	0	0	0	0	0	0	0	0	0	0	2	5.273	0.182	10.364	5.83289	2.22806	0.0258764	0.236542
A0A0M1W6N8	Uncharacterized protein	BSBG_03578	Bacteroides sp. 9_1_42FAA	640	FALSE	86	84	2	0	12	0	0	0	37	11	8	16	0	0	0	0	0	0	0	0	0	2	0	0	0	2.773	0.182	5.364	4.88264	2.3452	0.0190167	0.236542
A0A3A6K5N1	Triosephosphate isomerase (TIM) (TPI) (EC 5.3.1.1) (Triose-phosphate isomerase)	tpiA DWZ86_11415	Clostridiales bacterium AF36-10	249	FALSE	86	86	0	0	0	0	21	27	0	0	0	0	30	8	0	0	0	0	0	0	0	0	0	0	0	4.682	0	9.364	Inf	2.19772	0.027969	0.236542
D4VA69	Uncharacterized protein	CUU_0095	Bacteroides vulgatus PC510	617	FALSE	86	84	2	0	12	0	0	0	37	11	8	16	0	0	0	0	0	0	0	0	0	2	0	0	0	2.773	0.182	5.364	4.88264	2.3452	0.0190167	0.236542
D7GPI6	Triosephosphate isomerase (TIM) (TPI) (EC 5.3.1.1) (Triose-phosphate isomerase)	tpiA CK3_33080	butyrate-producing bacterium SS3/4	249	FALSE	86	86	0	0	0	0	21	27	0	0	0	0	30	8	0	0	0	0	0	0	0	0	0	0	0	4.682	0	9.364	Inf	2.19772	0.027969	0.236542
A0A3A6NHR2	Glyceraldehyde-3-phosphate dehydrogenase (EC 1.2.1.-)	gap C4537_07075	Acholeplasma sp.	337	FALSE	85	0	85	0	0	0	0	0	0	0	0	0	0	0	0	0	17	0	17	0	22	0	0	9	20	3.955	7.909	0	#NAME?	2.27179	0.023099	0.236542
R6WJ91	YhcH/YjgK/YiaL family protein	BN605_00406	Dorea sp. CAG:317	150	FALSE	83	83	0	0	18	0	17	0	13	0	21	0	0	14	0	0	0	0	0	0	0	0	0	0	0	3.864	0	7.727	Inf	2.22555	0.0260441	0.236542
D4KUM1	30S ribosomal protein S7	rpsG RO1_02580	Roseburia intestinalis XB6B4	163	FALSE	81	0	81	0	0	0	0	0	0	0	0	0	0	0	0	0	15	0	0	29	0	14	0	0	23	3.682	7.364	0	#NAME?	2.36197	0.0181782	0.236542
A0A174SY77	Peptidase T (EC 3.4.11.4) (Aminotripeptidase) (Tripeptidase) (Tripeptide aminopeptidase)	pepT B5G17_09610 DW758_12590 DWW14_19620 DWW83_06850 DWY92_07675 DXB37_12875 DXD90_02340 ERS852510_00822 ERS852554_02617 GAQ37_06070 GAQ59_09630	Bacteroides uniformis	407	FALSE	80	0	80	0	0	0	0	0	0	0	0	0	0	0	0	8	0	0	12	18	29	13	0	0	0	3.955	7.909	0	#NAME?	2.41586	0.0156982	0.236542
A0A1M6I7U9	Gluconate 5-dehydrogenase	SAMN02745975_01753	Geosporobacter subterraneus DSM 17957	265	FALSE	80	80	0	11	18	29	22	0	0	0	0	0	0	0	0	0	0	0	0	0	0	0	0	0	0	4.045	0	8.091	Inf	2.26396	0.0235763	0.236542
A0A1H7PQ11	NAD(P)H nitroreductase (Nitroreductase)	DWX04_15390 SAMN04487923_103921	Phocaeicola vulgatus (Bacteroides vulgatus)	178	FALSE	79	79	0	0	0	0	7	19	35	0	0	12	0	6	0	0	0	0	0	0	0	0	0	0	0	2.818	0	5.636	Inf	2.23356	0.025512	0.236542
A0A416VM33	CO-methylating acetyl-CoA synthase (EC 2.3.1.169)	cdhC DWW77_03560	Ruminococcus sp. AF17-12	709	FALSE	79	0	79	0	0	0	0	0	0	0	0	0	0	0	5	0	0	0	38	0	11	0	0	0	25	4.318	8.636	0	#NAME?	2.25674	0.0240243	0.236542
A0A4Q5HRC3	RagB/SusD family nutrient uptake outer membrane protein	EAJ02_11995 F2Y51_11985 F2Y58_12470	Phocaeicola dorei	640	FALSE	79	77	2	5	0	0	0	0	37	11	8	16	0	0	0	0	0	0	0	0	0	2	0	0	0	2.682	0.182	5.182	4.83289	2.36376	0.0180905	0.236542
R9HQG7	Uncharacterized protein	C800_00434	Bacteroides vulgatus dnLKV7	178	FALSE	79	79	0	0	0	0	7	19	35	0	0	12	0	6	0	0	0	0	0	0	0	0	0	0	0	2.818	0	5.636	Inf	2.23356	0.025512	0.236542
A0A3D2HXT3	Phosphoglycerate mutase (2,3-diphosphoglycerate-independent) (EC 5.4.2.12)	DFH97_03730	Clostridiales bacterium	520	FALSE	78	0	78	0	0	0	0	0	0	0	0	0	0	0	0	20	0	0	0	0	17	18	11	0	12	3.591	7.182	0	#NAME?	2.19554	0.0281252	0.236542
A0A5C2GGI5	IG c1137_heavy_IGHV3-9_IGHD3-16_IGHJ3 (Fragment)		Homo sapiens (Human)	122	FALSE	78	77	1	3	0	0	0	20	15	0	18	21	0	0	0	0	0	0	0	0	0	1	0	0	0	2.818	0.091	5.545	5.93074	2.28824	0.0221236	0.236542
A0A3E4GT05	Phosphoserine aminotransferase (EC 2.6.1.52) (Phosphohydroxythreonine aminotransferase) (PSAT)	serC DW252_00720 DW656_01365 DWW65_01995 DWX03_00270 DXD67_03005	Coprococcus comes	360	FALSE	77	77	0	7	27	0	0	0	0	0	27	0	13	3	0	0	0	0	0	0	0	0	0	0	0	3.682	0	7.364	Inf	2.24724	0.024625	0.236542
A0A024R882	Stomatin, isoform CRA_a	STOM hCG_30330	Homo sapiens (Human)	288	FALSE	76	68	8	0	13	10	0	0	7	0	10	6	22	0	0	0	0	0	0	8	0	0	0	0	0	3.545	0.727	6.364	3.12928	2.19271	0.028328	0.236542
A0A174EUS3	Beta-galactosidase (Beta-gal) (EC 3.2.1.23)	pbg_1 ERS852470_00758	Clostridium disporicum	693	FALSE	76	0	76	0	0	0	0	0	0	0	0	0	0	0	7	12	0	0	32	11	0	14	0	0	0	4.091	8.182	0	#NAME?	2.37929	0.0173461	0.236542
B4E2V5	cDNA FLJ52062, highly similar to Erythrocyte band 7 integral membrane protein		Homo sapiens (Human)	237	FALSE	76	68	8	0	13	10	0	0	7	0	10	6	22	0	0	0	0	0	0	8	0	0	0	0	0	3.545	0.727	6.364	3.12928	2.19271	0.028328	0.236542
Q8AAU2	Aldose 1-epimerase (EC 5.1.3.3)	BT_0372	Bacteroides thetaiotaomicron (strain ATCC 29148 / DSM 2079 / NCTC 10582 / E50 / VPI-5482)	365	FALSE	74	8	66	0	0	0	0	3	0	0	5	0	0	0	0	0	0	14	14	0	5	0	6	10	17	3.091	5.636	0.545	-3.36923	2.40304	0.0162595	0.236542
A0A174KH87	Arabinogalactan endo-beta-1,4-galactanase (EC 3.2.1.89)	ganB_3 ERS417307_03125	Bacteroides uniformis	369	FALSE	73	0	73	0	0	0	0	0	0	0	0	0	0	0	6	0	0	15	0	0	17	0	0	0	35	3.909	7.818	0	#NAME?	2.17585	0.0295667	0.236542
A0A356DYX1	Phosphoenolpyruvate carboxykinase (GTP) (EC 4.1.1.32) (Fragment)	DD633_01080	Sphaerochaeta sp.	408	FALSE	71	71	0	6	12	0	25	0	0	28	0	0	0	0	0	0	0	0	0	0	0	0	0	0	0	3.318	0	6.636	Inf	2.18036	0.0292309	0.236542
A0A3A5RBK2	Beta-galactosidase (EC 3.2.1.23) (Lactase)	DW947_04930	Bacteroides sp. AM44-19	1031	FALSE	71	5	66	0	5	0	0	0	0	0	0	0	0	0	0	12	7	15	0	7	0	0	0	0	25	3.136	5.909	0.364	-4.02237	2.24737	0.0246164	0.236542
A0A3B9RRG5	Phosphopyruvate hydratase (EC 4.2.1.11) (Fragment)	eno DCG32_08280	Sphaerochaeta sp.	413	FALSE	71	71	0	0	19	0	25	0	0	15	0	0	12	0	0	0	0	0	0	0	0	0	0	0	0	3.5	0	7	Inf	2.1629	0.0305489	0.236542
J9PEH7	Major outer membrane protein (Fragment)	cmp	Campylobacter jejuni	413	FALSE	69	69	0	0	0	10	0	0	0	24	8	27	0	0	0	0	0	0	0	0	0	0	0	0	0	2.636	0	5.273	Inf	2.19171	0.0284002	0.236542
R5D1R2	Elongation factor Ts (EF-Ts)	tsf BN795_00133	Firmicutes bacterium CAG:83	308	FALSE	69	8	61	0	0	0	0	0	0	8	0	0	0	0	0	6	0	0	23	0	8	0	11	0	13	3.182	5.818	0.545	-3.41504	2.15986	0.0307832	0.236542
A0A5C2G229	IGL c2506_light_IGKV1-33_IGKJ4 (Fragment)		Homo sapiens (Human)	107	FALSE	68	68	0	0	0	0	0	14	0	0	12	15	0	27	0	0	0	0	0	0	0	0	0	0	0	3.5	0	7	Inf	2.36268	0.0181433	0.236542
A0A5C2GRG5	IG c376_light_IGLV3-21_IGLJ2 (Fragment)		Homo sapiens (Human)	108	FALSE	67	67	0	0	0	0	0	11	0	0	15	17	0	24	0	0	0	0	0	0	0	0	0	0	0	3.409	0	6.818	Inf	2.14643	0.0318389	0.236542
D7IGV7	Outer membrane protein	HMPREF9007_03613	Bacteroides sp. 1_1_14	1084	FALSE	63	0	63	0	0	0	0	0	0	0	0	0	0	0	0	0	0	13	0	0	3	16	0	15	16	2.545	5.091	0	#NAME?	2.29226	0.0218905	0.236542
A0A069SKI5	Uncharacterized protein	M099_0744	Bacteroides vulgatus str. 3975 RP4	438	FALSE	62	59	3	0	7	0	0	0	32	7	0	7	3	3	0	0	0	0	0	0	3	0	0	0	0	2.045	0.273	3.818	3.80735	2.32737	0.0199458	0.236542
A0A0B8RVD2	Tyrosine 3-monooxygenase/tryptophan 5-monooxygenase activation protein, beta	YWHAB	Sus scrofa domesticus (domestic pig)	246	FALSE	62	62	0	7	0	0	17	4	0	26	0	0	8	0	0	0	0	0	0	0	0	0	0	0	0	3.045	0	6.091	Inf	2.20429	0.0275041	0.236542
A0A173WHA2	Outer membrane protein	BHV80_18585 CK234_03433 DW105_10810 DW783_19345 DW935_09665 DWV70_15230 DWW27_10440 DWX04_03475 DWX35_15850 DWX60_09125 DWY53_12895 DWZ06_12180 DWZ36_13935 DXA04_13460 DXC16_22425 DXD46_10360 EH214_03737 ERS852457_00054 ERS852556_01968 F9Z96_11105 GAS14_06730 GAS15_07485 GAS17_01890 GAS24_07265 GAS36_00710 GAS74_10325 GAS94_09125 GAS96_10875 GAY10_20020 GAY81_20460 GAY83_11965 GAZ74_20485 GAZ87_2…	Phocaeicola vulgatus (Bacteroides vulgatus)	438	FALSE	62	59	3	0	7	0	0	0	32	7	0	7	3	3	0	0	0	0	0	0	3	0	0	0	0	2.045	0.273	3.818	3.80735	2.32737	0.0199458	0.236542
A0A287BRR7	Proteasome subunit alpha type	PSMA7	Sus scrofa (Pig)	267	FALSE	62	52	10	5	3	9	15	9	0	0	3	0	0	8	0	0	0	0	0	0	0	3	0	0	7	3.273	1	5.545	2.47131	2.28284	0.0224399	0.236542
A0A4X1TRX6	14_3_3 domain-containing protein	YWHAB	Sus scrofa (Pig)	246	FALSE	62	62	0	7	0	0	17	4	0	26	0	0	8	0	0	0	0	0	0	0	0	0	0	0	0	3.045	0	6.091	Inf	2.20429	0.0275041	0.236542
A0A4X1UXJ1	Proteasome subunit alpha type		Sus scrofa (Pig)	245	FALSE	62	52	10	5	3	9	15	9	0	0	3	0	0	8	0	0	0	0	0	0	0	3	0	0	7	3.273	1	5.545	2.47131	2.28284	0.0224399	0.236542
A0A5C6KE37	Uncharacterized protein	FR997_10705 FSA04_00400	Phocaeicola dorei	438	FALSE	62	59	3	0	7	0	0	0	32	7	0	7	3	3	0	0	0	0	0	0	3	0	0	0	0	2.045	0.273	3.818	3.80735	2.32737	0.0199458	0.236542
A0A5G2QTR9	Tyrosine 3-monooxygenase/tryptophan 5-monooxygenase activation protein beta	YWHAB	Sus scrofa (Pig)	241	FALSE	62	62	0	7	0	0	17	4	0	26	0	0	8	0	0	0	0	0	0	0	0	0	0	0	0	3.045	0	6.091	Inf	2.20429	0.0275041	0.236542
I9UJ17	Uncharacterized protein	HMPREF1058_00508	Bacteroides vulgatus CL09T03C04	438	FALSE	62	59	3	0	7	0	0	0	32	7	0	7	3	3	0	0	0	0	0	0	3	0	0	0	0	2.045	0.273	3.818	3.80735	2.32737	0.0199458	0.236542
V9HWD6	Epididymis secretory protein Li 1	HEL-S-1	Homo sapiens (Human)	246	FALSE	62	62	0	7	0	0	17	4	0	26	0	0	8	0	0	0	0	0	0	0	0	0	0	0	0	3.045	0	6.091	Inf	2.20429	0.0275041	0.236542
A0A1T4M254	Phosphoenolpyruvate carboxykinase [GTP] (PEP carboxykinase) (PEPCK) (EC 4.1.1.32) (GTP-dependent phosphoenolpyruvate carboxykinase) (GTP-PEPCK)	pckG SAMN02745152_00729	Treponema berlinense	614	FALSE	59	59	0	0	9	9	21	0	0	20	0	0	0	0	0	0	0	0	0	0	0	0	0	0	0	2.682	0	5.364	Inf	2.18772	0.0286898	0.236542
A0A381CFL4	Flagellin	flaA_1 F7P63_10135 NCTC11366_00531	Campylobacter coli	575	FALSE	58	58	0	0	0	10	0	0	0	12	7	29	0	0	0	0	0	0	0	0	0	0	0	0	0	2.273	0	4.545	Inf	2.23775	0.0252372	0.236542
E2NGR2	Uncharacterized protein	BACCELL_03487	Bacteroides cellulosilyticus DSM 14838	718	FALSE	58	3	55	0	0	0	0	0	0	0	0	3	0	0	3	0	0	0	9	7	0	12	0	7	17	2.864	5.455	0.273	-4.32193	2.41934	0.0155486	0.236542
R6VY16	Putative D-phosphoglycerate dehydrogenase	BN725_00910	Prevotella sp. CAG:592	306	FALSE	57	57	0	19	21	0	7	0	0	0	0	0	10	0	0	0	0	0	0	0	0	0	0	0	0	3.318	0	6.636	Inf	2.16377	0.0304822	0.236542
A0A1Q6I564	Ribosomal subunit interface protein	BHV83_03640	Parabacteroides sp. merdae-related_45_40	99	FALSE	55	51	4	4	0	16	0	11	0	7	0	0	5	8	0	0	0	0	0	0	0	0	0	0	4	2.591	0.364	4.818	3.72792	2.38869	0.0169086	0.236542
A0A1Y4L6X6	Aminotransferase	B5F18_00425	Lachnoclostridium sp. An181	428	FALSE	55	55	0	9	12	0	0	0	0	0	16	0	13	5	0	0	0	0	0	0	0	0	0	0	0	3	0	6	Inf	2.24639	0.024679	0.236542
R5DEI7	Uncharacterized protein	BN560_01599	Parabacteroides johnsonii CAG:246	99	FALSE	55	51	4	4	0	16	0	11	0	7	0	0	5	8	0	0	0	0	0	0	0	0	0	0	4	2.591	0.364	4.818	3.72792	2.38869	0.0169086	0.236542
A0A139KMB7	Uncharacterized protein	DWY18_14510 DXA83_02475 HMPREF2534_01569 SAMN02910322_01463	Bacteroides thetaiotaomicron	373	FALSE	53	0	53	0	0	0	0	0	0	0	0	0	0	0	3	0	0	15	24	0	0	11	0	0	0	2.5	5	0	#NAME?	2.15828	0.0309057	0.236542
A0A372UC77	Aminoglycoside phosphotransferase family protein	DW669_15965	Lachnospiraceae bacterium AM25-17	251	FALSE	53	53	0	0	0	0	0	15	9	12	0	0	13	4	0	0	0	0	0	0	0	0	0	0	0	2.182	0	4.364	Inf	2.36982	0.0177966	0.236542
A0A3A6KSY0	Thioredoxin	trxA DWZ80_06670	Bacteroides sp. AF35-22	104	FALSE	53	4	49	0	0	0	0	0	0	0	4	0	0	0	7	0	0	13	9	0	12	0	0	8	0	2.727	5.182	0.273	-4.24793	2.24836	0.0245532	0.236542
A0A3D0VXN2	Phosphate propanoyltransferase (EC 2.3.1.222)	DCL14_01990 DCR31_04260 DEP43_04250 DF364_03100	Ruminococcaceae bacterium	191	FALSE	53	0	53	0	0	0	0	0	0	0	0	0	0	0	4	0	0	0	0	0	6	11	15	0	17	2.682	5.364	0	#NAME?	2.32159	0.0202553	0.236542
A0A4V0ZQ96	Thioredoxin	trxA EYA81_11550	Bacteroides sp. A1C1	104	FALSE	53	4	49	0	0	0	0	0	0	0	4	0	0	0	7	0	0	13	9	0	12	0	0	8	0	2.727	5.182	0.273	-4.24793	2.24836	0.0245532	0.236542
E9RZP1	APH domain-containing protein	HMPREF0490_02929	Lachnospiraceae bacterium 6_1_37FAA	251	FALSE	53	53	0	0	0	0	0	15	9	12	0	0	13	4	0	0	0	0	0	0	0	0	0	0	0	2.182	0	4.364	Inf	2.36982	0.0177966	0.236542
A0A1Y3TPP2	Galactose-1-phosphate uridylyltransferase (Gal-1-P uridylyltransferase) (EC 2.7.7.12) (UDP-glucose--hexose-1-phosphate uridylyltransferase)	galT B5G27_02880	Lachnoclostridium sp. An76	496	FALSE	52	52	0	0	0	0	10	0	0	16	0	0	19	7	0	0	0	0	0	0	0	0	0	0	0	2.864	0	5.727	Inf	2.15191	0.0314043	0.236542
A0A3A6BZT6	Thioredoxin	trxA DWW30_00620	Bacteroides sp. AF15-14LB	104	FALSE	52	4	48	0	0	0	0	0	0	0	4	0	0	0	7	7	0	13	9	0	12	0	0	0	0	2.773	5.273	0.273	-4.27302	2.21684	0.0266342	0.236542
Q64MT9	Putative outer membrane protein probably involved in nutrient binding	BF4461	Bacteroides fragilis (strain YCH46)	675	FALSE	51	49	2	0	0	3	0	0	8	14	8	16	0	0	0	0	0	1	0	0	0	0	0	0	1	1.864	0.182	3.545	4.2854	2.25315	0.0242496	0.236542
A0A395Z3G8	Cysteine synthase (EC 2.5.1.47)	cysK DW998_02785 DXD05_01905 F9Z92_07870 GKD62_03430 GKD86_12500	Parabacteroides distasonis	315	FALSE	50	50	0	0	0	10	0	0	12	0	0	10	18	0	0	0	0	0	0	0	0	0	0	0	0	2.273	0	4.545	Inf	2.19878	0.0278937	0.236542
A0A1Q6HTM5	Alpha-mannosidase	BHV83_16930	Parabacteroides sp. merdae-related_45_40	769	FALSE	46	46	0	16	0	0	0	0	0	0	16	0	7	7	0	0	0	0	0	0	0	0	0	0	0	2.773	0	5.545	Inf	2.15702	0.031004	0.236542
A0A3R5ZZT9	Beta sliding clamp	dnaN DW191_07570 DW986_10590 DWX56_13750 EAJ15_02620	Parabacteroides merdae	374	FALSE	46	44	2	11	0	12	0	11	0	0	0	0	8	2	0	0	0	0	0	0	2	0	0	0	0	2.409	0.182	4.636	4.67243	2.16913	0.0300727	0.236542
A0A3R6K6X3	Glycoside hydrolase family 92 protein	DW828_13870 DWZ81_15510	Parabacteroides merdae	769	FALSE	46	46	0	16	0	0	0	0	0	0	16	0	7	7	0	0	0	0	0	0	0	0	0	0	0	2.773	0	5.545	Inf	2.15702	0.031004	0.236542
K5ZWU8	Beta sliding clamp	HMPREF1060_00589	Parabacteroides merdae CL03T12C32	374	FALSE	46	44	2	11	0	12	0	11	0	0	0	0	8	2	0	0	0	0	0	0	2	0	0	0	0	2.409	0.182	4.636	4.67243	2.16913	0.0300727	0.236542
R6X6K0	Putative alpha-1 2-mannosidase	BN675_00452	Parabacteroides merdae CAG:48	769	FALSE	46	46	0	16	0	0	0	0	0	0	16	0	7	7	0	0	0	0	0	0	0	0	0	0	0	2.773	0	5.545	Inf	2.15702	0.031004	0.236542
F3PTD2	Peptidase, S9A/B/C family, catalytic domain protein	HMPREF9446_02000	Bacteroides fluxus YIT 12057	736	FALSE	45	0	45	0	0	0	0	0	0	0	0	0	0	0	4	7	0	0	0	0	0	14	0	0	20	2.364	4.727	0	#NAME?	2.14511	0.0319439	0.236542
A0A0G2JRT1	Mucin-4 (Fragment)	MUC4	Homo sapiens (Human)	5043	FALSE	44	44	0	0	0	8	0	10	7	0	6	13	0	0	0	0	0	0	0	0	0	0	0	0	0	1.545	0	3.091	Inf	2.3008	0.0214029	0.236542
A0A0G2JQC1	Mucin-4 (Fragment)	MUC4	Homo sapiens (Human)	1098	FALSE	43	43	0	0	0	8	0	10	7	0	6	12	0	0	0	0	0	0	0	0	0	0	0	0	0	1.5	0	3	Inf	2.27081	0.0231586	0.236542
A0A3E4SYC1	TonB-dependent receptor	DXC44_16335	Phocaeicola vulgatus (Bacteroides vulgatus)	1084	FALSE	40	0	40	0	0	0	0	0	0	0	0	0	0	0	0	0	7	6	0	0	0	7	6	14	0	1.409	2.818	0	#NAME?	2.22248	0.026251	0.236542
B8E2D3	Phosphoglycerate kinase (EC 2.7.2.3)	pgk Dtur_1131	Dictyoglomus turgidum (strain Z-1310 / DSM 6724)	396	FALSE	40	40	0	6	5	5	13	0	0	11	0	0	0	0	0	0	0	0	0	0	0	0	0	0	0	2	0	4	Inf	2.38955	0.0168689	0.236542
R9HG55	SusC/RagA family TonB-linked outer membrane protein	C800_02422	Bacteroides vulgatus dnLKV7	1080	FALSE	40	0	40	0	0	0	0	0	0	0	0	0	0	0	0	0	7	6	0	0	0	7	6	14	0	1.409	2.818	0	#NAME?	2.22248	0.026251	0.236542
A0A5C2G7Q6	IGL c3737_light_IGKV2D-28_IGKJ1 (Fragment)		Homo sapiens (Human)	112	FALSE	39	39	0	0	0	0	0	7	8	0	5	7	0	12	0	0	0	0	0	0	0	0	0	0	0	1.727	0	3.455	Inf	2.4223	0.0154228	0.236542
A0A3A6EM23	BMC domain-containing protein	DW887_07950	Lachnospiraceae bacterium AM40-2BH	182	FALSE	38	38	0	0	11	0	0	9	6	0	0	0	7	5	0	0	0	0	0	0	0	0	0	0	0	1.636	0	3.273	Inf	2.20453	0.0274873	0.236542
A6L057	Glycoside hydrolase family 13, candidate alpha-glycosidase	BVU_1382	Bacteroides vulgatus (strain ATCC 8482 / DSM 1447 / JCM 5826 / NBRC 14291 / NCTC 11154)	616	FALSE	38	0	38	0	0	0	0	0	0	0	0	0	0	0	0	0	0	8	5	0	2	0	8	15	0	1.409	2.818	0	#NAME?	2.3023	0.0213185	0.236542
S2YAF8	APH domain-containing protein	HMPREF1216_02647	Coprococcus sp. HPP0048	251	FALSE	38	38	0	0	0	0	0	0	9	12	0	0	13	4	0	0	0	0	0	0	0	0	0	0	0	1.727	0	3.455	Inf	2.14672	0.0318152	0.236542
A0A0E2IV23	Propanediol utilization protein PduA	HMPREF1654_00426	Streptococcus intermedius SK54 = ATCC 27335	90	FALSE	37	0	37	0	0	0	0	0	0	0	0	0	0	0	6	0	0	0	0	10	0	0	6	3	12	2.136	4.273	0	#NAME?	2.15879	0.0308666	0.236542
A0A1Y4NGT9	Dihydroxy-acid dehydratase (DAD) (EC 4.2.1.9)	ilvD B5F08_05555	Anaeromassilibacillus sp. An172	551	FALSE	37	37	0	0	8	0	6	0	0	7	0	0	16	0	0	0	0	0	0	0	0	0	0	0	0	1.955	0	3.909	Inf	2.19073	0.0284711	0.236542
A0A366IEU4	Methyltetrahydrofolate--corrinoid iron-sulfur protein Co-methyltransferase	DES36_10294	Alkalibaculum bacchi	261	FALSE	37	3	34	0	0	0	0	0	0	3	0	0	0	0	0	3	0	0	0	0	4	9	6	0	12	1.636	3.091	0.182	-4.08746	2.1897	0.0285461	0.236542
A0A2V8SLY2	Acetate kinase (EC 2.7.2.1) (Acetokinase)	ackA DMF65_08735	Acidobacteria bacterium	415	FALSE	32	32	0	0	8	0	3	12	0	0	0	0	6	3	0	0	0	0	0	0	0	0	0	0	0	1.5	0	3	Inf	2.17345	0.0297464	0.236542
A0A374NYI0	Extracellular solute-binding protein	DXD79_29110	Hungatella hathewayi	465	FALSE	29	0	29	0	0	0	0	0	0	0	0	0	0	0	2	6	0	0	5	0	0	0	0	0	16	1.545	3.091	0	#NAME?	2.14673	0.0318146	0.236542
A0A2N5NK34	Deoxyribose-phosphate aldolase (DERA) (EC 4.1.2.4) (2-deoxy-D-ribose 5-phosphate aldolase) (Phosphodeoxyriboaldolase) (Deoxyriboaldolase)	deoC CDL18_04980	Ruminococcus gnavus	221	FALSE	28	28	0	4	0	0	5	0	6	4	9	0	0	0	0	0	0	0	0	0	0	0	0	0	0	1.227	0	2.455	Inf	2.22586	0.0260235	0.236542
B5CLA9	Receptor family ligand-binding protein	RUMLAC_00230	[Ruminococcus] lactaris ATCC 29176	391	FALSE	24	24	0	1	6	0	0	0	6	0	0	5	6	0	0	0	0	0	0	0	0	0	0	0	0	1.091	0	2.182	Inf	2.27189	0.0230932	0.236542
F4XE04	IMP cyclohydrolase	HMPREF0866_02080	Ruminococcaceae bacterium D16	235	FALSE	24	0	24	0	0	0	0	0	0	0	0	0	0	0	5	0	4	8	0	0	3	0	0	4	0	1.318	2.636	0	#NAME?	2.34498	0.0190281	0.236752
A0A1Q6REJ8	N5-carboxyaminoimidazole ribonucleotide mutase (N5-CAIR mutase) (EC 5.4.99.18) (5-(carboxyamino)imidazole ribonucleotide mutase)	purE BHW31_02080	Firmicutes bacterium CAG:110_56_8	164	FALSE	18	0	18	0	0	0	0	0	0	0	0	0	0	0	0	5	0	0	1	0	0	5	3	0	4	0.727	1.455	0	#NAME?	2.21635	0.0266678	0.236752
A0A0N7J7T0	GDP-mannose 4,6-dehydratase (EC 4.2.1.47) (GDP-D-mannose dehydratase)	gmd gmd_1 gmd_2 BHV80_06690 BvMPK_3464 CK234_02562 DW105_07560 DW150_03575 DW783_13335 DW935_06355 DWV70_09315 DWW27_12800 DWX35_05845 DWX60_08215 DWZ06_03850 DWZ36_09645 DWZ72_08270 DWZ92_12460 DXA04_03720 DXB34_10125 DXC16_09460 DXC44_08680 DXD33_05860 DXD46_01770 EH214_02625 ERS852509_01924 F9Z96_00275 GAS14_01230 GAS15_00595 GAS17_00690 GAS24_00595 GAS36_01570 GAS47_01670 GAS69_13525 GAS74_09…	Phocaeicola vulgatus (Bacteroides vulgatus)	360	TRUE	182	171	11	0	29	12	0	22	72	36	0	0	0	0	0	0	11	0	0	0	0	0	0	0	0	5.5	0.818	10.182	3.63743	2.14088	0.0322833	0.236752
A0A2N5P435	Carbohydrate ABC transporter substrate-binding protein	CDL25_04820 CDL27_15750 DW243_12400 DW812_06575 DWX36_11655 DWY88_04250 DWZ50_01785 DWZ70_08030 DXC31_04275 DXD36_05250	Ruminococcus gnavus	465	TRUE	151	148	3	6	18	0	11	18	13	0	0	0	77	5	0	0	0	0	0	0	0	0	0	3	0	8.136	0.182	16.091	6.46761	2.13925	0.0324158	0.236752
A0A354Q136	Carbohydrate ABC transporter substrate-binding protein	DDY84_08965	Ruminococcus sp.	465	TRUE	151	148	3	6	18	0	11	18	13	0	0	0	77	5	0	0	0	0	0	0	0	0	0	3	0	8.136	0.182	16.091	6.46761	2.13925	0.0324158	0.236752
A7B225	Carbohydrate ABC transporter, carbohydrate-binding protein	RUMGNA_01601	Ruminococcus gnavus (strain ATCC 29149 / VPI C7-9)	465	TRUE	151	148	3	6	18	0	11	18	13	0	0	0	77	5	0	0	0	0	0	0	0	0	0	3	0	8.136	0.182	16.091	6.46761	2.13925	0.0324158	0.236752
P35030	Trypsin-3 (EC 3.4.21.4) (Brain trypsinogen) (Mesotrypsin) (Mesotrypsinogen) (Serine protease 3) (Serine protease 4) (Trypsin III) (Trypsin IV)	PRSS3 PRSS4 TRY3 TRY4	Homo sapiens (Human)	304	FALSE	600	188	412	0	0	0	18	26	19	0	47	52	26	0	21	71	35	43	0	37	0	52	66	49	38	26.682	37.182	16.182	-1.20022	2.13959	0.032388	0.236752
C3R7B5	GDP-mannose 4,6-dehydratase (EC 4.2.1.47) (GDP-D-mannose dehydratase)	gmd BSEG_01065	Bacteroides dorei 5_1_36/D4	368	FALSE	182	171	11	0	29	12	0	22	72	36	0	0	0	0	0	0	11	0	0	0	0	0	0	0	0	5.5	0.818	10.182	3.63743	2.14088	0.0322833	0.236752
F7JYH4	Uncharacterized protein	HMPREF0991_02187	Lachnospiraceae bacterium 2_1_58FAA	465	FALSE	151	148	3	6	18	0	11	18	13	0	0	0	77	5	0	0	0	0	0	0	0	0	0	3	0	8.136	0.182	16.091	6.46761	2.13925	0.0324158	0.237033
A0A354WP98	M18 family aminopeptidase (EC 3.4.11.-)	DDY81_09270 DDY90_07480	Clostridiales bacterium	473	FALSE	23	0	23	0	0	0	0	0	0	0	0	0	0	0	2	0	4	0	0	0	4	0	7	0	6	1.182	2.364	0	#NAME?	2.14123	0.0322555	0.237405
Q8TE24	Maltase-glucoamylase (Fragment)	MGAM	Homo sapiens (Human)	1734	FALSE	913	158	755	0	0	9	70	0	0	47	0	0	32	0	91	91	0	251	86	0	75	0	161	0	0	45.955	75.273	16.636	-2.17779	2.13843	0.0324815	0.237405
A0A285RGD8	PmbA protein	SAMN02910274_00196	Bacteroides sp. AR29	439	TRUE	282	0	282	0	0	0	0	0	0	0	0	0	0	0	0	22	0	56	15	0	43	0	0	0	146	13.273	26.545	0	#NAME?	2.1363	0.0326548	0.237405
A0A3A5P8B1	TldD/PmbA family protein	DW039_19185	Bacteroides sp. AF39-16AC	439	TRUE	282	0	282	0	0	0	0	0	0	0	0	0	0	0	0	22	0	56	15	0	43	0	0	0	146	13.273	26.545	0	#NAME?	2.1363	0.0326548	0.237405
A0A414W840	TldD/PmbA family protein	DW216_18750	Bacteroides uniformis	439	TRUE	282	0	282	0	0	0	0	0	0	0	0	0	0	0	0	22	0	56	15	0	43	0	0	0	146	13.273	26.545	0	#NAME?	2.1363	0.0326548	0.237405
A0A1Y4U2V7	ABC transporter substrate-binding protein	B5E62_02505	Lachnoclostridium sp. An118	280	TRUE	15	15	0	1	0	0	0	0	4	0	4	3	3	0	0	0	0	0	0	0	0	0	0	0	0	0.636	0	1.273	Inf	2.13701	0.0325968	0.239433
Q8N5F4	IGL@ protein	IGL@	Homo sapiens (Human)	233	FALSE	1193	1193	0	0	0	0	276	418	0	0	0	428	71	0	0	0	0	0	0	0	0	0	0	0	0	52.818	0	105.636	Inf	2.13613	0.0326692	0.239505
A0A351EFI4	Elongation factor Tu (EC 3.6.5.3) (Fragment)	tuf DCX90_09355	Ruminococcaceae bacterium	99	FALSE	52	0	52	0	0	0	0	0	0	0	0	0	0	0	0	7	0	16	0	0	0	0	11	0	18	2.136	4.273	0	#NAME?	2.13238	0.0329758	0.24015
F1S073	Annexin	ANXA2	Sus scrofa (Pig)	307	FALSE	661	141	520	0	0	19	0	0	0	77	0	45	0	0	3	195	0	48	54	0	33	109	0	45	33	28.5	46.727	10.273	-2.18545	2.13192	0.0330133	0.24039
F3PVA0	Glucose-6-phosphate isomerase (GPI) (EC 5.3.1.9) (Phosphoglucose isomerase) (PGI) (Phosphohexose isomerase) (PHI)	pgi HMPREF9446_02682	Bacteroides fluxus YIT 12057	445	FALSE	612	50	562	0	0	0	0	0	0	0	0	50	0	0	0	64	85	0	0	0	0	132	0	98	183	26.273	48.364	4.182	-3.53172	2.13051	0.0331298	0.240633
A0A1Q6I6R4	Uncharacterized protein	BHV83_01705	Parabacteroides sp. merdae-related_45_40	361	FALSE	507	433	74	67	0	82	0	52	0	0	55	5	121	51	11	0	0	0	0	0	4	0	0	56	3	27.5	7.091	47.909	2.75626	2.12977	0.0331906	0.240704
G5ICJ4	Uncharacterized protein	HMPREF9473_01221	Hungatella hathewayi WAL-18680	471	TRUE	32	0	32	0	0	0	0	0	0	0	0	0	0	0	2	4	0	0	8	0	0	0	0	0	18	1.727	3.455	0	#NAME?	2.12903	0.0332519	0.240704
R9HI62	Glucose-6-phosphate isomerase (GPI) (EC 5.3.1.9) (Phosphoglucose isomerase) (PGI) (Phosphohexose isomerase) (PHI)	pgi C799_02706	Bacteroides thetaiotaomicron dnLKV9	445	FALSE	486	0	486	0	0	0	0	0	0	0	0	0	0	0	0	0	0	146	0	0	79	0	0	107	154	20.273	40.545	0	#NAME?	2.12757	0.0333726	0.240704
A0A1Y4NCY1	Phosphoserine aminotransferase (EC 2.6.1.52) (Phosphohydroxythreonine aminotransferase) (PSAT)	serC B5F08_06145	Anaeromassilibacillus sp. An172	361	FALSE	173	171	2	0	19	21	50	0	0	32	0	0	49	0	2	0	0	0	0	0	0	0	0	0	0	9.182	0.455	17.909	5.30012	2.12781	0.0333528	0.240704
A0A3E2XN85	Class II fructose-1,6-bisphosphate aldolase (EC 4.1.2.13)	fba DW070_04070 DW747_08405	Coprococcus catus	289	FALSE	106	0	106	0	0	0	0	0	0	0	0	0	0	0	0	48	29	0	0	0	0	11	18	0	0	4.545	9.091	0	#NAME?	2.12829	0.0333129	0.241534
A0A1I0RIT0	UPF0210 protein SAMN05421659_11664	SAMN05421659_11664	[Clostridium] fimetarium	454	FALSE	67	57	10	3	14	0	5	10	2	7	13	0	3	0	0	0	0	0	0	10	0	0	0	0	0	2.864	1	4.727	2.24101	2.12787	0.0333477	0.241534
A0A413FLV6	UPF0210 protein DWV29_02185	DWV29_02185	Enterocloster asparagiformis	454	TRUE	63	63	0	0	14	0	0	13	0	0	26	0	10	0	0	0	0	0	0	0	0	0	0	0	0	2.591	0	5.182	Inf	2.12559	0.0335377	0.24164
R5PWK0	Uncharacterized protein	BN766_01527	Ruminococcus sp. CAG:724	184	TRUE	48	48	0	0	0	4	6	0	8	0	0	0	20	10	0	0	0	0	0	0	0	0	0	0	0	2.773	0	5.545	Inf	2.12552	0.0335433	0.24164
A0A396AM81	Colicin I receptor (TonB-dependent receptor)	cirA_4 DW105_02610 DW783_03385 DXC44_00370 DXD33_08915 EH214_00692 GAY83_05370	Phocaeicola vulgatus (Bacteroides vulgatus)	1076	TRUE	205	205	0	0	35	0	0	19	121	0	0	30	0	0	0	0	0	0	0	0	0	0	0	0	0	6	0	12	Inf	2.12468	0.0336137	0.241671
R9HGM7	SusC/RagA family TonB-linked outer membrane protein	C800_02242	Bacteroides vulgatus dnLKV7	1076	FALSE	205	205	0	0	35	0	0	19	121	0	0	30	0	0	0	0	0	0	0	0	0	0	0	0	0	6	0	12	Inf	2.12468	0.0336137	0.241671
A0A174AUV3	60 kDa chaperonin (GroEL protein) (Protein Cpn60)	groL groEL ERS852407_01375	Hungatella hathewayi	539	TRUE	136	0	136	0	0	0	0	0	0	0	0	0	0	0	0	27	31	59	0	0	0	0	19	0	0	5.136	10.273	0	#NAME?	2.12379	0.0336881	0.241671
A0A395UMP6	dTDP-4-dehydrorhamnose 3,5-epimerase (EC 5.1.3.13) (Thymidine diphospho-4-keto-rhamnose 3,5-epimerase)	rfbC DWY53_17635	Phocaeicola vulgatus (Bacteroides vulgatus)	185	FALSE	130	130	0	0	0	0	0	28	72	0	0	21	0	9	0	0	0	0	0	0	0	0	0	0	0	4.045	0	8.091	Inf	2.12398	0.0336721	0.242095
B0NJU6	Galactose-1-phosphate uridylyltransferase (Gal-1-P uridylyltransferase) (EC 2.7.7.12) (UDP-glucose--hexose-1-phosphate uridylyltransferase)	galT CLOSCI_03785 HDCHBGLK_01717	Clostridium scindens (strain ATCC 35704 / DSM 5676 / VPI 13733 / 19)	496	FALSE	34	0	34	0	0	0	0	0	0	0	0	0	0	0	0	6	5	0	8	15	0	0	0	0	0	1.591	3.182	0	#NAME?	2.12362	0.0337015	0.242942
P15924	Desmoplakin (DP) (250/210 kDa paraneoplastic pemphigus antigen)	DSP	Homo sapiens (Human)	2871	FALSE	4936	1335	3601	67	0	0	0	0	456	555	0	176	81	0	0	1211	411	283	0	378	130	382	526	280	0	198.591	306	91.182	-1.74671	2.12259	0.0337885	0.242942
A0A3R6BKF7	Fumarate hydratase class I (EC 4.2.1.2)	DW030_10975 DW828_12160 DWZ81_13505 GMD72_09300 GMD74_04480 GMD80_06860 GME01_01805	Parabacteroides merdae	546	TRUE	819	702	117	142	0	196	0	155	0	0	117	0	67	25	0	117	0	0	0	0	0	0	0	0	0	39.682	11.364	68	2.58111	2.11364	0.0345458	0.242942
A0A174RM12	N-acetylglucosamine-6-phosphate deacetylase (EC 3.5.1.25)	nagA_1 nagA nagA_2 DW105_10625 DW193_10565 DW869_04055 DWV70_13955 DWW27_03155 DWY53_07990 DWZ06_04470 DWZ36_05195 DWZ72_01580 DXC44_13555 DXD33_04160 ERS852457_01140 ERS852509_00609 ERS852556_01203 GAS47_04215 GAX98_11860 GAY10_06855 GAY81_04560 GAY83_03860 GAY89_13030 GAZ00_13250 GAZ06_07295 GAZ09_07130 GAZ65_18945 GAZ74_07125 GAZ87_07105 SAMN04487923_100229 VIC01_01282	Phocaeicola vulgatus (Bacteroides vulgatus)	387	TRUE	638	456	182	30	78	46	0	57	100	35	48	31	24	7	8	27	0	63	0	35	21	0	28	0	0	25.636	16.273	35	1.1049	2.11601	0.0343439	0.242942
A0A076IQP9	3-methyl-2-oxobutanoate dehydrogenase subunit VorB	vorB B5F00_13080 E1I72_22705 E1J02_14445 E1J03_06075 EAJ02_01275 F2Y51_11085 F2Y58_01280 F2Y96_16470 F2Z07_15880	Phocaeicola dorei	360	TRUE	256	198	58	14	24	39	0	24	36	17	0	23	16	5	8	17	0	19	0	0	0	0	0	14	0	10.818	5.636	16	1.50524	2.11307	0.0345946	0.242942
A0A372Y493	3-methyl-2-oxobutanoate dehydrogenase subunit VorB	DW230_02740	Bacteroides sp. AM18-9	360	TRUE	256	198	58	14	24	39	0	24	36	17	0	23	16	5	8	17	0	19	0	0	0	0	0	14	0	10.818	5.636	16	1.50524	2.11307	0.0345946	0.242942
A0A3A6LTL6	3-methyl-2-oxobutanoate dehydrogenase subunit VorB	DWW74_09225	Bacteroides sp. AF17-1	360	TRUE	256	198	58	14	24	39	0	24	36	17	0	23	16	5	8	17	0	19	0	0	0	0	0	14	0	10.818	5.636	16	1.50524	2.11307	0.0345946	0.242942
A6L2Q8	Ketoisovalerate oxidoreductase subunit VorB	BVU_2313	Bacteroides vulgatus (strain ATCC 8482 / DSM 1447 / JCM 5826 / NBRC 14291 / NCTC 11154)	360	TRUE	256	198	58	14	24	39	0	24	36	17	0	23	16	5	8	17	0	19	0	0	0	0	0	14	0	10.818	5.636	16	1.50524	2.11307	0.0345946	0.242942
B6W273	Uncharacterized protein	BACDOR_03622	Bacteroides dorei DSM 17855	360	TRUE	256	198	58	14	24	39	0	24	36	17	0	23	16	5	8	17	0	19	0	0	0	0	0	14	0	10.818	5.636	16	1.50524	2.11307	0.0345946	0.242942
D1JZL1	3-methyl-2-oxobutanoate dehydrogenase (Ferredoxin) (EC 1.2.7.7)	HMPREF0105_0803	Bacteroides sp. 3_1_33FAA	360	TRUE	256	198	58	14	24	39	0	24	36	17	0	23	16	5	8	17	0	19	0	0	0	0	0	14	0	10.818	5.636	16	1.50524	2.11307	0.0345946	0.242942
I9A3Q5	Uncharacterized protein	HMPREF1058_00768	Bacteroides vulgatus CL09T03C04	360	TRUE	256	198	58	14	24	39	0	24	36	17	0	23	16	5	8	17	0	19	0	0	0	0	0	14	0	10.818	5.636	16	1.50524	2.11307	0.0345946	0.242942
A0A1C6I499	NADH peroxidase (EC 1.11.1.1)	rbr1_3 SAMEA3545383_03237	uncultured Clostridium sp.	178	TRUE	56	56	0	0	0	0	0	0	15	0	22	11	8	0	0	0	0	0	0	0	0	0	0	0	0	2.182	0	4.364	Inf	2.11987	0.0340167	0.242942
A0A480UDQ9	Dipeptidyl peptidase 4 (EC 3.4.14.5) (Dipeptidyl peptidase 4 membrane form) (Dipeptidyl peptidase 4 soluble form) (Dipeptidyl peptidase IV) (Dipeptidyl peptidase IV membrane form) (Dipeptidyl peptidase IV soluble form) (T-cell activation antigen CD26)		Sus scrofa (Pig)	766	FALSE	20187	6977	13210	76	0	39	794	1678	246	539	937	1151	0	1517	443	728	852	1390	1579	1442	1380	1651	1531	1638	576	922.591	1188.18	657	-0.85479	2.11294	0.0346062	0.242942
P22411	Dipeptidyl peptidase 4 (EC 3.4.14.5) (Dipeptidyl peptidase IV) (DPP IV) (T-cell activation antigen CD26) (CD antigen CD26) [Cleaved into: Dipeptidyl peptidase 4 membrane form (Dipeptidyl peptidase IV membrane form); Dipeptidyl peptidase 4 soluble form (Dipeptidyl peptidase IV soluble form)]	DPP4 CD26	Sus scrofa (Pig)	766	FALSE	20187	6976	13211	76	0	39	794	1677	246	539	937	1151	0	1517	443	728	852	1390	1579	1442	1380	1651	1531	1639	576	922.545	1188.18	656.909	-0.85499	2.11345	0.0345627	0.242942
A7AB66	Fumarate hydratase class I (EC 4.2.1.2)	PARMER_00620	Parabacteroides merdae ATCC 43184	546	FALSE	819	702	117	142	0	196	0	155	0	0	117	0	67	25	0	117	0	0	0	0	0	0	0	0	0	39.682	11.364	68	2.58111	2.11364	0.0345458	0.242942
A0A380ZNK8	N-acetylglucosamine-6-phosphate deacetylase (EC 3.5.1.25)	nagA_2 nagA nagA_1 CK234_01135 DW783_02110 DW935_04340 DWX04_04105 DWX35_02285 DWX60_14985 DWZ92_02995 DXC16_04945 DXD46_01450 EH214_01902 F9Z96_01450 GAS14_10565 GAS15_12460 GAS17_11235 GAS24_12200 GAS36_11005 GAS69_12050 GAS74_15755 GAS94_09895 GAS96_14895 GAS98_10285 GAT08_10980 GAX90_10790 GAX91_12110 GAY00_12485 GAY06_10100 GAZ90_18590 NCTC10583_03877	Phocaeicola vulgatus (Bacteroides vulgatus)	387	FALSE	638	456	182	30	78	46	0	57	100	35	48	31	24	7	8	27	0	63	0	35	21	0	28	0	0	25.636	16.273	35	1.1049	2.11601	0.0343439	0.242942
P00591	Pancreatic triacylglycerol lipase (PL) (PTL) (Pancreatic lipase) (EC 3.1.1.3)	PNLIP	Sus scrofa (Pig)	450	FALSE	409	389	20	0	36	85	66	67	135	0	0	0	0	0	0	0	0	0	20	0	0	0	0	0	0	15.045	1.909	28.182	3.88381	2.11388	0.0345252	0.242942
A0A1Q6HTW9	Tetracycline resistance protein TetQ	BHV83_15860	Parabacteroides sp. merdae-related_45_40	718	FALSE	283	0	283	0	0	0	0	0	0	0	0	0	0	0	0	0	0	0	66	0	44	0	0	74	99	13.091	26.182	0	#NAME?	2.11543	0.0343931	0.242942
R9HXJ3	2-oxoglutarate ferredoxin oxidoreductase subunit alpha	C800_00276	Bacteroides vulgatus dnLKV7	360	FALSE	256	198	58	14	24	39	0	24	36	17	0	23	16	5	8	17	0	19	0	0	0	0	0	14	0	10.818	5.636	16	1.50524	2.11307	0.0345946	0.242942
A0A2M9V2T3	Triosephosphate isomerase (TIM) (TPI) (EC 5.3.1.1) (Triose-phosphate isomerase)	tpiA CQW34_03761 F3B27_22180 F3B32_22520 F3B44_21515	Bacteroides fragilis	251	FALSE	253	253	0	0	33	95	0	0	78	0	0	0	0	47	0	0	0	0	0	0	0	0	0	0	0	10.364	0	20.727	Inf	2.11345	0.0345623	0.242942
A0A5C2GGI6	IG c155_heavy_IGHV3-15_IGHD3-22_IGHJ4 (Fragment)		Homo sapiens (Human)	128	FALSE	223	223	0	0	0	0	0	39	19	0	41	53	0	71	0	0	0	0	0	0	0	0	0	0	0	10.636	0	21.273	Inf	2.11556	0.0343822	0.242942
A0A3C1YIP3	Formate--tetrahydrofolate ligase (EC 6.3.4.3) (Formyltetrahydrofolate synthetase) (FHS) (FTHFS)	fhs DCQ46_00940	Lachnospiraceae bacterium	556	FALSE	195	0	195	0	0	0	0	0	0	0	0	0	0	0	0	51	0	0	41	0	0	0	29	0	74	9.318	18.636	0	#NAME?	2.12049	0.0339647	0.242942
B6W3Q9	Dihydroxy-acid dehydratase (DAD) (EC 4.2.1.9)	ilvD BACDOR_04004	Bacteroides dorei DSM 17855	585	FALSE	189	0	189	0	0	0	0	0	0	0	0	0	0	0	12	0	0	0	0	42	0	79	56	0	0	8.773	17.545	0	#NAME?	2.11349	0.0345591	0.242942
A0A5C2G642	IGH c436_heavy__IGHV1-18_IGHD2-8_IGHJ5 (Fragment)		Homo sapiens (Human)	123	FALSE	96	96	0	0	0	0	0	18	9	0	15	23	0	31	0	0	0	0	0	0	0	0	0	0	0	4.545	0	9.091	Inf	2.11623	0.0343256	0.242942
A0A1Y4NF42	Methionine aminopeptidase (MAP) (MetAP) (EC 3.4.11.18) (Peptidase M)	map B5F08_06285	Anaeromassilibacillus sp. An172	250	FALSE	62	55	7	0	0	4	16	0	0	13	0	0	17	5	0	4	3	0	0	0	0	0	0	0	0	3.364	0.545	6.182	3.5025	2.12071	0.0339464	0.242942
A0A380YL47	Glycoside hydrolase 97 (EC 3.2.1.22) (Glycoside hydrolase family 97 protein)	DW701_10935 DWZ51_09325 EAJ03_10095 NCTC11155_00623	Bacteroides eggerthii	720	FALSE	39	0	39	0	0	0	0	0	0	0	0	0	0	0	3	0	0	0	0	0	0	11	0	9	16	1.955	3.909	0	#NAME?	2.11975	0.0340268	0.243149
A0A1Y4WR27	4-hydroxybutyryl-CoA dehydratase	B5E42_00145	Flavonifractor sp. An10	483	FALSE	34	2	32	0	0	0	0	0	0	0	0	2	0	0	0	0	0	0	0	10	5	3	7	7	0	1.5	2.818	0.182	-3.9542	2.11642	0.0343091	0.243149
A0A3A9DEC1	Glycyl radical protein	D7X48_00890	bacterium D16-50	841	TRUE	95	95	0	12	24	0	0	20	0	0	39	0	0	0	0	0	0	0	0	0	0	0	0	0	0	3.955	0	7.909	Inf	2.11222	0.0346672	0.243258
A0A412C276	N-acetylneuraminate lyase (EC 4.1.3.3)	DWY88_08865	Ruminococcus gnavus	305	FALSE	213	213	0	29	123	0	37	0	0	0	0	24	0	0	0	0	0	0	0	0	0	0	0	0	0	10.227	0	20.455	Inf	2.11194	0.0346915	0.243258
A0A395VKV9	SusC/RagA family TonB-linked outer membrane protein (TonB-dependent receptor)	DWZ92_08490 DXB34_00565 GAS14_08185 GAS15_09370 GAS17_09815 GAS24_09150 GAS36_08325 GAY10_05195 GAY89_09255 GAZ00_09405 GAZ74_05695 GAZ87_05635	Phocaeicola vulgatus (Bacteroides vulgatus)	1117	TRUE	869	106	763	0	0	0	0	0	41	32	5	25	0	3	23	88	0	151	58	0	128	134	139	0	42	37.727	68.636	6.818	-3.33151	2.11078	0.0347912	0.243258
A0A396BM27	Carboxypeptidase regulatory-like domain protein (SusC/RagA family TonB-linked outer membrane protein) (TonB-linked outer membrane protein, SusC/RagA family)	CK234_01248 DW105_05570 DW783_18925 DXD46_06125 EH214_01221	Phocaeicola vulgatus (Bacteroides vulgatus)	1117	FALSE	869	106	763	0	0	0	0	0	41	32	5	25	0	3	23	88	0	151	58	0	128	134	139	0	42	37.727	68.636	6.818	-3.33151	2.11078	0.0347912	0.24442
A0A139K8F9	Modulator protein (Peptidase U62) (TldD/PmbA family protein)	pmbA BHV79_13355 Bun01g_03450 DW729_09285 DW758_09330 DW831_04635 DW873_18205 DWW83_12080 DWX44_11585 DWX87_09395 DXB64_04805 DXC07_08120 DXC80_09260 DXC91_16425 EAJ11_00655 ERS852462_01885 GAO04_05405 GAP44_02365 GAP49_02375 GAP56_11595 GAQ27_00795 GAQ49_02075 GAQ70_08800 GAQ72_06755 GAQ75_14795 GAS34_04285 HMPREF2141_01901	Bacteroides uniformis	439	FALSE	136	0	136	0	0	0	0	0	0	0	0	0	0	0	0	22	0	56	15	0	43	0	0	0	0	5.864	11.727	0	#NAME?	2.11118	0.0347566	0.24442
A0A287B3W6	Peptidase S1 domain-containing protein	LOC100739735	Sus scrofa (Pig)	290	FALSE	244	52	192	0	0	0	0	0	0	0	26	26	0	0	0	8	0	35	20	12	4	44	44	25	0	9.682	15.182	4.182	-1.86014	2.1082	0.0350137	0.246423
A0A3R6S8L3	Cysteine synthase (EC 2.5.1.47)	cysK DXC26_09970	Clostridiaceae bacterium OM08-6BH	310	FALSE	115	99	16	8	35	0	0	0	12	13	0	12	0	19	0	0	0	0	16	0	0	0	0	0	0	5.318	1.545	9.091	2.55639	2.10836	0.0349999	0.247465
H0YH81	ATP synthase subunit beta (EC 7.1.2.2) (Fragment)	ATP5F1B	Homo sapiens (Human)	362	FALSE	108	106	2	0	25	40	0	0	0	31	0	0	10	0	0	0	0	0	0	0	0	0	0	2	0	4.318	0.182	8.455	5.53916	2.10457	0.0353289	0.247644
A0A414F240	GGGtGRT protein	DW795_08485	Bacteroides uniformis	336	FALSE	2202	554	1648	0	0	0	0	337	0	0	217	0	0	0	0	255	0	332	289	268	0	0	0	224	280	90.545	143.364	37.727	-1.926	2.10253	0.0355068	0.248126
A0A5C2G1A6	IGL c1715_light_IGKV1-27_IGKJ1 (Fragment)		Homo sapiens (Human)	107	TRUE	95	95	0	0	0	0	11	26	23	0	0	35	0	0	0	0	0	0	0	0	0	0	0	0	0	3.5	0	7	Inf	2.10191	0.035561	0.24813
R6ETE4	D-galactose-binding periplasmic protein (D-galactose/ D-glucose-binding protein)	BN749_00270	Firmicutes bacterium CAG:65	365	FALSE	87	0	87	0	0	0	0	0	0	0	0	0	0	0	1	0	0	0	0	13	30	16	0	0	27	4.364	8.727	0	#NAME?	2.1008	0.0356588	0.248368
B8YGC1	Regenerating islet-derived family member 3 isoform 2	REG3G	Sus scrofa (Pig)	176	FALSE	27	27	0	0	0	14	2	0	0	0	8	0	3	0	0	0	0	0	0	0	0	0	0	0	0	1.227	0	2.455	Inf	2.10047	0.0356879	0.248368
A0A1C7FKS7	Flagellin	A4U99_03110	Flavonifractor plautii (Fusobacterium plautii)	494	FALSE	211	31	180	4	0	0	0	0	0	0	17	10	0	0	6	0	0	24	0	0	50	33	57	10	0	9.318	15.909	2.727	-2.54432	2.09965	0.0357597	0.248588
A0A139KI78	Glycoside hydrolase family 97 protein	DW795_07835 DWY92_07695 GAS34_11500 HMPREF2141_00256	Bacteroides uniformis	720	FALSE	50	3	47	0	0	0	0	0	0	0	0	3	0	0	3	0	0	0	0	9	0	0	0	9	26	2.591	4.909	0.273	-4.16993	2.09943	0.0357794	0.24859
Q8N1N4	Keratin, type II cytoskeletal 78 (Cytokeratin-78) (CK-78) (Keratin-5b) (Keratin-78) (K78) (Type-II keratin Kb40)	KRT78 K5B KB40	Homo sapiens (Human)	520	FALSE	1987	416	1571	61	0	0	0	0	222	0	0	0	71	62	0	645	262	0	0	117	89	163	191	104	0	87.591	137.545	37.636	-1.86971	2.09874	0.0358397	0.24859
A0A1Q6HR62	Uncharacterized protein	BHV83_20080	Parabacteroides sp. merdae-related_45_40	104	TRUE	104	82	22	6	0	25	0	16	0	3	15	0	12	5	0	0	0	0	0	0	0	6	0	16	0	4.545	1.545	7.545	2.28758	2.09679	0.0360118	0.24859
A7AEZ0	Uncharacterized protein	PARMER_01980	Parabacteroides merdae ATCC 43184	104	TRUE	104	82	22	6	0	25	0	16	0	3	15	0	12	5	0	0	0	0	0	0	0	6	0	16	0	4.545	1.545	7.545	2.28758	2.09679	0.0360118	0.24859
K5YPE8	Uncharacterized protein	HMPREF1060_00475	Parabacteroides merdae CL03T12C32	104	TRUE	104	82	22	6	0	25	0	16	0	3	15	0	12	5	0	0	0	0	0	0	0	6	0	16	0	4.545	1.545	7.545	2.28758	2.09679	0.0360118	0.24859
R6WMR1	Uncharacterized protein	BN675_01414	Parabacteroides merdae CAG:48	104	FALSE	104	82	22	6	0	25	0	16	0	3	15	0	12	5	0	0	0	0	0	0	0	6	0	16	0	4.545	1.545	7.545	2.28758	2.09679	0.0360118	0.24859
A0A374QEX1	Uncharacterized protein	DXD65_01560	Bacteroides sp. 4_1_36	820	FALSE	59	0	59	0	0	0	0	0	0	0	0	0	0	0	0	0	0	18	0	10	19	0	0	0	12	2.682	5.364	0	#NAME?	2.09752	0.0359474	0.248831
F4GIY9	PfkB domain protein	Spico_0042	Sphaerochaeta coccoides (strain ATCC BAA-1237 / DSM 17374 / SPN1) (Spirochaeta coccoides)	346	FALSE	41	41	0	5	0	0	7	0	0	16	0	0	13	0	0	0	0	0	0	0	0	0	0	0	0	2.182	0	4.364	Inf	2.09698	0.0359953	0.248831
B8YGC0	Regenerating islet-derived family member 3 isoform 1		Sus scrofa (Pig)	176	TRUE	29	29	0	0	0	15	2	0	8	0	0	0	4	0	0	0	0	0	0	0	0	0	0	0	0	1.182	0	2.364	Inf	2.09543	0.0361326	0.248831
I3LPP9	C-type lectin domain-containing protein	LOC100624628	Sus scrofa (Pig)	173	TRUE	29	29	0	0	0	15	2	0	8	0	0	0	4	0	0	0	0	0	0	0	0	0	0	0	0	1.182	0	2.364	Inf	2.09543	0.0361326	0.24893
K7GSX9	Uncharacterized protein	LOC100624628	Sus scrofa (Pig)	176	FALSE	29	29	0	0	0	15	2	0	8	0	0	0	4	0	0	0	0	0	0	0	0	0	0	0	0	1.182	0	2.364	Inf	2.09543	0.0361326	0.24893
A0A173WDF1	Thioredoxin reductase (EC 1.8.1.9)	trxB Bun01g_36510 DW216_01960 DW729_05010 DW758_08605 DWX44_01030 DWX87_07165 DXC80_01490 EAJ11_13225 GAP44_15115	Bacteroides uniformis	316	TRUE	74	0	74	0	0	0	0	0	0	0	0	0	0	0	0	8	0	22	19	0	0	0	0	0	25	3.273	6.545	0	#NAME?	2.09045	0.036577	0.24893
A0A1Y3V7X1	Thioredoxin reductase (EC 1.8.1.9)	trxB B5G17_01945 DXD90_04305 GAQ37_10740 GAQ59_06575	Bacteroides uniformis	316	TRUE	74	0	74	0	0	0	0	0	0	0	0	0	0	0	0	8	0	22	19	0	0	0	0	0	25	3.273	6.545	0	#NAME?	2.09045	0.036577	0.24893
A0A396F5W2	Thioredoxin reductase (EC 1.8.1.9)	trxB DWY92_02335 DXB37_10610	Bacteroides uniformis	315	TRUE	74	0	74	0	0	0	0	0	0	0	0	0	0	0	0	8	0	22	19	0	0	0	0	0	25	3.273	6.545	0	#NAME?	2.09045	0.036577	0.24893
A0A3A5RH61	Thioredoxin reductase (EC 1.8.1.9)	trxB DW800_15400	Bacteroides sp. AM32-11AC	316	TRUE	74	0	74	0	0	0	0	0	0	0	0	0	0	0	0	8	0	22	19	0	0	0	0	0	25	3.273	6.545	0	#NAME?	2.09045	0.036577	0.24893
A0A3A5UFH8	Thioredoxin reductase (EC 1.8.1.9)	trxB DW699_05475	Bacteroides sp. AM26-2	316	TRUE	74	0	74	0	0	0	0	0	0	0	0	0	0	0	0	8	0	22	19	0	0	0	0	0	25	3.273	6.545	0	#NAME?	2.09045	0.036577	0.24893
A0A3A5ZHV4	Thioredoxin reductase (EC 1.8.1.9)	trxB DWY55_07505	Bacteroides sp. AF25-38AC	316	TRUE	74	0	74	0	0	0	0	0	0	0	0	0	0	0	0	8	0	22	19	0	0	0	0	0	25	3.273	6.545	0	#NAME?	2.09045	0.036577	0.24893
A0A3E4IFI8	Thioredoxin reductase (EC 1.8.1.9)	trxB DXD58_02640	Bacteroides sp. D20	315	TRUE	74	0	74	0	0	0	0	0	0	0	0	0	0	0	0	8	0	22	19	0	0	0	0	0	25	3.273	6.545	0	#NAME?	2.09045	0.036577	0.24893
A0A078R968	Dihydroxy-acid dehydratase (DAD) (EC 4.2.1.9)	ilvD M097_2531	Bacteroides vulgatus str. 3775 SL(B) 10 (iv)	585	FALSE	414	75	339	0	0	0	0	0	0	0	0	75	0	0	12	57	92	0	0	42	0	79	57	0	0	18.227	30.091	6.364	-2.2414	2.09206	0.0364331	0.24893
R5WTC8	CO-methylating acetyl-CoA synthase (EC 2.3.1.169)	BN568_00745	Blautia sp. CAG:257	708	FALSE	305	13	292	0	0	0	13	0	0	0	0	0	0	0	9	77	0	33	0	139	0	0	34	0	0	14.636	27.636	1.636	-4.078	2.09395	0.0362644	0.24893
A0A415GN72	60 kDa chaperonin (GroEL protein) (Protein Cpn60)	groL groEL DW060_05750	Prevotella stercorea	543	FALSE	299	276	23	0	70	81	67	0	0	0	0	0	0	58	0	0	0	0	0	0	23	0	0	0	0	15.682	2.455	28.909	3.558	2.09418	0.0362443	0.24893
G9XFD3	60 kDa chaperonin (GroEL protein) (Protein Cpn60)	groL groEL HMPREF9628_02253 HMPREF9630_00401	Peptoanaerobacter stomatis	540	FALSE	153	153	0	36	0	0	26	0	64	0	0	27	0	0	0	0	0	0	0	0	0	0	0	0	0	6.864	0	13.727	Inf	2.09384	0.0362743	0.24893
A0A1Y4EJU5	Beta-glucosidase (EC 3.2.1.21) (Fragment)	B5F54_16615	Anaeromassilibacillus sp. An250	1476	FALSE	83	75	8	9	0	0	0	12	0	0	31	17	6	0	0	0	0	0	6	0	0	0	0	0	2	3.773	0.727	6.818	3.22882	2.09206	0.0364336	0.24893
R9HWJ9	Thioredoxin reductase (EC 1.8.1.9)	C801_01521	Bacteroides uniformis dnLKV2	316	FALSE	74	0	74	0	0	0	0	0	0	0	0	0	0	0	0	8	0	22	19	0	0	0	0	0	25	3.273	6.545	0	#NAME?	2.09045	0.036577	0.24893
A0A0J9C5B0	N-acetylneuraminate lyase (EC 4.1.3.3)	HMPREF9470_02374	[Clostridium] citroniae WAL-19142	305	FALSE	38	0	38	0	0	0	0	0	0	0	0	0	0	0	0	0	0	12	0	0	0	6	7	0	13	1.545	3.091	0	#NAME?	2.09213	0.0364271	0.249211
A0A3E2X0A4	4Fe-4S dicluster domain-containing protein	DWX41_02945	Hungatella hathewayi	503	FALSE	24	24	0	8	0	0	4	6	0	0	0	0	6	0	0	0	0	0	0	0	0	0	0	0	0	1.409	0	2.818	Inf	2.09399	0.0362605	0.249809
A0A3E4WEA8	Acetylornithine aminotransferase (EC 2.6.1.11) (Aminotransferase class III-fold pyridoxal phosphate-dependent enzyme)	argD DWV70_17700 DXC16_19125 EH214_03634	Phocaeicola vulgatus (Bacteroides vulgatus)	374	FALSE	328	85	243	10	0	32	0	0	0	0	31	0	12	0	3	27	0	46	18	13	14	37	27	46	12	14.091	20.091	8.091	-1.31217	2.08968	0.036647	0.250044
A6L3E7	Dihydroxy-acid dehydratase (DAD) (EC 4.2.1.9)	ilvD BVU_2554	Bacteroides vulgatus (strain ATCC 8482 / DSM 1447 / JCM 5826 / NBRC 14291 / NCTC 11154)	600	FALSE	1739	1020	719	58	93	94	59	85	197	141	108	75	76	34	12	57	0	122	45	42	62	79	57	172	71	72.182	60.636	83.727	0.465514	2.08838	0.0367637	0.250414
Q15517	Corneodesmosin (S protein)	CDSN	Homo sapiens (Human)	529	FALSE	251	0	251	0	0	0	0	0	0	0	0	0	0	0	0	93	74	0	0	45	0	39	0	0	0	11.045	22.091	0	#NAME?	2.08768	0.0368271	0.250414
A0A139L7P8	L-rhamnose isomerase (EC 5.3.1.14)	rhaA F3B53_13995 F3D56_06920 F3D66_05430 F3F25_11120 HMPREF2532_02145	Bacteroides ovatus	418	FALSE	205	59	146	0	0	0	0	35	0	24	0	0	0	0	13	27	0	26	0	23	30	16	0	0	11	9.409	15.091	3.727	-2.01749	2.08643	0.0369393	0.250431
H1CED4	Uncharacterized protein	HMPREF0995_02812	Lachnospiraceae bacterium 7_1_58FAA	387	FALSE	76	15	61	0	0	0	0	0	12	0	3	0	0	0	0	17	0	0	7	16	6	15	0	0	0	3.273	5.727	0.818	-2.80735	2.08654	0.0369296	0.250431
A0A354UVA3	ABC transporter substrate-binding protein	DDY87_06770	Clostridiales bacterium	452	TRUE	50	0	50	0	0	0	0	0	0	0	0	0	0	0	0	11	0	0	0	0	17	0	15	0	7	2.364	4.727	0	#NAME?	2.08482	0.0370859	0.250431
I9UGB7	Fumarate hydratase class I (EC 4.2.1.2)	HMPREF1058_01138	Bacteroides vulgatus CL09T03C04	547	FALSE	1573	1197	376	122	186	193	0	203	0	290	0	102	101	0	0	172	0	0	0	105	0	0	99	0	0	67.545	34.273	100.818	1.55662	2.08496	0.037073	0.250431
R5D923	UDP-glucose 4-epimerase (EC 5.1.3.2)	BN560_01174	Parabacteroides johnsonii CAG:246	346	FALSE	185	153	32	28	0	0	0	52	0	32	17	0	19	5	0	0	0	0	0	0	0	0	0	32	0	8.045	2.182	13.909	2.67243	2.08559	0.0370154	0.250431
A0A5C2GGH1	IG c1213_heavy_IGHV3-11_IGHD3-22_IGHJ6 (Fragment)		Homo sapiens (Human)	128	FALSE	142	142	0	0	0	0	0	29	8	0	34	37	0	34	0	0	0	0	0	0	0	0	0	0	0	6.455	0	12.909	Inf	2.08512	0.0370583	0.251063
A0A354WRZ8	ABC transporter substrate-binding protein	DDY90_09700 DIT87_06865	Clostridiales bacterium	453	FALSE	49	0	49	0	0	0	0	0	0	0	0	0	0	0	0	0	0	0	9	0	16	0	17	0	7	2.318	4.636	0	#NAME?	2.08502	0.0370678	0.251223
Q9NPP6	Immunoglobulin heavy chain variant (Fragment)		Homo sapiens (Human)	416	FALSE	3081	3081	0	66	0	0	0	349	266	0	449	633	0	1318	0	0	0	0	0	0	0	0	0	0	0	163.5	0	327	Inf	2.08347	0.0372084	0.251223
A0A0P0M5Y6	Glutamate dehydrogenase	BvMPK_3960 DW105_01880 DWX04_16035	Phocaeicola vulgatus (Bacteroides vulgatus)	444	TRUE	2623	1791	832	78	202	134	65	276	467	0	291	197	0	81	0	0	0	223	91	149	99	0	118	152	0	101.545	67.273	135.818	1.01358	1.97608	0.048146	0.251223
A0A069SIV5	Phosphoglucosamine mutase (EC 5.4.2.10)	glmM M099_1685	Bacteroides vulgatus str. 3975 RP4	462	TRUE	1572	704	868	42	76	48	48	103	157	87	0	84	40	19	34	65	123	134	60	65	25	107	86	116	53	65.727	75.273	56.182	-0.422024	2.01422	0.0439865	0.251223
A0A1Q6JMN3	Phosphoglucosamine mutase	BHV80_02240	Phocaeicola vulgatus (Bacteroides vulgatus)	462	TRUE	1572	704	868	42	76	48	48	103	157	87	0	84	40	19	34	65	123	134	60	65	25	107	86	116	53	65.727	75.273	56.182	-0.422024	2.01422	0.0439865	0.251223
A0A3A5TBW0	Phosphoglucosamine mutase (EC 5.4.2.10)	glmM DW710_08305	Bacteroides sp. AM27-13	462	TRUE	1572	704	868	42	76	48	48	103	157	87	0	84	40	19	34	65	123	134	60	65	25	107	86	116	53	65.727	75.273	56.182	-0.422024	2.01422	0.0439865	0.251223
A6KWH0	Phosphoglucomutase/phosphomannomutase	BVU_0046	Bacteroides vulgatus (strain ATCC 8482 / DSM 1447 / JCM 5826 / NBRC 14291 / NCTC 11154)	462	TRUE	1572	704	868	42	76	48	48	103	157	87	0	84	40	19	34	65	123	134	60	65	25	107	86	116	53	65.727	75.273	56.182	-0.422024	2.01422	0.0439865	0.251223
C6Z2Z6	Phosphoglucosamine mutase (EC 5.4.2.10)	glmM BSFG_01402	Bacteroides sp. 4_3_47FAA	462	TRUE	1572	704	868	42	76	48	48	103	157	87	0	84	40	19	34	65	123	134	60	65	25	107	86	116	53	65.727	75.273	56.182	-0.422024	2.01422	0.0439865	0.251223
A0A024R6C0	Epididymal secretory protein E1 (NPC intracellular cholesterol transporter 2)	NPC2 hCG_21712	Homo sapiens (Human)	151	TRUE	1174	939	235	0	0	0	139	0	168	164	210	0	125	133	11	0	0	0	0	44	64	0	0	0	116	56.727	25.545	87.909	1.78295	2.03736	0.0416141	0.251223
J3KMY5	Epididymal secretory protein E1 (NPC intracellular cholesterol transporter 2)	NPC2	Homo sapiens (Human)	148	TRUE	1174	939	235	0	0	0	139	0	168	164	210	0	125	133	11	0	0	0	0	44	64	0	0	0	116	56.727	25.545	87.909	1.78295	2.03736	0.0416141	0.251223
A0A3E4ZXC8	Phosphoserine aminotransferase (EC 2.6.1.52) (Phosphohydroxythreonine aminotransferase) (PSAT)	serC DW030_17210 DW191_10500 DW828_09300 DW986_01805 DWX56_16850 DWZ81_05090 EAJ15_17650 GMD72_10115 GMD74_17405 GMD76_12505 GMD80_07550 GME03_06800	Parabacteroides merdae	355	TRUE	1164	890	274	139	0	201	0	151	0	29	195	24	115	36	19	65	0	0	0	0	27	42	0	65	56	56.409	27.182	85.636	1.65558	1.99743	0.0457782	0.251223
A0A3R6A817	Phosphoserine aminotransferase (EC 2.6.1.52) (Phosphohydroxythreonine aminotransferase) (PSAT)	serC GME01_15250	Parabacteroides merdae	355	TRUE	1164	890	274	139	0	201	0	151	0	29	195	24	115	36	19	65	0	0	0	0	27	42	0	65	56	56.409	27.182	85.636	1.65558	1.99743	0.0457782	0.251223
A7AKW2	Phosphoserine aminotransferase (EC 2.6.1.52) (Phosphohydroxythreonine aminotransferase) (PSAT)	serC PARMER_04085	Parabacteroides merdae ATCC 43184	355	TRUE	1164	890	274	139	0	201	0	151	0	29	195	24	115	36	19	65	0	0	0	0	27	42	0	65	56	56.409	27.182	85.636	1.65558	1.99743	0.0457782	0.251223
K5ZSN2	Phosphoserine aminotransferase (EC 2.6.1.52) (Phosphohydroxythreonine aminotransferase) (PSAT)	serC HMPREF1060_03978	Parabacteroides merdae CL03T12C32	355	TRUE	1164	890	274	139	0	201	0	151	0	29	195	24	115	36	19	65	0	0	0	0	27	42	0	65	56	56.409	27.182	85.636	1.65558	1.99743	0.0457782	0.251223
A0A396BKR4	Aldose 1-epimerase (EC 5.1.3.3)	DW105_15335 DW783_14360 DWZ06_10800 DXD46_00510 GAS74_02950 GAS94_04220 GAS96_05335 GAY10_03825 GAZ74_04280 GAZ87_04700	Phocaeicola vulgatus (Bacteroides vulgatus)	364	TRUE	696	219	477	21	0	45	14	0	0	60	64	0	0	15	18	38	37	66	33	49	60	0	84	92	0	30.636	41.818	19.455	-1.10402	1.94948	0.0512384	0.251223
A0A174S620	RagB/SusD domain-containing protein (RagB/SusD family nutrient uptake outer membrane protein) (Starch-binding associating with outer membrane) (SusD family protein)	CK234_00849 DW105_09575 DW783_04410 DW869_02095 DWV70_11140 DWW27_18505 DWX35_21720 DWX60_18840 DWY53_09305 DWZ06_11130 DWZ36_20550 DWZ72_10650 DXB34_05695 DXC16_24525 DXC44_00565 DXD33_09120 DXD46_22520 EH214_04188 ERS852457_01360 ERS852556_01352 GAS14_20580 GAS15_21785 GAS17_20630 GAS24_21710 GAS36_21345 GAS74_07715 GAS94_03210 GAS96_03225 GAX98_22815 GAY83_05570 GAY89_06165 GAZ00_19225 GAZ06_1…	Phocaeicola vulgatus (Bacteroides vulgatus)	491	TRUE	656	521	135	0	12	2	27	85	198	0	45	77	47	28	17	15	0	0	6	0	10	19	0	68	0	26.182	13.273	39.091	1.55837	2.04486	0.0408682	0.251223
C6Z6B9	Tetratricopeptide repeat protein	BSFG_02575	Bacteroides sp. 4_3_47FAA	491	TRUE	656	521	135	0	12	2	27	85	198	0	45	77	47	28	17	15	0	0	6	0	10	19	0	68	0	26.182	13.273	39.091	1.55837	2.04486	0.0408682	0.251223
A0A4X1UEC7	Uncharacterized protein	ACTG1	Sus scrofa (Pig)	375	TRUE	557	62	495	0	0	62	0	0	0	0	0	0	0	0	0	0	0	0	0	119	0	0	150	109	117	23.455	41.909	5	-3.06726	1.96259	0.0496938	0.251223
A0A1Q6GJ63	Phosphoribosylaminoimidazole-succinocarboxamide synthase (EC 6.3.2.6) (SAICAR synthetase)	purC DW035_04780 DW204_01220 DW653_09475 DW789_14010 DWY14_14680 DWZ34_03475 DXB87_16750 DXC17_15910 DXD04_15310	Phocaeicola plebeius	315	TRUE	543	55	488	0	0	0	55	0	0	0	0	0	0	0	0	51	89	143	0	0	72	133	0	0	0	23	39.182	6.818	-2.52273	1.973	0.0484957	0.251223
B5D0Y8	Phosphoribosylaminoimidazole-succinocarboxamide synthase (EC 6.3.2.6) (SAICAR synthetase)	purC BACPLE_02665	Bacteroides plebeius (strain DSM 17135 / JCM 12973 / M2)	315	TRUE	543	55	488	0	0	0	55	0	0	0	0	0	0	0	0	51	89	143	0	0	72	133	0	0	0	23	39.182	6.818	-2.52273	1.973	0.0484957	0.251223
A0A3A6A5N5	DNA-directed RNA polymerase subunit beta (RNAP subunit beta) (EC 2.7.7.6) (RNA polymerase subunit beta) (Transcriptase subunit beta)	rpoB DWY42_01240	Bacteroides sp. AF25-18	1270	TRUE	511	511	0	31	291	0	0	0	75	114	0	0	0	0	0	0	0	0	0	0	0	0	0	0	0	18.773	0	37.545	Inf	1.96907	0.0489455	0.251223
A0A3C0CBN5	Elongation factor Ts (EF-Ts)	tsf DCL91_00535 DW060_10085	Prevotella stercorea	331	TRUE	508	432	76	16	32	85	187	51	0	0	0	0	0	61	0	12	0	0	30	10	24	0	0	0	0	27.409	7.636	47.182	2.62727	1.98775	0.0468395	0.251223
A0A174C4C7	Putative outer membrane protein (RagB/SusD family nutrient uptake outer membrane protein) (Starch-binding associating with outer membrane)	DWZ06_08975 DXD46_07975 ERS852457_01318 GAY10_00580 GAZ74_00580 GAZ87_00580 SAMN04487923_101223	Phocaeicola vulgatus (Bacteroides vulgatus)	517	TRUE	506	360	146	16	44	0	0	44	114	0	56	48	23	15	0	0	0	0	15	26	0	0	41	64	0	19.318	11.364	27.273	1.26303	1.92871	0.0537664	0.251223
A0A1C5QCP3	60 kDa chaperonin (GroEL protein) (Protein Cpn60)	groL groEL SAMEA3545337_01497	uncultured Clostridium sp.	541	TRUE	438	438	0	108	0	0	0	0	198	54	0	0	0	78	0	0	0	0	0	0	0	0	0	0	0	19.909	0	39.818	Inf	1.94405	0.0518895	0.251223
A0A023Z2J9	Phosphoglycerate kinase (EC 2.7.2.3)	pgk ECRM12581_18725	Escherichia coli O145:H28 str. RM12581	387	TRUE	414	103	311	23	22	0	9	0	0	16	0	24	0	9	9	40	101	24	36	0	0	0	34	19	48	19	27.455	10.545	-1.38042	2.01372	0.0440393	0.251223
A0A3D8XF30	Phosphoglycerate kinase (EC 2.7.2.3)	pgk DBP23_17070	Enterobacter sp. EC-NT1	387	TRUE	414	103	311	23	22	0	9	0	0	16	0	24	0	9	9	40	101	24	36	0	0	0	34	19	48	19	27.455	10.545	-1.38042	2.01372	0.0440393	0.251223
A0A3R6DHQ4	TonB-dependent receptor	DW191_10480 DW986_01825	Parabacteroides merdae	1005	TRUE	356	280	76	53	53	63	0	43	0	0	0	0	54	14	0	0	0	0	0	0	40	0	0	36	0	17.727	6.636	28.818	2.11851	2.0191	0.0434773	0.251223
A0A3A5RAF2	DUF4301 family protein	DW947_07385	Bacteroides sp. AM44-19	505	TRUE	337	47	290	0	0	0	0	0	0	0	0	47	0	0	28	0	0	77	0	0	53	0	0	0	132	17.318	30.636	4	-2.93717	1.95718	0.050326	0.251223
A6KXD9	3-oxoacyl-[acyl-carrier-protein] reductase (EC 1.1.1.100)	BVU_0384	Bacteroides vulgatus (strain ATCC 8482 / DSM 1447 / JCM 5826 / NBRC 14291 / NCTC 11154)	248	TRUE	334	289	45	38	57	70	0	32	18	74	0	0	0	0	0	29	0	0	0	0	9	7	0	0	0	13.773	4.364	23.182	2.40939	1.97666	0.04808	0.251223
A0A0M1VYQ4	Transcriptional regulatory protein rprY	BSBG_00444	Bacteroides sp. 9_1_42FAA	232	TRUE	313	224	89	26	50	0	0	14	27	55	29	12	8	3	3	0	0	14	0	3	5	10	24	25	5	12.636	7.273	18	1.30743	1.99247	0.0463193	0.251223
A0A417BE14	Class II fructose-1,6-bisphosphate aldolase (EC 4.1.2.13)	fba DW928_11650	Firmicutes bacterium AM43-11BH	288	TRUE	313	313	0	67	0	0	0	0	0	65	152	29	0	0	0	0	0	0	0	0	0	0	0	0	0	14.182	0	28.364	Inf	1.95217	0.0509176	0.251223
A0A139JSL0	Carbohydrate-binding protein (F5/8 type C domain protein) (Putative binding domain-containing protein, N-terminal) (Putative lipoprotein)	DW011_06505 DXA83_16730 ERS852511_03599 GAN99_10890 HMPREF2534_05010 SAMN02910322_01591	Bacteroides thetaiotaomicron	857	TRUE	298	22	276	0	0	0	0	0	0	0	22	0	0	0	0	0	0	110	87	0	21	21	0	23	14	12.136	22.545	1.727	-3.70627	2.07678	0.0378218	0.251223
A0A372V0J9	Carbohydrate-binding protein	DW640_00930	Bacteroides sp. AM23-12	857	TRUE	298	22	276	0	0	0	0	0	0	0	22	0	0	0	0	0	0	110	87	0	21	21	0	23	14	12.136	22.545	1.727	-3.70627	2.07678	0.0378218	0.251223
Q89ZX7	Peptidase M60 domain-containing protein	BT_4244	Bacteroides thetaiotaomicron (strain ATCC 29148 / DSM 2079 / NCTC 10582 / E50 / VPI-5482)	857	TRUE	298	22	276	0	0	0	0	0	0	0	22	0	0	0	0	0	0	110	87	0	21	21	0	23	14	12.136	22.545	1.727	-3.70627	2.07678	0.0378218	0.251223
A0A174H9F0	Rubrerythrin (EC 1.11.1.1)	rbr3A ERS852470_03093	Clostridium disporicum	180	TRUE	291	20	271	0	0	0	0	0	20	0	0	0	0	0	48	0	95	0	0	69	0	59	0	0	0	15.5	30.091	0.909	-5.04876	2.07102	0.0383573	0.251223
A0A029IIP3	Elongation factor G (EF-G)	fusA AC93_3564	Escherichia coli 2-005-03_S4_C2	704	TRUE	276	10	266	0	0	0	0	0	0	10	0	0	0	0	0	59	134	19	44	0	0	10	0	0	0	11.318	22	0.636	-5.11151	1.93361	0.0531607	0.251223
A0A3D8XKL3	Elongation factor G (EF-G)	fusA DBP23_08640	Enterobacter sp. EC-NT1	704	TRUE	276	10	266	0	0	0	0	0	0	10	0	0	0	0	0	59	134	19	44	0	0	10	0	0	0	11.318	22	0.636	-5.11151	1.93361	0.0531607	0.251223
L3C351	Elongation factor G (EF-G)	fusA A13W_02527	Escherichia coli KTE193	704	TRUE	276	10	266	0	0	0	0	0	0	10	0	0	0	0	0	59	134	19	44	0	0	10	0	0	0	11.318	22	0.636	-5.11151	1.93361	0.0531607	0.251223
U9Y1U4	Elongation factor G (EF-G)	fusA HMPREF1589_02991	Escherichia coli 113290	704	TRUE	276	10	266	0	0	0	0	0	0	10	0	0	0	0	0	59	134	19	44	0	0	10	0	0	0	11.318	22	0.636	-5.11151	1.93361	0.0531607	0.251223
A0A3A5SSJ9	Bifunctional dihydroorotate dehydrogenase B NAD binding subunit/NADPH-dependent glutamate synthase	DW777_09575	Bacteroides sp. AM30-16	768	TRUE	253	61	192	0	0	0	0	0	61	0	0	0	0	0	0	48	79	30	0	0	0	16	0	19	0	8.909	15	2.818	-2.41213	1.97672	0.0480738	0.251223
A0A069SBT4	Peptidase Do family protein (EC 3.4.21.-)	M099_4163	Bacteroides vulgatus str. 3975 RP4	507	TRUE	240	225	15	0	42	0	0	0	121	0	32	30	0	0	0	0	0	0	0	0	0	0	15	0	0	7.455	1.091	13.818	3.66297	2.00516	0.0449458	0.251223
A0A174IV03	Deoxyribonuclease HsdR (Do family serine endopeptidase) (Do/DeqQ family serine protease) (Putative DegP-like periplasmic serine endoprotease) (Serine protease) (EC 3.4.21.107)	mucD BHV80_07180 CK234_00101 DW105_01275 DW193_08480 DW783_02525 DW869_01570 DWV70_01755 DWW27_04990 DWX35_07750 DWX60_02050 DWY53_03900 DWZ36_03155 DWZ72_17425 DWZ92_04705 DXB34_07725 DXC16_14920 DXC44_13040 DXD33_11360 DXD46_14945 EH214_00343 ERS852457_00189 ERS852509_00421 ERS852556_02403 F9Z96_06575 GAS14_02050 GAS15_02190 GAS17_03115 GAS24_02850 GAS36_03025 GAS47_17090 GAS69_04345 GAS74_1923…	Phocaeicola vulgatus (Bacteroides vulgatus)	507	TRUE	240	225	15	0	42	0	0	0	121	0	32	30	0	0	0	0	0	0	0	0	0	0	15	0	0	7.455	1.091	13.818	3.66297	2.00516	0.0449458	0.251223
A0A412AJA3	Do family serine endopeptidase	DWZ06_07095	Phocaeicola vulgatus (Bacteroides vulgatus)	507	TRUE	240	225	15	0	42	0	0	0	121	0	32	30	0	0	0	0	0	0	0	0	0	0	15	0	0	7.455	1.091	13.818	3.66297	2.00516	0.0449458	0.251223
A0A5C6LG88	Do family serine endopeptidase	FR997_06730 FSA04_01285	Phocaeicola dorei	507	TRUE	240	225	15	0	42	0	0	0	121	0	32	30	0	0	0	0	0	0	0	0	0	0	15	0	0	7.455	1.091	13.818	3.66297	2.00516	0.0449458	0.251223
A6L3X3	Serine protease	BVU_2737	Bacteroides vulgatus (strain ATCC 8482 / DSM 1447 / JCM 5826 / NBRC 14291 / NCTC 11154)	507	TRUE	240	225	15	0	42	0	0	0	121	0	32	30	0	0	0	0	0	0	0	0	0	0	15	0	0	7.455	1.091	13.818	3.66297	2.00516	0.0449458	0.251223
C6Z7H7	Putative serine protease MucD	BSFG_02983	Bacteroides sp. 4_3_47FAA	507	TRUE	240	225	15	0	42	0	0	0	121	0	32	30	0	0	0	0	0	0	0	0	0	0	15	0	0	7.455	1.091	13.818	3.66297	2.00516	0.0449458	0.251223
A0A415BGN8	Chaperone protein ClpB	clpB DW150_21245	Phocaeicola vulgatus (Bacteroides vulgatus)	862	TRUE	235	182	53	10	0	34	0	0	88	0	16	23	0	11	0	0	11	5	2	2	2	6	6	19	0	8.409	3.818	13	1.76755	1.99071	0.0465128	0.251223
B6VVM8	Chaperone protein ClpB	clpB BACDOR_01336	Bacteroides dorei DSM 17855	862	TRUE	235	182	53	10	0	34	0	0	88	0	16	23	0	11	0	0	11	5	2	2	2	6	6	19	0	8.409	3.818	13	1.76755	1.99071	0.0465128	0.251223
A0A174U430	Protein translocase subunit SecA	secA BHV80_18565 CK234_03437 DW869_17125 DW935_09645 DWX60_09145 DWZ72_10150 DWZ92_12975 DXB34_12875 DXC44_02900 DXD33_09285 ERS852457_00050 ERS852509_00702 ERS852556_01972 F9Z96_11125 GAS14_06710 GAS15_07505 GAS17_01870 GAS24_07245 GAS36_00690 GAS47_18430 GAS74_10305 GAS94_09105 GAS96_10855 GAX98_08210 GAY89_10030 GAZ00_09630 GAZ06_08410 GAZ09_08240 GAZ65_21630 NCTC10583_01023 VIC01_03025	Phocaeicola vulgatus (Bacteroides vulgatus)	1098	TRUE	225	225	0	10	112	0	31	0	0	72	0	0	0	0	0	0	0	0	0	0	0	0	0	0	0	9.227	0	18.455	Inf	1.96354	0.049584	0.251223
A0A139KZX8	L-fucose isomerase (FucIase) (EC 5.3.1.25) (6-deoxy-L-galactose isomerase)	fucI DW011_10130 DWY18_11245 GAN67_08360 GAN98_07620 GAN99_13895 HMPREF2534_00505	Bacteroides thetaiotaomicron	591	TRUE	224	0	224	0	0	0	0	0	0	0	0	0	0	0	0	0	0	0	88	0	44	0	0	59	33	10.318	20.636	0	#NAME?	2.07704	0.0377976	0.251223
A0A174ARR5	Adenylosuccinate synthetase (AMPSase) (AdSS) (EC 6.3.4.4) (IMP--aspartate ligase)	purA EP145_17980 ERS852510_01117 ERS852554_02370 GAO04_02745 GAP49_12445	Bacteroides uniformis	423	TRUE	222	0	222	0	0	0	0	0	0	0	0	0	0	0	0	46	0	0	46	57	73	0	0	0	0	11.091	22.182	0	#NAME?	2.06306	0.0391066	0.251223
A0A3A6KLY3	Adenylosuccinate synthetase (AMPSase) (AdSS) (EC 6.3.4.4) (IMP--aspartate ligase)	purA DWZ80_10460	Bacteroides sp. AF35-22	423	TRUE	222	0	222	0	0	0	0	0	0	0	0	0	0	0	0	46	0	0	46	57	73	0	0	0	0	11.091	22.182	0	#NAME?	2.06306	0.0391066	0.251223
A0A015SKX9	Triosephosphate isomerase (TIM) (TPI) (EC 5.3.1.1) (Triose-phosphate isomerase)	tpiA M124_3369	Bacteroides fragilis str. 3988T(B)14	251	TRUE	215	215	0	0	33	95	40	0	0	0	0	0	0	47	0	0	0	0	0	0	0	0	0	0	0	11.136	0	22.273	Inf	1.96152	0.0498188	0.251223
A0A069SNL5	Uncharacterized protein	M099_0376	Bacteroides vulgatus str. 3975 RP4	228	TRUE	213	193	20	0	35	0	0	12	115	23	0	4	0	4	0	1	0	5	0	0	0	5	2	7	0	6.318	1.455	11.182	2.94251	1.92624	0.0540747	0.251223
A0A078R2N3	Uncharacterized protein	M097_2807	Bacteroides vulgatus str. 3775 SL(B) 10 (iv)	228	TRUE	213	193	20	0	35	0	0	12	115	23	0	4	0	4	0	1	0	5	0	0	0	5	2	7	0	6.318	1.455	11.182	2.94251	1.92624	0.0540747	0.251223
A0A0P0LHB3	Uncharacterized protein	BHV80_16465 BvMPK_1126 CK234_00579 DW105_05240 DW193_15175 DW783_07535 DW869_05435 DW935_05525 DWV70_03020 DWW27_09900 DWX04_00895 DWX35_13545 DWX60_15405 DWY53_05975 DWZ06_18235 DWZ36_07790 DWZ72_10950 DWZ92_07735 DXA04_16205 DXB34_04280 DXC16_18850 DXC44_00935 DXD33_11600 DXD46_03185 EH214_03643 ERS852457_00304 ERS852509_01599 ERS852556_02112 F9Z96_08275 GAS14_07530 GAS15_08405 GAS17_08260 GAS2…	Phocaeicola vulgatus (Bacteroides vulgatus)	228	TRUE	213	193	20	0	35	0	0	12	115	23	0	4	0	4	0	1	0	5	0	0	0	5	2	7	0	6.318	1.455	11.182	2.94251	1.92624	0.0540747	0.251223
A0A3A5SPN6	Uncharacterized protein	DW710_14225	Bacteroides sp. AM27-13	228	TRUE	213	193	20	0	35	0	0	12	115	23	0	4	0	4	0	1	0	5	0	0	0	5	2	7	0	6.318	1.455	11.182	2.94251	1.92624	0.0540747	0.251223
A0A5C6L8H9	Uncharacterized protein	FR997_08285 FSA04_08320	Phocaeicola dorei	228	TRUE	213	193	20	0	35	0	0	12	115	23	0	4	0	4	0	1	0	5	0	0	0	5	2	7	0	6.318	1.455	11.182	2.94251	1.92624	0.0540747	0.251223
A6L1L6	Uncharacterized protein	BVU_1906	Bacteroides vulgatus (strain ATCC 8482 / DSM 1447 / JCM 5826 / NBRC 14291 / NCTC 11154)	228	TRUE	213	193	20	0	35	0	0	12	115	23	0	4	0	4	0	1	0	5	0	0	0	5	2	7	0	6.318	1.455	11.182	2.94251	1.92624	0.0540747	0.251223
C6Z4P8	Uncharacterized protein	BSFG_02059	Bacteroides sp. 4_3_47FAA	228	TRUE	213	193	20	0	35	0	0	12	115	23	0	4	0	4	0	1	0	5	0	0	0	5	2	7	0	6.318	1.455	11.182	2.94251	1.92624	0.0540747	0.251223
D4VCA6	Uncharacterized protein	CUU_1448	Bacteroides vulgatus PC510	228	TRUE	213	193	20	0	35	0	0	12	115	23	0	4	0	4	0	1	0	5	0	0	0	5	2	7	0	6.318	1.455	11.182	2.94251	1.92624	0.0540747	0.251223
A0A1Y4LIT3	Acyl-CoA dehydrogenase	B5F19_06235	Pseudoflavonifractor sp. An184	380	TRUE	209	22	187	0	0	0	0	0	0	0	22	0	0	0	0	41	31	70	0	0	0	0	45	0	0	7.955	14.182	1.727	-3.03747	1.94328	0.0519826	0.251223
A0A351E0B7	Sugar phosphate isomerase/epimerase (TIM barrel protein)	DW030_12700 DW191_08760 DW828_07095 DW986_03590 DWX56_15635 DWZ81_13750 EAJ15_05560 GMD72_14795 GMD76_10705 GMD80_12100 GME01_12020 GME03_08950	Parabacteroides merdae	313	TRUE	194	161	33	39	0	59	0	10	0	0	23	0	22	8	0	0	0	0	0	0	0	10	0	7	16	10	2.909	17.091	2.55459	2.03631	0.0417191	0.251223
A7AAP6	Tat pathway signal sequence domain protein	PARMER_00449	Parabacteroides merdae ATCC 43184	313	TRUE	194	161	33	39	0	59	0	10	0	0	23	0	22	8	0	0	0	0	0	0	0	10	0	7	16	10	2.909	17.091	2.55459	2.03631	0.0417191	0.251223
A0A373J8G8	Ketol-acid reductoisomerase (NADP(+)) (KARI) (EC 1.1.1.86) (Acetohydroxy-acid isomeroreductase) (AHIR) (Alpha-keto-beta-hydroxylacyl reductoisomerase)	ilvC DW128_02335	Firmicutes bacterium AM10-47	337	TRUE	191	191	0	0	56	0	0	80	0	27	0	0	0	28	0	0	0	0	0	0	0	0	0	0	0	7.591	0	15.182	Inf	1.92888	0.0537456	0.251223
A0A3A9IJI7	Beta-galactosidase (EC 3.2.1.23) (Lactase)	D7Y41_16010	Anaerotruncus sp. 1XD22-93	2070	TRUE	186	186	0	0	0	0	0	0	26	0	93	46	21	0	0	0	0	0	0	0	0	0	0	0	0	7.545	0	15.091	Inf	1.96049	0.0499391	0.251223
A0A1Y3RDT9	ANT(9) family aminoglycoside nucleotidyltransferase	B5G42_11310	Flavonifractor sp. An91	258	TRUE	184	158	26	5	25	13	51	11	0	50	0	0	0	3	0	14	0	0	12	0	0	0	0	0	0	8.455	2.545	14.364	2.49643	1.9884	0.0467672	0.251223
A0A3A6I1H5	Glycerol kinase (EC 2.7.1.30) (ATP:glycerol 3-phosphotransferase) (Glycerokinase) (GK)	glpK DXC92_11280	Clostridiales bacterium TF09-2AC	498	TRUE	180	0	180	0	0	0	0	0	0	0	0	0	0	0	0	26	0	70	17	67	0	0	0	0	0	7.545	15.091	0	#NAME?	2.03571	0.041779	0.251223
A0A3E2WLL1	Glycerol kinase (EC 2.7.1.30) (ATP:glycerol 3-phosphotransferase) (Glycerokinase) (GK)	glpK DWX59_11110	Enterocloster aldensis	498	TRUE	180	0	180	0	0	0	0	0	0	0	0	0	0	0	0	26	0	70	17	67	0	0	0	0	0	7.545	15.091	0	#NAME?	2.03571	0.041779	0.251223
A0A354HN69	Ketol-acid reductoisomerase (NADP(+)) (KARI) (EC 1.1.1.86) (Acetohydroxy-acid isomeroreductase) (AHIR) (Alpha-keto-beta-hydroxylacyl reductoisomerase)	ilvC DCR76_05575	Ruminococcaceae bacterium	339	TRUE	179	179	0	19	55	0	0	0	0	23	82	0	0	0	0	0	0	0	0	0	0	0	0	0	0	7.455	0	14.909	Inf	2.02076	0.0433047	0.251223
D4VAY6	DNA gyrase subunit A (EC 5.6.2.2)	gyrA CUU_3871	Bacteroides vulgatus PC510	855	TRUE	175	150	25	5	77	0	2	17	0	28	15	0	6	0	0	0	9	3	13	0	0	0	0	0	0	6.955	2.091	11.818	2.49881	1.96569	0.0493341	0.251223
A0A2X5EMH0	Chaperone protein DnaK (HSP70) (Heat shock 70 kDa protein) (Heat shock protein 70)	dnaK_2 dnaK SAMEA3472044_03788 SAMEA3753097_03553	Escherichia coli	638	TRUE	174	12	162	0	0	0	0	0	0	0	0	12	0	0	0	82	0	0	0	0	0	21	26	0	33	8.045	15.091	1	-3.91561	2.01644	0.0437542	0.251223
A0A395USX9	DNA gyrase subunit A (EC 5.6.2.2)	gyrA DWY53_07460	Phocaeicola vulgatus (Bacteroides vulgatus)	855	TRUE	174	149	25	5	0	0	2	17	76	28	15	0	6	0	0	0	9	3	13	0	0	0	0	0	0	5.682	2.091	9.273	2.14886	2.05052	0.040314	0.251223
A0A5C6KVW0	TonB-dependent receptor	FSA04_19925	Phocaeicola dorei	1073	TRUE	174	163	11	0	26	0	0	18	41	71	0	7	0	0	0	0	0	0	0	11	0	0	0	0	0	5.5	1.091	9.909	3.18322	1.95352	0.0507581	0.251223
B6VXM9	Uncharacterized protein	BACDOR_02116	Bacteroides dorei DSM 17855	1073	TRUE	174	163	11	0	26	0	0	18	41	71	0	7	0	0	0	0	0	0	0	11	0	0	0	0	0	5.5	1.091	9.909	3.18322	1.95352	0.0507581	0.251223
A0A5C6K9D4	GatB/YqeY domain-containing protein	FR997_13965 FSA04_17910	Phocaeicola dorei	149	TRUE	173	137	36	5	20	23	16	24	11	38	0	0	0	0	0	8	14	0	14	0	0	0	0	0	0	6.864	3.273	10.455	1.67557	1.99665	0.0458635	0.251223
A6L066	Uncharacterized protein	BVU_1392	Bacteroides vulgatus (strain ATCC 8482 / DSM 1447 / JCM 5826 / NBRC 14291 / NCTC 11154)	149	TRUE	173	137	36	5	20	23	16	24	11	38	0	0	0	0	0	8	14	0	14	0	0	0	0	0	0	6.864	3.273	10.455	1.67557	1.99665	0.0458635	0.251223
A0A1Y3ZGY4	Thiol peroxidase (Tpx) (EC 1.11.1.24) (Peroxiredoxin tpx) (Prx) (Thioredoxin peroxidase) (Thioredoxin-dependent peroxiredoxin)	tpx B5F96_07280	Parabacteroides johnsonii	167	TRUE	170	154	16	37	0	47	0	52	0	0	0	0	0	18	0	0	0	0	0	0	0	0	0	0	16	8.364	1.636	15.091	3.20511	1.94981	0.0511984	0.251223
A0A3R6C6L3	Thiol peroxidase (Tpx) (EC 1.11.1.24) (Peroxiredoxin tpx) (Prx) (Thioredoxin peroxidase) (Thioredoxin-dependent peroxiredoxin)	tpx DW030_07700 DW191_10165 DW828_11170 DW986_16525 DWX56_07430 DWZ81_04760 EAJ15_15705 GMD72_03530 GMD74_17450 GMD76_13320 GMD80_10565 GME01_07765 GME03_06465	Parabacteroides merdae	167	TRUE	170	154	16	37	0	47	0	52	0	0	0	0	0	18	0	0	0	0	0	0	0	0	0	0	16	8.364	1.636	15.091	3.20511	1.94981	0.0511984	0.251223
A7AL62	Thiol peroxidase (Tpx) (EC 1.11.1.24) (Peroxiredoxin tpx) (Prx) (Thioredoxin peroxidase) (Thioredoxin-dependent peroxiredoxin)	tpx PARMER_04186	Parabacteroides merdae ATCC 43184	167	TRUE	170	154	16	37	0	47	0	52	0	0	0	0	0	18	0	0	0	0	0	0	0	0	0	0	16	8.364	1.636	15.091	3.20511	1.94981	0.0511984	0.251223
A0A174VYY9	Cell envelope biogenesis protein OmpA (Major outer membrane protein OmpA)	DW758_19050 DWW83_21130 DXC80_17025 ERS852510_04189	Bacteroides uniformis	379	TRUE	168	43	125	0	0	0	0	26	0	0	0	17	0	0	2	4	7	35	9	7	25	0	0	0	36	7.273	11.455	3.091	-1.88982	1.9544	0.0506544	0.251223
A0A076ISN0	Meso-diaminopimelate D-dehydrogenase (DAPDH) (Meso-DAP dehydrogenase) (EC 1.4.1.16)	B5F00_15385 DWW04_18720 DXA69_19475 E1I72_03370 E1I98_15965 E1J02_22920 E1J03_02205 E1J06_01985 EAJ02_19140 F2Y44_17730 F2Y51_19085 F2Y58_19715 F2Y61_19490 F2Y96_17525 F2Z07_16165	Phocaeicola dorei	299	TRUE	158	36	122	0	0	0	0	0	0	36	0	0	0	0	11	0	37	0	0	0	0	24	0	31	19	6.773	11.273	2.273	-2.31034	1.94716	0.051516	0.251223
A0A372XWC4	Meso-diaminopimelate D-dehydrogenase (DAPDH) (Meso-DAP dehydrogenase) (EC 1.4.1.16)	DW230_18335	Bacteroides sp. AM18-9	299	TRUE	158	36	122	0	0	0	0	0	0	36	0	0	0	0	11	0	37	0	0	0	0	24	0	31	19	6.773	11.273	2.273	-2.31034	1.94716	0.051516	0.251223
A0A3A5ZG44	Meso-diaminopimelate D-dehydrogenase (DAPDH) (Meso-DAP dehydrogenase) (EC 1.4.1.16)	DWY42_17525	Bacteroides sp. AF25-18	299	TRUE	158	36	122	0	0	0	0	0	0	36	0	0	0	0	11	0	37	0	0	0	0	24	0	31	19	6.773	11.273	2.273	-2.31034	1.94716	0.051516	0.251223
C3RG45	Meso-diaminopimelate D-dehydrogenase (DAPDH) (Meso-DAP dehydrogenase) (EC 1.4.1.16)	BSEG_04145	Bacteroides dorei 5_1_36/D4	299	TRUE	158	36	122	0	0	0	0	0	0	36	0	0	0	0	11	0	37	0	0	0	0	24	0	31	19	6.773	11.273	2.273	-2.31034	1.94716	0.051516	0.251223
D1KA52	Meso-diaminopimelate D-dehydrogenase (DAPDH) (Meso-DAP dehydrogenase) (EC 1.4.1.16)	HMPREF0105_4494	Bacteroides sp. 3_1_33FAA	299	TRUE	158	36	122	0	0	0	0	0	0	36	0	0	0	0	11	0	37	0	0	0	0	24	0	31	19	6.773	11.273	2.273	-2.31034	1.94716	0.051516	0.251223
A0A5C6KGP6	Protein translocase subunit SecA	secA FR997_10725	Phocaeicola dorei	1098	TRUE	154	154	0	10	0	41	31	0	0	72	0	0	0	0	0	0	0	0	0	0	0	0	0	0	0	6.591	0	13.182	Inf	1.94192	0.0521465	0.251223
R5D3I3	Uncharacterized protein	BN795_00455	Firmicutes bacterium CAG:83	189	TRUE	154	0	154	0	0	0	0	0	0	0	0	0	0	0	0	27	0	0	0	0	14	0	48	0	65	7.227	14.455	0	#NAME?	1.99739	0.0457832	0.251223
A0A1V5RKR8	Glutamate dehydrogenase	gdhB BWY50_01364	Spirochaetes bacterium ADurb.Bin315	445	TRUE	143	119	24	24	0	29	18	0	0	23	0	0	25	0	0	0	0	0	0	0	0	0	0	0	24	7.682	2.455	12.909	2.39486	1.93722	0.0527179	0.251223
A0A076IZR6	Isoaspartyl peptidase/L-asparaginase	B5F00_15015 DWW04_15550 DXA69_19800 E1I72_12165 E1I98_19190 E1J02_10475 E1J03_18645 E1J06_16980 F2Y44_18930 F2Y61_00180 F2Y96_18805 F2Z07_19080	Phocaeicola dorei	328	TRUE	137	14	123	14	0	0	0	0	0	0	0	0	0	0	0	17	0	22	0	16	7	29	21	0	11	6.136	10.273	2	-2.36075	1.94445	0.0518407	0.251223
A0A412VPP5	Isoaspartyl peptidase/L-asparaginase	DWW27_08470 GAS47_16605	Phocaeicola vulgatus (Bacteroides vulgatus)	328	TRUE	137	14	123	14	0	0	0	0	0	0	0	0	0	0	0	17	0	22	0	16	7	29	21	0	11	6.136	10.273	2	-2.36075	1.94445	0.0518407	0.251223
C3RGF2	L-asparaginase (EC 3.5.1.1)	iaaA BSEG_04252	Bacteroides dorei 5_1_36/D4	328	TRUE	137	14	123	14	0	0	0	0	0	0	0	0	0	0	0	17	0	22	0	16	7	29	21	0	11	6.136	10.273	2	-2.36075	1.94445	0.0518407	0.251223
A0A1C7FZY6	Phosphate acetyltransferase	A4V08_01510	Lachnoclostridium sp. YL32	331	TRUE	135	14	121	0	0	0	0	0	0	0	0	14	0	0	0	0	0	33	0	0	0	25	10	22	31	5.318	9.455	1.182	-3	1.94507	0.0517668	0.251223
A0A1Z3USU6	Amino acid ABC transporter substrate-binding protein (Glutamine ABC transporter substrate-binding protein GlnH)	glnH CEP72_03985 HF230_001234 HG529_002115	Escherichia coli O157	248	TRUE	134	27	107	5	0	0	2	0	0	0	6	10	0	4	0	10	35	5	16	0	0	8	12	10	11	5.773	8.727	2.818	-1.63077	2.03985	0.0413652	0.251223
A0A2X2IEW3	Glutamine ABC transporter periplasmic protein	glnH NCTC4837_05188	Shigella dysenteriae	248	TRUE	134	27	107	5	0	0	2	0	0	0	6	10	0	4	0	10	35	5	16	0	0	8	12	10	11	5.773	8.727	2.818	-1.63077	2.03985	0.0413652	0.251223
A0A2X6GJZ6	Glutamine ABC transporter, substrate-binding protein	glnH SAMEA3472110_04250 SAMEA3472112_04285 SAMEA3752372_04096	Escherichia coli	248	TRUE	134	27	107	5	0	0	2	0	0	0	6	10	0	4	0	10	35	5	16	0	0	8	12	10	11	5.773	8.727	2.818	-1.63077	2.03985	0.0413652	0.251223
A0A3Y3FJ47	Glutamine ABC transporter substrate-binding protein GlnH	glnH D6T98_17360 FQR64_15630	Escherichia coli	248	TRUE	134	27	107	5	0	0	2	0	0	0	6	10	0	4	0	10	35	5	16	0	0	8	12	10	11	5.773	8.727	2.818	-1.63077	2.03985	0.0413652	0.251223
A0A5A6DM71	Periplasmic glutamine-binding protein	glnH EC133313_01897	Escherichia coli O145:H28	248	TRUE	134	27	107	5	0	0	2	0	0	0	6	10	0	4	0	10	35	5	16	0	0	8	12	10	11	5.773	8.727	2.818	-1.63077	2.03985	0.0413652	0.251223
E2XAT6	Glutamine-binding periplasmic protein (Glutamine-binding protein)	Asd1617_00982 SD1617_3018	Shigella dysenteriae 1617	248	TRUE	134	27	107	5	0	0	2	0	0	0	6	10	0	4	0	10	35	5	16	0	0	8	12	10	11	5.773	8.727	2.818	-1.63077	2.03985	0.0413652	0.251223
A0A078S369	Ferritin (EC 1.16.3.2)	ftnA M094_1377	Bacteroides uniformis str. 3978 T3 ii	160	TRUE	124	0	124	0	0	0	0	0	0	0	0	0	0	0	4	0	0	40	0	0	23	0	0	0	57	5.909	11.818	0	#NAME?	2.03638	0.041712	0.251223
A0A139K240	Ferritin (EC 1.16.3.2)	ftnA ftnA_3 B5G17_13755 Bun01g_31410 DW216_14530 DW729_15890 DW758_14590 DW795_00640 DW831_15940 DW988_07825 DWW83_09225 DXC07_17010 DXC80_16810 DXC91_00875 DXD90_09280 EAJ11_20040 EP145_10155 ERS417307_03458 ERS852510_02742 ERS852554_03531 GAO04_16655 GAP44_16530 GAP49_19375 GAP56_06020 GAQ27_02105 GAQ37_13490 GAQ49_13855 GAQ59_13360 GAQ70_19250 GAQ72_11515 GAQ75_16165 GAS34_17055 HMPREF2141_029…	Bacteroides uniformis	160	TRUE	124	0	124	0	0	0	0	0	0	0	0	0	0	0	4	0	0	40	0	0	23	0	0	0	57	5.909	11.818	0	#NAME?	2.03638	0.041712	0.251223
A0A285TQB5	Ferritin (EC 1.16.3.2)	SAMN02910274_03349	Bacteroides sp. AR29	160	TRUE	124	0	124	0	0	0	0	0	0	0	0	0	0	0	4	0	0	40	0	0	23	0	0	0	57	5.909	11.818	0	#NAME?	2.03638	0.041712	0.251223
A0A3A5UES2	Ferritin (EC 1.16.3.2)	DW699_03695	Bacteroides sp. AM26-2	160	TRUE	124	0	124	0	0	0	0	0	0	0	0	0	0	0	4	0	0	40	0	0	23	0	0	0	57	5.909	11.818	0	#NAME?	2.03638	0.041712	0.251223
A0A3A5ZL71	Ferritin (EC 1.16.3.2)	DWX62_13400	Bacteroides sp. AF20-13LB	160	TRUE	124	0	124	0	0	0	0	0	0	0	0	0	0	0	4	0	0	40	0	0	23	0	0	0	57	5.909	11.818	0	#NAME?	2.03638	0.041712	0.251223
A0A412X801	Ferritin (EC 1.16.3.2)	DWW14_20775	Bacteroides uniformis	160	TRUE	124	0	124	0	0	0	0	0	0	0	0	0	0	0	4	0	0	40	0	0	23	0	0	0	57	5.909	11.818	0	#NAME?	2.03638	0.041712	0.251223
A0A4P6RDX0	Ferritin (EC 1.16.3.2)	EYA81_01925	Bacteroides sp. A1C1	160	TRUE	124	0	124	0	0	0	0	0	0	0	0	0	0	0	4	0	0	40	0	0	23	0	0	0	57	5.909	11.818	0	#NAME?	2.03638	0.041712	0.251223
A7V9W5	Ferritin (EC 1.16.3.2)	ftnA BACUNI_04391	Bacteroides uniformis (strain ATCC 8492 / DSM 6597 / CIP 103695 / JCM 5828 / NCTC 13054 / VPI 0061)	160	TRUE	124	0	124	0	0	0	0	0	0	0	0	0	0	0	4	0	0	40	0	0	23	0	0	0	57	5.909	11.818	0	#NAME?	2.03638	0.041712	0.251223
E5VCY3	Ferritin (EC 1.16.3.2)	DXB40_17640 DXD65_11455 HMPREF1007_02617	Bacteroides sp. 4_1_36	160	TRUE	124	0	124	0	0	0	0	0	0	0	0	0	0	0	4	0	0	40	0	0	23	0	0	0	57	5.909	11.818	0	#NAME?	2.03638	0.041712	0.251223
A0A3D3ELT1	Rubrerythrin family protein	DHW75_08890	Bacteroides sp.	192	TRUE	123	15	108	0	0	0	0	0	0	0	0	15	0	0	0	8	22	24	18	0	14	22	0	0	0	5.182	9.091	1.273	-2.8365	1.93993	0.0523887	0.251223
A0A412GUD2	Rubrerythrin family protein	DWY20_04335	Phocaeicola coprocola	192	TRUE	123	15	108	0	0	0	0	0	0	0	0	15	0	0	0	8	22	24	18	0	14	22	0	0	0	5.182	9.091	1.273	-2.8365	1.93993	0.0523887	0.251223
B3JMH4	Rubrerythrin	rbr BACCOP_03113	Bacteroides coprocola DSM 17136	192	TRUE	123	15	108	0	0	0	0	0	0	0	0	15	0	0	0	8	22	24	18	0	14	22	0	0	0	5.182	9.091	1.273	-2.8365	1.93993	0.0523887	0.251223
A0A1C6FK83	60 kDa chaperonin (GroEL protein) (Protein Cpn60)	groL groEL SAMEA3545359_00013	uncultured Anaerotruncus sp.	542	TRUE	121	121	0	23	36	0	0	48	0	0	0	14	0	0	0	0	0	0	0	0	0	0	0	0	0	5.182	0	10.364	Inf	1.92927	0.0536969	0.251223
A0A076ISK5	Alpha-glucan family phosphorylase (Glycosyltransferase family 1 protein)	glgP DWW04_23135 DXA69_20190 E1I72_16565 E1J02_04095 E1J03_24460 EAJ02_22710 F2Y51_22550 F2Y58_22905	Phocaeicola dorei	854	TRUE	118	0	118	0	0	0	0	0	0	0	0	0	0	0	7	0	0	0	0	0	0	39	52	0	20	5.409	10.818	0	#NAME?	2.02115	0.0432646	0.251223
A0A0M1W444	Glycosyltransferase family 35 protein	BSBG_02582	Bacteroides sp. 9_1_42FAA	854	TRUE	118	0	118	0	0	0	0	0	0	0	0	0	0	0	7	0	0	0	0	0	0	39	52	0	20	5.409	10.818	0	#NAME?	2.02115	0.0432646	0.251223
B6VYU9	DUF3417 domain-containing protein	BACDOR_02463	Bacteroides dorei DSM 17855	854	TRUE	118	0	118	0	0	0	0	0	0	0	0	0	0	0	7	0	0	0	0	0	0	39	52	0	20	5.409	10.818	0	#NAME?	2.02115	0.0432646	0.251223
A0A1C5MV28	Triosephosphate isomerase (TIM) (TPI) (EC 5.3.1.1) (Triose-phosphate isomerase)	tpiA SAMEA3545336_00469	uncultured Clostridium sp.	249	TRUE	115	115	0	0	0	0	21	27	0	0	37	0	30	0	0	0	0	0	0	0	0	0	0	0	0	5.545	0	11.091	Inf	1.97627	0.0481239	0.251223
A0A1C5Y384	Triosephosphate isomerase (TIM) (TPI) (EC 5.3.1.1) (Triose-phosphate isomerase)	tpiA SAMEA3545387_00173	uncultured Clostridium sp.	249	TRUE	115	115	0	0	0	0	21	27	0	0	37	0	30	0	0	0	0	0	0	0	0	0	0	0	0	5.545	0	11.091	Inf	1.97627	0.0481239	0.251223
A0A373BTY6	Triosephosphate isomerase (TIM) (TPI) (EC 5.3.1.1) (Triose-phosphate isomerase)	tpiA DW677_00300	Clostridium sp. AM25-23AC	249	TRUE	115	115	0	0	0	0	21	27	0	0	37	0	30	0	0	0	0	0	0	0	0	0	0	0	0	5.545	0	11.091	Inf	1.97627	0.0481239	0.251223
A0A373DH10	Triosephosphate isomerase (TIM) (TPI) (EC 5.3.1.1) (Triose-phosphate isomerase)	tpiA DXA87_01065	Desulfotomaculum sp. OF05-3	249	TRUE	115	115	0	0	0	0	21	27	0	0	37	0	30	0	0	0	0	0	0	0	0	0	0	0	0	5.545	0	11.091	Inf	1.97627	0.0481239	0.251223
A0A1C5M5Q2	sn-glycerol-3-phosphate import ATP-binding protein UgpC (EC 3.6.3.20)	ugpC SAMEA3545337_00470	uncultured Clostridium sp.	370	TRUE	105	105	0	11	50	0	20	0	0	0	0	0	24	0	0	0	0	0	0	0	0	0	0	0	0	5.591	0	11.182	Inf	1.96982	0.0488595	0.251223
A0A374BX53	sn-glycerol-3-phosphate ABC transporter ATP-binding protein UgpC	DW901_10765	Firmicutes bacterium AM41-5BH	370	TRUE	105	105	0	11	50	0	20	0	0	0	0	0	24	0	0	0	0	0	0	0	0	0	0	0	0	5.591	0	11.182	Inf	1.96982	0.0488595	0.251223
A0A417BBD3	sn-glycerol-3-phosphate ABC transporter ATP-binding protein UgpC	DW928_13110	Firmicutes bacterium AM43-11BH	370	TRUE	105	105	0	11	50	0	20	0	0	0	0	0	24	0	0	0	0	0	0	0	0	0	0	0	0	5.591	0	11.182	Inf	1.96982	0.0488595	0.251223
A0A494ZHZ6	sn-glycerol-3-phosphate ABC transporter ATP-binding protein UgpC	ugpC D8Q48_13950	Ruminococcus sp. B05	370	TRUE	105	105	0	11	50	0	20	0	0	0	0	0	24	0	0	0	0	0	0	0	0	0	0	0	0	5.591	0	11.182	Inf	1.96982	0.0488595	0.251223
A0A4X1SK63	Ig-like domain-containing protein		Sus scrofa (Pig)	97	TRUE	102	99	3	0	0	0	0	29	0	0	15	32	0	23	0	0	0	0	0	0	0	0	3	0	0	4.682	0.273	9.091	5.05889	1.94592	0.0516643	0.251223
A0A108T515	Ycf3-like photosystem I assembly protein	ycf3 AA415_02491	Bacteroides stercoris	404	TRUE	99	0	99	0	0	0	0	0	0	0	0	0	0	0	10	0	0	0	0	9	0	49	0	31	0	4.727	9.455	0	#NAME?	2.01118	0.0443067	0.251223
A0A3E4UJ31	Tetratricopeptide repeat protein	DW668_11480 DW713_14090 DW853_14660 DW889_13150 DWV77_08400 DWY58_13155 DWY65_16095 DXC34_17375 EAJ09_04940 F9939_01095 F9964_00950	Bacteroides stercoris	420	TRUE	99	0	99	0	0	0	0	0	0	0	0	0	0	0	10	0	0	0	0	9	0	49	0	31	0	4.727	9.455	0	#NAME?	2.01118	0.0443067	0.251223
R6AL82	Tetratricopeptide repeat protein	BN477_01557	Bacteroides stercoris CAG:120	404	TRUE	99	0	99	0	0	0	0	0	0	0	0	0	0	0	10	0	0	0	0	9	0	49	0	31	0	4.727	9.455	0	#NAME?	2.01118	0.0443067	0.251223
A0A1Q6HUL5	RagB/SusD family nutrient uptake outer membrane protein	BHV83_15165	Parabacteroides sp. merdae-related_45_40	528	TRUE	98	77	21	17	0	15	0	14	0	0	0	0	19	12	0	0	0	0	0	0	8	0	0	13	0	5.273	1.727	8.818	2.35199	1.98295	0.047373	0.251223
A0A3R6CXC1	RagB/SusD family nutrient uptake outer membrane protein	DW191_10485 DW828_09315 DW986_01820 DWX56_18680 DWZ81_05075	Parabacteroides merdae	528	TRUE	98	77	21	17	0	15	0	14	0	0	0	0	19	12	0	0	0	0	0	0	8	0	0	13	0	5.273	1.727	8.818	2.35199	1.98295	0.047373	0.251223
A0A4Q5CBJ1	RagB/SusD family nutrient uptake outer membrane protein	EAJ15_17635	Parabacteroides merdae	528	TRUE	98	77	21	17	0	15	0	14	0	0	0	0	19	12	0	0	0	0	0	0	8	0	0	13	0	5.273	1.727	8.818	2.35199	1.98295	0.047373	0.251223
A7AKW7	SusD family protein	PARMER_04090	Parabacteroides merdae ATCC 43184	528	TRUE	98	77	21	17	0	15	0	14	0	0	0	0	19	12	0	0	0	0	0	0	8	0	0	13	0	5.273	1.727	8.818	2.35199	1.98295	0.047373	0.251223
K5Y079	Uncharacterized protein	HMPREF1060_03982	Parabacteroides merdae CL03T12C32	528	TRUE	98	77	21	17	0	15	0	14	0	0	0	0	19	12	0	0	0	0	0	0	8	0	0	13	0	5.273	1.727	8.818	2.35199	1.98295	0.047373	0.251223
A0A015U2N0	Ferritin (EC 1.16.3.2)	M125_2310 M125_4319	Bacteroides fragilis str. 3998T(B)3	160	TRUE	97	97	0	0	0	0	0	24	47	0	0	17	0	9	0	0	0	0	0	0	0	0	0	0	0	3.227	0	6.455	Inf	1.96264	0.0496881	0.251223
A0A078R6T1	Ferritin (EC 1.16.3.2)	M097_1875	Bacteroides vulgatus str. 3775 SL(B) 10 (iv)	160	TRUE	97	97	0	0	0	0	0	24	47	0	0	17	0	9	0	0	0	0	0	0	0	0	0	0	0	3.227	0	6.455	Inf	1.96264	0.0496881	0.251223
A0A078SX32	Ferritin (EC 1.16.3.2)	M095_2955	Parabacteroides distasonis str. 3999B T(B) 4	160	TRUE	97	97	0	0	0	0	0	24	47	0	0	17	0	9	0	0	0	0	0	0	0	0	0	0	0	3.227	0	6.455	Inf	1.96264	0.0496881	0.251223
A0A0P0L9K1	Ferritin (EC 1.16.3.2)	ftnA_2 BvMPK_2260 DWX60_17195 DXB34_13215 DXC44_19055 ERS852556_02022 GAS14_18580 GAS15_19300 GAS17_10920 GAS24_18430 GAS36_18795 GAX98_07340 GAY83_14965 GAY89_03140 GAZ00_03020 GAZ06_04715 GAZ09_06125 GAZ65_06130 VIC01_00882	Phocaeicola vulgatus (Bacteroides vulgatus)	160	TRUE	97	97	0	0	0	0	0	24	47	0	0	17	0	9	0	0	0	0	0	0	0	0	0	0	0	3.227	0	6.455	Inf	1.96264	0.0496881	0.251223
A0A174K4A5	Ferritin (EC 1.16.3.2)	ftnA_3 ftnA_2 CK234_03469 DW105_12630 DW783_17070 DW869_20315 DW935_20390 DWY53_19250 DWZ06_18595 DXA04_12455 DXC16_22115 DXD46_17620 EH214_02927 ERS852457_03340 F9Z96_20805 GAS47_21250 GAY10_19785 GAY81_16715 GAZ74_20250 GAZ87_20080 NCTC10583_00056 SAMN04487923_105217	Phocaeicola vulgatus (Bacteroides vulgatus)	160	TRUE	97	97	0	0	0	0	0	24	47	0	0	17	0	9	0	0	0	0	0	0	0	0	0	0	0	3.227	0	6.455	Inf	1.96264	0.0496881	0.251223
A0A3A5Z7F6	Ferritin (EC 1.16.3.2)	DWY42_21400	Bacteroides sp. AF25-18	160	TRUE	97	97	0	0	0	0	0	24	47	0	0	17	0	9	0	0	0	0	0	0	0	0	0	0	0	3.227	0	6.455	Inf	1.96264	0.0496881	0.251223
A0A413V8N8	Ferritin (EC 1.16.3.2)	DW889_06955 EAJ09_13920 F9939_13075	Bacteroides stercoris	160	TRUE	97	97	0	0	0	0	0	24	47	0	0	17	0	9	0	0	0	0	0	0	0	0	0	0	0	3.227	0	6.455	Inf	1.96264	0.0496881	0.251223
A0A4V2WWK4	Ferritin (EC 1.16.3.2)	E1I98_12010 E1J03_05335 E1J06_20075 FSA04_05985	Phocaeicola dorei	160	TRUE	97	97	0	0	0	0	0	24	47	0	0	17	0	9	0	0	0	0	0	0	0	0	0	0	0	3.227	0	6.455	Inf	1.96264	0.0496881	0.251223
B5D2I7	Ferritin (EC 1.16.3.2)	ftnA BACPLE_03226	Bacteroides plebeius (strain DSM 17135 / JCM 12973 / M2)	160	TRUE	97	97	0	0	0	0	0	24	47	0	0	17	0	9	0	0	0	0	0	0	0	0	0	0	0	3.227	0	6.455	Inf	1.96264	0.0496881	0.251223
D4V7Z9	Ferritin (EC 1.16.3.2)	CUU_3113	Bacteroides vulgatus PC510	160	TRUE	97	97	0	0	0	0	0	24	47	0	0	17	0	9	0	0	0	0	0	0	0	0	0	0	0	3.227	0	6.455	Inf	1.96264	0.0496881	0.251223
K9E3S9	Ferritin (EC 1.16.3.2)	HMPREF9447_01145	Bacteroides oleiciplenus YIT 12058	160	TRUE	97	97	0	0	0	0	0	24	47	0	0	17	0	9	0	0	0	0	0	0	0	0	0	0	0	3.227	0	6.455	Inf	1.96264	0.0496881	0.251223
P09525	Annexin A4 (35-beta calcimedin) (Annexin IV) (Annexin-4) (Carbohydrate-binding protein p33/p41) (Chromobindin-4) (Endonexin I) (Lipocortin IV) (P32.5) (PP4-X) (Placental anticoagulant protein II) (PAP-II) (Protein II)	ANXA4 ANX4	Homo sapiens (Human)	319	TRUE	95	88	7	10	0	0	0	0	10	27	0	0	13	28	0	0	0	0	0	7	0	0	0	0	0	5.091	0.636	9.545	3.90689	2.06756	0.0386815	0.251223
Q6LES2	Annexin (Fragment)	ANXA4 PIG28 hCG_39482	Homo sapiens (Human)	321	TRUE	95	88	7	10	0	0	0	0	10	27	0	0	13	28	0	0	0	0	0	7	0	0	0	0	0	5.091	0.636	9.545	3.90689	2.06756	0.0386815	0.251223
A0A078S1C8	Peptidase T (EC 3.4.11.4) (Aminotripeptidase) (Tripeptidase) (Tripeptide aminopeptidase)	pepT M094_0436	Bacteroides uniformis str. 3978 T3 ii	407	TRUE	88	0	88	0	0	0	0	0	0	0	0	0	0	0	0	8	0	0	0	18	29	0	0	0	33	4.5	9	0	#NAME?	1.95659	0.0503956	0.251223
A0A1T4IYK8	Peptidase T (EC 3.4.11.4) (Aminotripeptidase) (Tripeptidase) (Tripeptide aminopeptidase)	pepT	uncultured bacterium	407	TRUE	88	0	88	0	0	0	0	0	0	0	0	0	0	0	0	8	0	0	0	18	29	0	0	0	33	4.5	9	0	#NAME?	1.95659	0.0503956	0.251223
A0A3A6CAQ3	Peptidase T (EC 3.4.11.4) (Aminotripeptidase) (Tripeptidase) (Tripeptide aminopeptidase)	pepT DWW30_03525	Bacteroides sp. AF15-14LB	407	TRUE	88	0	88	0	0	0	0	0	0	0	0	0	0	0	0	8	0	0	0	18	29	0	0	0	33	4.5	9	0	#NAME?	1.95659	0.0503956	0.251223
A0A416GZ82	Inosine monophosphate cyclohydrolase	DXA48_11700	Ruminococcus sp. OF02-6	237	TRUE	88	0	88	0	0	0	0	0	0	0	0	0	0	0	0	0	0	0	0	23	14	39	0	12	0	3.864	7.727	0	#NAME?	2.03885	0.0414652	0.251223
A0A078RWY7	Alpha-glucan phosphorylases family protein (EC 2.4.1.1)	glgP M094_2650	Bacteroides uniformis str. 3978 T3 ii	854	TRUE	86	0	86	0	0	0	0	0	0	0	0	0	0	0	0	0	22	28	0	26	10	0	0	0	0	3.545	7.091	0	#NAME?	2.00605	0.0448509	0.251223
A0A285SEE2	Starch phosphorylase	SAMN02910274_01636	Bacteroides sp. AR29	854	TRUE	86	0	86	0	0	0	0	0	0	0	0	0	0	0	0	0	22	28	0	26	10	0	0	0	0	3.545	7.091	0	#NAME?	2.00605	0.0448509	0.251223
A0A076IMI7	Glycogen synthase	B5F00_10480 E1I72_19195 E1I98_07335 E1J03_10010 E1J06_08680 F2Y61_04455 F2Y96_08745	Phocaeicola dorei	274	TRUE	85	85	0	22	28	25	0	0	0	0	10	0	0	0	0	0	0	0	0	0	0	0	0	0	0	4.136	0	8.273	Inf	1.97693	0.0480499	0.251223
A0A0M1W315	Glycosyltransferase family 5 protein	BSBG_02154	Bacteroides sp. 9_1_42FAA	274	TRUE	85	85	0	22	28	25	0	0	0	0	10	0	0	0	0	0	0	0	0	0	0	0	0	0	0	4.136	0	8.273	Inf	1.97693	0.0480499	0.251223
A0A174Q9E5	Glycogen synthase (Glycosyl transferase family protein) (EC 2.4.1.21)	glgA1 DW935_17220 ERS852556_00865 GAS14_14555 GAS15_14640 GAS17_06725 GAS24_14905 GAS36_13760 GAS69_15690 GAS98_11915 GAT08_14730 GAX90_13635 GAX91_15275 GAY00_05580 GAY06_15460 GAY81_01785 GAY83_02765 GAZ90_14500	Phocaeicola vulgatus (Bacteroides vulgatus)	274	TRUE	85	85	0	22	28	25	0	0	0	0	10	0	0	0	0	0	0	0	0	0	0	0	0	0	0	4.136	0	8.273	Inf	1.97693	0.0480499	0.251223
A0A3A5ZS41	Glycogen synthase	DWY42_12475	Bacteroides sp. AF25-18	274	TRUE	85	85	0	22	28	25	0	0	0	0	10	0	0	0	0	0	0	0	0	0	0	0	0	0	0	4.136	0	8.273	Inf	1.97693	0.0480499	0.251223
C3R4U4	Starch synthase catalytic domain protein	BSEG_00202	Bacteroides dorei 5_1_36/D4	274	TRUE	85	85	0	22	28	25	0	0	0	0	10	0	0	0	0	0	0	0	0	0	0	0	0	0	0	4.136	0	8.273	Inf	1.97693	0.0480499	0.251223
D1PJ72	Acetyl-CoA C-acetyltransferase	SUBVAR_04392	Subdoligranulum variabile DSM 15176	394	TRUE	85	85	0	0	0	30	13	28	0	0	0	0	14	0	0	0	0	0	0	0	0	0	0	0	0	3.818	0	7.636	Inf	1.95552	0.0505213	0.251223
A0A078S2C7	2-deoxy-D-ribose 5-phosphate aldolase (EC 4.1.2.4)	deoC M094_4541	Bacteroides uniformis str. 3978 T3 ii	300	TRUE	84	0	84	0	0	0	0	0	0	0	0	0	0	0	3	0	0	18	4	0	10	0	0	0	49	4.182	8.364	0	#NAME?	1.97233	0.0485723	0.251223
A0A3A5PE87	2-deoxy-D-ribose 5-phosphate aldolase (EC 4.1.2.4)	deoC DW039_04310	Bacteroides sp. AF39-16AC	300	TRUE	84	0	84	0	0	0	0	0	0	0	0	0	0	0	3	0	0	18	4	0	10	0	0	0	49	4.182	8.364	0	#NAME?	1.97233	0.0485723	0.251223
A0A3A5WP44	2-deoxy-D-ribose 5-phosphate aldolase (EC 4.1.2.4)	deoC DWZ67_13210	Bacteroides sp. AF34-31BH	300	TRUE	84	0	84	0	0	0	0	0	0	0	0	0	0	0	3	0	0	18	4	0	10	0	0	0	49	4.182	8.364	0	#NAME?	1.97233	0.0485723	0.251223
A0A3A5ZIT1	2-deoxy-D-ribose 5-phosphate aldolase (EC 4.1.2.4)	deoC DWX62_03800	Bacteroides sp. AF20-13LB	300	TRUE	84	0	84	0	0	0	0	0	0	0	0	0	0	0	3	0	0	18	4	0	10	0	0	0	49	4.182	8.364	0	#NAME?	1.97233	0.0485723	0.251223
A0A3E4ZRS2	TldD/PmbA family protein	DW828_14325 DWZ81_08265 GMD76_11635 GME03_13020	Parabacteroides merdae	439	TRUE	84	84	0	23	0	35	0	0	0	0	10	0	16	0	0	0	0	0	0	0	0	0	0	0	0	4.545	0	9.091	Inf	1.94064	0.0523025	0.251223
A0A0P0EWL4	Glycine cleavage system H protein	gcvH BSIG_4936 Btheta7330_04378 DW011_12620 DW780_14730 DWY18_18370 DXA83_20205 EH213_03284 ERS852511_03458 ERS852557_04473 GAN67_20140 GAN91_19100 GAN98_19060 GAN99_16285 GAO00_15900 GAO05_10140 GAO06_11745 GAO10_09455 GAO29_13280 GAO30_12565 GAO37_11205 GAO39_13725 GAO40_04355 GAO43_13245 GAO49_11115 GAO54_08120 GAO55_10250 GAO58_07950 GAO60_13110 HMPREF2534_00376 SAMN02910322_04190	Bacteroides thetaiotaomicron	126	TRUE	81	5	76	0	0	0	0	5	0	0	0	0	0	0	0	0	0	20	17	0	0	12	11	0	16	3.364	6.364	0.364	-4.12928	2.0448	0.0408742	0.251223
A0A1H8NZ83	Glycine cleavage system H protein	gcvH SAMN02910431_04093	Bacteroides sp. AR20	126	TRUE	81	5	76	0	0	0	0	5	0	0	0	0	0	0	0	0	0	20	17	0	0	12	11	0	16	3.364	6.364	0.364	-4.12928	2.0448	0.0408742	0.251223
Q8A4S8	Glycine cleavage system H protein	gcvH BT_2519	Bacteroides thetaiotaomicron (strain ATCC 29148 / DSM 2079 / NCTC 10582 / E50 / VPI-5482)	126	TRUE	81	5	76	0	0	0	0	5	0	0	0	0	0	0	0	0	0	20	17	0	0	12	11	0	16	3.364	6.364	0.364	-4.12928	2.0448	0.0408742	0.251223
A0A174UU70	2-deoxy-D-ribose 5-phosphate aldolase (EC 4.1.2.4)	deoC Bun01g_08750 DWW83_10635 ERS852510_03693	Bacteroides uniformis	300	TRUE	79	0	79	0	0	0	0	0	0	0	0	0	0	0	3	0	0	0	4	13	10	0	0	0	49	4.227	8.455	0	#NAME?	1.97902	0.0478141	0.251223
A0A3A5R9H2	2-deoxy-D-ribose 5-phosphate aldolase (EC 4.1.2.4)	deoC DW947_09035	Bacteroides sp. AM44-19	300	TRUE	79	0	79	0	0	0	0	0	0	0	0	0	0	0	3	0	0	0	4	13	10	0	0	0	49	4.227	8.455	0	#NAME?	1.97902	0.0478141	0.251223
A0A3A6KF67	2-deoxy-D-ribose 5-phosphate aldolase (EC 4.1.2.4)	deoC DWZ80_14300	Bacteroides sp. AF35-22	300	TRUE	79	0	79	0	0	0	0	0	0	0	0	0	0	0	3	0	0	0	4	13	10	0	0	0	49	4.227	8.455	0	#NAME?	1.97902	0.0478141	0.251223
A0A3A5YW28	DUF3869 domain-containing protein	DWY55_21250	Bacteroides sp. AF25-38AC	291	TRUE	76	0	76	0	0	0	0	0	0	0	0	0	0	0	5	0	0	20	0	0	36	0	0	0	15	3.909	7.818	0	#NAME?	1.96257	0.0496961	0.251223
A0A3D4MSZ0	ABC transporter substrate-binding protein	DIW49_00320	Clostridiales bacterium	429	TRUE	75	0	75	0	0	0	0	0	0	0	0	0	0	0	0	9	0	0	0	0	21	0	26	0	19	3.545	7.091	0	#NAME?	1.9325	0.0532978	0.251223
B0NBF0	Thioredoxin	trxA_3 CLOSCI_00771 HDCHBGLK_02786	Clostridium scindens (strain ATCC 35704 / DSM 5676 / VPI 13733 / 19)	105	TRUE	75	0	75	0	0	0	0	0	0	0	0	0	0	0	0	15	0	0	0	0	9	0	0	17	34	3.5	7	0	#NAME?	1.94417	0.0518747	0.251223
A0A374X426	30S ribosomal protein S8	rpsH DXB23_07035	Dorea sp. OM02-2LB	133	TRUE	72	72	0	22	30	0	15	0	0	0	0	0	0	5	0	0	0	0	0	0	0	0	0	0	0	4.136	0	8.273	Inf	1.94926	0.0512646	0.251223
A0A1Q6HSY3	Peptidase M64	BHV83_18035	Parabacteroides sp. merdae-related_45_40	426	TRUE	69	59	10	15	0	17	0	7	0	0	0	0	13	7	0	0	0	0	0	0	0	0	0	4	6	3.818	0.909	6.727	2.88753	1.92752	0.0539145	0.251223
A0A3R6J6M5	Peptidase M64	DW030_01615 GMD72_07860 GMD74_01265	Parabacteroides merdae	426	TRUE	69	59	10	15	0	17	0	7	0	0	0	0	13	7	0	0	0	0	0	0	0	0	0	4	6	3.818	0.909	6.727	2.88753	1.92752	0.0539145	0.251223
A0A1C6HI65	Propanediol utilization protein PduB	SAMEA3545427_01522	uncultured Eubacterium sp.	270	TRUE	68	58	10	0	2	13	19	4	0	0	3	0	15	2	0	0	0	8	2	0	0	0	0	0	0	3.591	0.727	6.455	3.14975	1.96997	0.0488417	0.251223
A0A1Q6NNZ0	Microcompartment protein PduB	BHW19_01245	Eubacterium sp. 38_16	270	TRUE	68	58	10	0	2	13	19	4	0	0	3	0	15	2	0	0	0	8	2	0	0	0	0	0	0	3.591	0.727	6.455	3.14975	1.96997	0.0488417	0.251223
A0A354MRF4	Acetate kinase (EC 2.7.2.1) (Acetokinase)	ackA DDY81_04650 DFH97_06865	Clostridiales bacterium	397	TRUE	67	0	67	0	0	0	0	0	0	0	0	0	0	0	0	15	0	0	8	0	0	21	0	0	23	3.182	6.364	0	#NAME?	2.00071	0.045424	0.251223
A0A0P0M5B7	Putative outer membrane protein (RagB/SusD domain-containing protein) (RagB/SusD family nutrient uptake outer membrane protein) (Starch-binding associating with outer membrane) (SusD family protein)	BvMPK_3875 DW105_12165 DWX04_18660 DXD46_11295 EH214_02787 GAS69_09840 GAS98_17810 GAT08_14465 GAX90_17670 GAX91_04420 GAY00_15680 GAY06_18575 GAY83_12690 GAZ90_18680 NCTC10583_03206 NCTC10583_04127 SAMN04487923_102134	Phocaeicola vulgatus (Bacteroides vulgatus)	712	TRUE	62	60	2	2	15	0	0	0	33	3	0	7	0	0	0	0	1	0	0	0	0	0	1	0	0	1.955	0.182	3.727	4.35755	1.96481	0.0494362	0.251223
A0A174XCI4	RagB/SusD domain-containing protein (RagB/SusD family nutrient uptake outer membrane protein)	DWV70_21810 DWZ36_14670 DWZ72_19110 DXB34_21080 DXD33_18635 ERS852556_04199 GAZ06_18840 GAZ09_18510	Phocaeicola vulgatus (Bacteroides vulgatus)	712	TRUE	62	60	2	2	15	0	0	0	33	3	0	7	0	0	0	0	1	0	0	0	0	0	1	0	0	1.955	0.182	3.727	4.35755	1.96481	0.0494362	0.251223
A0A397WM26	RagB/SusD family nutrient uptake outer membrane protein (SusD family protein)	CK234_01327 GAY81_12380	Phocaeicola vulgatus (Bacteroides vulgatus)	712	TRUE	62	60	2	2	15	0	0	0	33	3	0	7	0	0	0	0	1	0	0	0	0	0	1	0	0	1.955	0.182	3.727	4.35755	1.96481	0.0494362	0.251223
A0A415NJV0	RagB/SusD family nutrient uptake outer membrane protein	DWZ92_13730 GAX98_15290 GAZ65_15290	Phocaeicola vulgatus (Bacteroides vulgatus)	712	TRUE	62	60	2	2	15	0	0	0	33	3	0	7	0	0	0	0	1	0	0	0	0	0	1	0	0	1.955	0.182	3.727	4.35755	1.96481	0.0494362	0.251223
A6KWT6	Putative outer membrane protein, probably involved in nutrient binding	BVU_0172	Bacteroides vulgatus (strain ATCC 8482 / DSM 1447 / JCM 5826 / NBRC 14291 / NCTC 11154)	712	TRUE	62	60	2	2	15	0	0	0	33	3	0	7	0	0	0	0	1	0	0	0	0	0	1	0	0	1.955	0.182	3.727	4.35755	1.96481	0.0494362	0.251223
R9HFP9	Ribosome-binding ATPase YchF	ychF C800_02350	Bacteroides vulgatus dnLKV7	367	TRUE	61	61	0	12	9	14	0	0	0	26	0	0	0	0	0	0	0	0	0	0	0	0	0	0	0	2.636	0	5.273	Inf	1.94526	0.0517431	0.251223
A0A0P0FKV1	2-deoxy-D-ribose 5-phosphate aldolase (EC 4.1.2.4)	deoC_2 deoC deoC_1 BSIG_1408 Btheta7330_05039 DXA83_05930 ERS852511_01514 ERS852557_02626 F9Z91_08225 GAG59_11420 GAN67_15720 GAN91_07670 GAN98_14695 GAN99_18235 GAO00_14215 GAO05_01055 GAO06_02175 GAO10_02175 GAO29_08120 GAO30_09850 GAO37_02720 GAO39_05155 GAO40_00645 GAO43_02720 GAO49_02710 GAO54_00535 GAO55_12830 GAO58_03870 GAO60_08135 SAMN02910322_02555	Bacteroides thetaiotaomicron	300	TRUE	60	3	57	0	0	0	0	0	0	0	3	0	0	0	0	0	0	14	15	0	4	3	0	0	21	2.727	5.182	0.273	-4.24793	2.04959	0.0404043	0.251223
A0A1Y4NH47	HAD family hydrolase	B5F08_01925	Anaeromassilibacillus sp. An172	213	TRUE	60	60	0	0	0	0	17	0	0	26	0	0	7	10	0	0	0	0	0	0	0	0	0	0	0	3.045	0	6.091	Inf	1.95892	0.0501225	0.251223
A0A3A5ZTI8	Ribosome-binding ATPase YchF	ychF DWY42_10175	Bacteroides sp. AF25-18	367	TRUE	60	60	0	12	9	14	0	0	0	25	0	0	0	0	0	0	0	0	0	0	0	0	0	0	0	2.591	0	5.182	Inf	1.9469	0.0515466	0.251223
A0A3A5ZP27	D-2-hydroxyacid dehydrogenase	DWY42_16175	Bacteroides sp. AF25-18	318	TRUE	57	0	57	0	0	0	0	0	0	0	0	0	0	0	6	17	0	0	20	0	0	0	0	0	14	3.273	6.545	0	#NAME?	1.97886	0.047832	0.251223
A0A5M9I456	Galactose-1-phosphate uridylyltransferase (Gal-1-P uridylyltransferase) (EC 2.7.7.12) (UDP-glucose--hexose-1-phosphate uridylyltransferase)	galT FNY66_01995	Ruminococcus sp. SW178	496	TRUE	55	55	0	13	0	0	10	17	0	0	0	0	15	0	0	0	0	0	0	0	0	0	0	0	0	3.136	0	6.273	Inf	1.95018	0.0511545	0.251223
A0A480K625	Plastin-1		Sus scrofa (Pig)	630	TRUE	53	45	8	13	6	14	0	0	0	0	6	6	0	0	0	0	0	0	0	0	0	8	0	0	0	2.591	0.636	4.545	2.8365	2.05372	0.0400026	0.251223
G9YQQ3	Putative endoribonuclease L-PSP	HMPREF0372_01846	Flavonifractor plautii ATCC 29863	122	TRUE	52	9	43	0	0	0	0	0	0	0	5	4	0	0	0	0	5	7	0	6	4	3	5	13	0	2.045	3.364	0.727	-2.20945	1.94829	0.0513802	0.251223
H1CEJ2	Uncharacterized protein	HMPREF0995_02870	Lachnospiraceae bacterium 7_1_58FAA	122	TRUE	52	9	43	0	0	0	0	0	0	0	5	4	0	0	0	0	5	7	0	6	4	3	5	13	0	2.045	3.364	0.727	-2.20945	1.94829	0.0513802	0.251223
A0A174AUY7	NADPH-dependent butanol dehydrogenase (EC 1.1.1.-)	adhE_1 ERS852470_00399	Clostridium disporicum	388	TRUE	50	0	50	0	0	0	0	0	0	0	0	0	0	0	0	4	31	0	9	6	0	0	0	0	0	2.091	4.182	0	#NAME?	1.93433	0.0530722	0.251223
A0A1C6GM51	Aldehyde-alcohol dehydrogenase	adhE_2 adhE_1 SAMEA3545266_00999 SAMEA3545417_01717	uncultured Clostridium sp.	388	TRUE	50	0	50	0	0	0	0	0	0	0	0	0	0	0	0	4	31	0	9	6	0	0	0	0	0	2.091	4.182	0	#NAME?	1.93433	0.0530722	0.251223
A0A2R8Y7R2	Hemoglobin subunit beta	HBB	Homo sapiens (Human)	111	TRUE	49	0	49	0	0	0	0	0	0	0	0	0	0	0	0	0	0	0	0	10	0	0	13	11	15	2.136	4.273	0	#NAME?	1.99237	0.0463307	0.251223
B3VL86	Mutant beta-globin	HBB	Homo sapiens (Human)	139	TRUE	49	0	49	0	0	0	0	0	0	0	0	0	0	0	0	0	0	0	0	10	0	0	13	11	15	2.136	4.273	0	#NAME?	1.99237	0.0463307	0.251223
B5ANL9	Beta globin chain (Fragment)	HBB	Homo sapiens (Human)	88	TRUE	49	0	49	0	0	0	0	0	0	0	0	0	0	0	0	0	0	0	0	10	0	0	13	11	15	2.136	4.273	0	#NAME?	1.99237	0.0463307	0.251223
R5UGD9	IMP_cyclohyd domain-containing protein	BN481_00703	[Ruminococcus] gnavus CAG:126	237	TRUE	47	47	0	9	22	0	0	0	0	0	0	6	0	10	0	0	0	0	0	0	0	0	0	0	0	2.545	0	5.091	Inf	1.93304	0.0532314	0.251223
A0A1Y4JXC7	Dihydrolipoyl dehydrogenase (EC 1.8.1.4)	lpdA B5F24_03950 DWX38_02640	Bacteroides clarus	451	TRUE	46	0	46	0	0	0	0	0	0	0	0	0	0	0	0	0	11	18	9	8	0	0	0	0	0	1.818	3.636	0	#NAME?	1.9294	0.0536818	0.251223
A0A412YQ02	Dihydrolipoyl dehydrogenase (EC 1.8.1.4)	lpdA DWW09_00835	Bacteroides clarus	452	TRUE	46	0	46	0	0	0	0	0	0	0	0	0	0	0	0	0	11	18	9	8	0	0	0	0	0	1.818	3.636	0	#NAME?	1.9294	0.0536818	0.251223
R7ERL6	Uncharacterized protein	BN640_01697	Anaerotruncus sp. CAG:390	241	TRUE	46	0	46	0	0	0	0	0	0	0	0	0	0	0	4	0	0	0	13	0	0	0	19	0	10	2.364	4.727	0	#NAME?	1.92702	0.0539775	0.251223
A0A139JTC2	Aconitate hydratase A (EC 4.2.1.3) (Iron-responsive protein-like) (RNA-binding protein)	DW011_01895 HMPREF2534_04750	Bacteroides thetaiotaomicron	747	TRUE	44	0	44	0	0	0	0	0	0	0	0	0	0	0	0	0	12	0	18	0	3	0	0	0	11	2.045	4.091	0	#NAME?	1.97929	0.0477836	0.251223
A0A174C8D0	Triosephosphate isomerase (EC 5.3.1.1)	pgk tpi ERS852478_01805	Blautia wexlerae	312	TRUE	44	0	44	0	0	0	0	0	0	0	0	0	0	0	0	0	0	14	13	0	0	7	0	10	0	1.682	3.364	0	#NAME?	2.01222	0.0441963	0.251223
D7IBR6	Aconitate hydratase A (EC 4.2.1.3) (Iron-responsive protein-like) (RNA-binding protein)	HMPREF9007_01713	Bacteroides sp. 1_1_14	747	TRUE	44	0	44	0	0	0	0	0	0	0	0	0	0	0	0	0	12	0	18	0	3	0	0	0	11	2.045	4.091	0	#NAME?	1.97929	0.0477836	0.251223
R9MAL4	Uncharacterized protein	C818_04008	Lachnospiraceae bacterium MD308	434	TRUE	44	44	0	8	7	0	0	8	0	0	21	0	0	0	0	0	0	0	0	0	0	0	0	0	0	1.909	0	3.818	Inf	2.04762	0.0405977	0.251223
A0A1W2B3L5	Simple sugar transport system substrate-binding protein	SAMN06297397_1948	Clostridiales bacterium	330	TRUE	43	0	43	0	0	0	0	0	0	0	0	0	0	0	0	10	11	0	0	0	0	0	5	0	17	1.955	3.909	0	#NAME?	2.05974	0.0394234	0.251223
A0A3A5UXH1	Arabinogalactan endo-beta-1,4-galactanase (EC 3.2.1.89)	DW699_07545	Bacteroides sp. AM26-2	391	TRUE	43	0	43	0	0	0	0	0	0	0	0	0	0	0	3	7	0	19	0	0	14	0	0	0	0	2	4	0	#NAME?	1.99885	0.0456244	0.251223
A0A108T240	Glycoside hydrolase family 97 protein (Retaining alpha-galactosidase) (EC 3.2.1.22)	AA416_05018 F2Y81_26630	Bacteroides cellulosilyticus	718	TRUE	41	3	38	0	0	0	0	0	0	0	0	3	0	0	3	0	0	0	9	7	0	12	0	7	0	2	3.727	0.273	-3.77259	1.98794	0.0468182	0.251223
R5NEP6	Branched-chain-amino-acid transaminase (EC 2.6.1.42)	BN471_01958	Paraprevotella clara CAG:116	340	TRUE	40	40	0	0	16	10	0	0	0	0	0	10	4	0	0	0	0	0	0	0	0	0	0	0	0	1.727	0	3.455	Inf	1.98118	0.0475711	0.251223
A0A078STY6	Thioredoxin	M094_3104	Bacteroides uniformis str. 3978 T3 ii	104	TRUE	39	4	35	0	0	0	0	0	0	0	4	0	0	0	7	6	0	13	9	0	0	0	0	0	0	2.091	3.909	0.273	-3.8413	1.94175	0.0521671	0.251223
A0A139JSR1	Thioredoxin	trxA trxA_1 trxA_2 trxA_3 B5G17_17830 Bun01g_14960 DW216_19365 DW729_11975 DW758_05660 DW795_15700 DW831_08255 DW873_12240 DW988_02395 DWW14_10995 DWW83_02805 DWX44_18200 DWX87_00505 DWY92_14870 DXB37_00690 DXB64_13375 DXC07_10870 DXC80_11160 DXC91_06635 DXD90_16300 EAJ11_19250 EP145_19610 ERS417307_04031 ERS852462_00306 ERS852510_02059 ERS852554_03742 GAO04_12150 GAP44_19745 GAP49_13290 GAP56_07…	Bacteroides uniformis	104	TRUE	39	4	35	0	0	0	0	0	0	0	4	0	0	0	7	6	0	13	9	0	0	0	0	0	0	2.091	3.909	0.273	-3.8413	1.94175	0.0521671	0.251223
A0A3A5PFE7	Thioredoxin	trxA DW039_12365	Bacteroides sp. AF39-16AC	104	TRUE	39	4	35	0	0	0	0	0	0	0	4	0	0	0	7	6	0	13	9	0	0	0	0	0	0	2.091	3.909	0.273	-3.8413	1.94175	0.0521671	0.251223
A0A3A5RSF4	Thioredoxin	trxA DW800_11145	Bacteroides sp. AM32-11AC	104	TRUE	39	4	35	0	0	0	0	0	0	0	4	0	0	0	7	6	0	13	9	0	0	0	0	0	0	2.091	3.909	0.273	-3.8413	1.94175	0.0521671	0.251223
A0A3A5SQS3	Thioredoxin	trxA DW777_10465	Bacteroides sp. AM30-16	104	TRUE	39	4	35	0	0	0	0	0	0	0	4	0	0	0	7	6	0	13	9	0	0	0	0	0	0	2.091	3.909	0.273	-3.8413	1.94175	0.0521671	0.251223
A0A3A5YJ14	Thioredoxin	trxA DWY41_10250	Bacteroides sp. AF25-17LB	104	TRUE	39	4	35	0	0	0	0	0	0	0	4	0	0	0	7	6	0	13	9	0	0	0	0	0	0	2.091	3.909	0.273	-3.8413	1.94175	0.0521671	0.251223
A0A1C6KCN1	Dihydrdoorotate oxidase B, electron transfer subunit	pyrK_2 pyrK_1 SAMEA2393090_00300 SAMEA3545354_02416	uncultured Ruminococcus sp.	296	TRUE	37	0	37	0	0	0	0	0	0	0	0	0	0	0	0	13	6	0	13	0	0	0	0	0	5	1.773	3.545	0	#NAME?	1.99389	0.0461645	0.251223
A0A3C0LU02	Sulfide/dihydroorotate dehydrogenase-like FAD/NAD-binding protein	DCM22_02940 DIV51_03750	Lachnospiraceae bacterium	296	TRUE	37	0	37	0	0	0	0	0	0	0	0	0	0	0	0	13	6	0	13	0	0	0	0	0	5	1.773	3.545	0	#NAME?	1.99389	0.0461645	0.251223
A0A3R6P7I6	30S ribosomal protein S1	rpsA DW264_02550 DW856_01325 DW927_02245 DWZ31_00360 GCK47_07135 GMD50_04090	Roseburia intestinalis	374	TRUE	36	0	36	0	0	0	0	0	0	0	0	0	0	0	0	13	0	0	0	6	0	5	0	0	12	1.682	3.364	0	#NAME?	1.97265	0.0485358	0.251223
C7GDH9	Putative ribosomal protein S1	ROSINTL182_07980	Roseburia intestinalis L1-82	374	TRUE	36	0	36	0	0	0	0	0	0	0	0	0	0	0	0	13	0	0	0	6	0	5	0	0	12	1.682	3.364	0	#NAME?	1.97265	0.0485358	0.251223
D4KXR7	Ribosomal protein S1	RO1_15550	Roseburia intestinalis XB6B4	374	TRUE	36	0	36	0	0	0	0	0	0	0	0	0	0	0	0	13	0	0	0	6	0	5	0	0	12	1.682	3.364	0	#NAME?	1.97265	0.0485358	0.251223
A0A078S4F9	Modulator of DNA gyrase family protein	M094_4056	Bacteroides uniformis str. 3978 T3 ii	512	TRUE	34	0	34	0	0	0	0	0	0	0	0	0	0	0	3	0	0	14	0	7	10	0	0	0	0	1.682	3.364	0	#NAME?	1.92658	0.0540322	0.251223
A0A374Q7N7	TldD/PmbA family protein	DXD65_08770	Bacteroides sp. 4_1_36	512	TRUE	34	0	34	0	0	0	0	0	0	0	0	0	0	0	3	0	0	14	0	7	10	0	0	0	0	1.682	3.364	0	#NAME?	1.92658	0.0540322	0.251223
A0A3C1UWS3	Glucosamine-fructose-6-phosphate aminotransferase	DCR31_06345 DEP43_05160	Ruminococcaceae bacterium	339	TRUE	34	0	34	0	0	0	0	0	0	0	0	0	0	0	0	12	0	5	8	9	0	0	0	0	0	1.591	3.182	0	#NAME?	1.92994	0.0536147	0.251223
A0A078S680	O-Glycosyl hydrolase 30 family protein	M094_0293	Bacteroides uniformis str. 3978 T3 ii	503	TRUE	32	0	32	0	0	0	0	0	0	0	0	0	0	0	0	0	0	15	3	0	8	0	0	0	6	1.364	2.727	0	#NAME?	1.9477	0.0514513	0.251223
A0A015ZX76	50S ribosomal protein L19	rplS M067_0506	Bacteroides fragilis str. J-143-4	117	TRUE	31	0	31	0	0	0	0	0	0	0	0	0	0	0	0	10	0	0	6	0	0	0	0	10	5	1.364	2.727	0	#NAME?	1.94384	0.0519142	0.251223
A0A0N7IAU6	50S ribosomal protein L19	rplS BSIG_4909 Btheta7330_04349 DW011_12455 DW780_14580 DWY18_18520 DXA83_16140 EH213_03255 ERS852511_04838 ERS852557_04446 F9Z91_14905 GAG59_20650 GAN67_20290 GAN91_18945 GAN98_19210 GAN99_16430 GAO00_05210 GAO05_10260 GAO06_11865 GAO10_09575 GAO29_13400 GAO30_12685 GAO37_11325 GAO39_13850 GAO40_04475 GAO43_13365 GAO49_11235 GAO54_08240 GAO55_10370 GAO58_08070 GAO60_13230 HMPREF2534_04126 SAMN02…	Bacteroides thetaiotaomicron	117	TRUE	31	0	31	0	0	0	0	0	0	0	0	0	0	0	0	10	0	0	6	0	0	0	0	10	5	1.364	2.727	0	#NAME?	1.94384	0.0519142	0.251223
A0A1C5ZDA3	Diflavin flavoprotein A 1 (EC 1.-.-.-)	dfa1 SAMEA3545392_00471	uncultured Ruminococcus sp.	596	TRUE	31	0	31	0	0	0	0	0	0	0	0	0	0	0	0	0	5	0	0	0	10	0	11	0	5	1.409	2.818	0	#NAME?	2.02034	0.0433481	0.251223
A0A3C0NNW9	BMP family ABC transporter substrate-binding protein	DCM61_06395	Clostridiales bacterium	383	TRUE	31	0	31	0	0	0	0	0	0	0	0	0	0	0	0	0	0	5	0	9	10	0	0	0	7	1.5	3	0	#NAME?	1.93472	0.0530243	0.251223
A0A412RCH9	MBL fold metallo-hydrolase	DWW99_01365	[Clostridium] leptum	596	TRUE	31	0	31	0	0	0	0	0	0	0	0	0	0	0	0	0	5	0	0	0	10	0	11	0	5	1.409	2.818	0	#NAME?	2.02034	0.0433481	0.251223
A7VWU3	Rubredoxin	CLOLEP_03066	[Clostridium] leptum DSM 753	596	TRUE	31	0	31	0	0	0	0	0	0	0	0	0	0	0	0	0	5	0	0	0	10	0	11	0	5	1.409	2.818	0	#NAME?	2.02034	0.0433481	0.251223
A0A0P0LFG4	Alpha-amylase (Glycoside hydrolase family 13 protein) (Glycoside hydrolase family alpha-glucosidase) (EC 3.2.1.135) (Glycoside hydrolase family protein) (EC 3.2.1.54)	BvMPK_1608 DW935_08135 DXB34_00875 DXD33_10280 ERS852509_02130 F9Z96_05795 GAS14_07180 GAS15_07895 GAS17_09200 GAS24_07710 GAS36_07245 GAX98_19155 GAZ65_19830	Phocaeicola vulgatus (Bacteroides vulgatus)	616	TRUE	30	0	30	0	0	0	0	0	0	0	0	0	0	0	0	0	8	0	5	0	2	0	0	15	0	1.136	2.273	0	#NAME?	1.95091	0.0510678	0.251223
A0A3E4T734	Alpha-amylase	DXC44_07820	Phocaeicola vulgatus (Bacteroides vulgatus)	616	TRUE	30	0	30	0	0	0	0	0	0	0	0	0	0	0	0	0	8	0	5	0	2	0	0	15	0	1.136	2.273	0	#NAME?	1.95091	0.0510678	0.251223
A0A4P6RH96	2-deoxy-D-ribose 5-phosphate aldolase (EC 4.1.2.4)	deoC EYA81_09375	Bacteroides sp. A1C1	300	TRUE	30	0	30	0	0	0	0	0	0	0	0	0	0	0	3	0	0	0	4	13	10	0	0	0	0	1.727	3.455	0	#NAME?	1.95987	0.0500106	0.251223
A0A4X1VGS5	Beta-microseminoprotein		Sus scrofa (Pig)	111	TRUE	30	0	30	0	0	0	0	0	0	0	0	0	0	0	6	3	8	0	0	0	0	0	13	0	0	1.682	3.364	0	#NAME?	1.94382	0.0519172	0.251223
A0A5C6L3Y8	Alpha-amylase	FSA04_10920	Phocaeicola dorei	616	TRUE	30	0	30	0	0	0	0	0	0	0	0	0	0	0	0	0	8	0	5	0	2	0	0	15	0	1.136	2.273	0	#NAME?	1.95091	0.0510678	0.251223
R7EG68	2-deoxy-D-ribose 5-phosphate aldolase (EC 4.1.2.4)	BN594_02445	Bacteroides uniformis CAG:3	300	TRUE	30	0	30	0	0	0	0	0	0	0	0	0	0	0	3	0	0	0	4	13	10	0	0	0	0	1.727	3.455	0	#NAME?	1.95987	0.0500106	0.251223
R9HFF4	Aamy domain-containing protein	C800_02561	Bacteroides vulgatus dnLKV7	616	TRUE	30	0	30	0	0	0	0	0	0	0	0	0	0	0	0	0	8	0	5	0	2	0	0	15	0	1.136	2.273	0	#NAME?	1.95091	0.0510678	0.251223
A0A078RCE1	Alpha amylase, catalytic domain protein	M097_0338	Bacteroides vulgatus str. 3775 SL(B) 10 (iv)	609	TRUE	29	0	29	0	0	0	0	0	0	0	0	0	0	0	0	0	8	0	5	0	2	0	0	14	0	1.091	2.182	0	#NAME?	1.9496	0.0512243	0.251223
A0A3D2KB51	Flavodoxin	DHV31_03270	Clostridiales bacterium	596	TRUE	29	0	29	0	0	0	0	0	0	0	0	0	0	0	0	0	6	0	0	0	11	0	6	0	6	1.364	2.727	0	#NAME?	2.06363	0.0390524	0.251223
A0A173YNJ1	Leucine-, isoleucine-, valine-, threonine-, and alanine-binding protein	braC ERS852478_00696	Blautia wexlerae	384	TRUE	27	0	27	0	0	0	0	0	0	0	0	0	0	0	0	0	0	12	2	0	0	3	0	10	0	0.909	1.818	0	#NAME?	1.93561	0.0529153	0.251223
A0A1Q6TN34	Amino acid ABC transporter substrate-binding protein	BHW51_07685	Ruminococcus sp. CAG:9-related_41_34	384	TRUE	27	0	27	0	0	0	0	0	0	0	0	0	0	0	0	0	0	12	2	0	0	3	0	10	0	0.909	1.818	0	#NAME?	1.93561	0.0529153	0.251223
C6JEN2	Peripla_BP_6 domain-containing protein	RSAG_02399	Ruminococcus sp. 5_1_39BFAA	384	TRUE	27	0	27	0	0	0	0	0	0	0	0	0	0	0	0	0	0	12	2	0	0	3	0	10	0	0.909	1.818	0	#NAME?	1.93561	0.0529153	0.251223
A0A0D8J2X2	D-mannonate oxidoreductase (EC 1.1.1.131) (SDR family oxidoreductase)	ASJ35_13155 FYJ76_06625 TQ39_08285	Ruthenibacterium lactatiformans	283	TRUE	25	0	25	0	0	0	0	0	0	0	0	0	0	0	0	0	0	4	9	0	0	0	7	5	0	1.045	2.091	0	#NAME?	2.01559	0.0438428	0.251223
A0A4P6LYX5	Adenylate kinase (AK) (EC 2.7.4.3) (ATP-AMP transphosphorylase) (ATP:AMP phosphotransferase) (Adenylate monophosphate kinase)	adk PMF13cell1_01974	Blautia producta	214	TRUE	24	0	24	0	0	0	0	0	0	0	0	0	0	0	2	0	0	0	0	0	7	10	5	0	0	1.182	2.364	0	#NAME?	1.92879	0.0537565	0.251223
A0A371BQ57	GMP synthase [glutamine-hydrolyzing] (EC 6.3.5.2) (GMP synthetase) (Glutamine amidotransferase)	guaA DXK94_12235	Arthrobacter sp. RT-1	529	TRUE	23	0	23	0	0	0	0	0	0	0	0	0	0	0	0	0	2	6	8	0	0	0	7	0	0	0.955	1.909	0	#NAME?	1.98773	0.0468418	0.251223
A0A069SJB3	Formate--tetrahydrofolate ligase (EC 6.3.4.3) (Formyltetrahydrofolate synthetase) (FHS) (FTHFS)	fhs M099_2295	Bacteroides vulgatus str. 3975 RP4	555	TRUE	22	22	0	2	0	7	0	0	0	5	8	0	0	0	0	0	0	0	0	0	0	0	0	0	0	0.864	0	1.727	Inf	1.92403	0.0543512	0.251223
A0A1Q6IS17	Formate--tetrahydrofolate ligase (EC 6.3.4.3) (Formyltetrahydrofolate synthetase) (FHS) (FTHFS)	fhs BHV80_17380 DWX60_03100 VIC01_02533	Phocaeicola vulgatus (Bacteroides vulgatus)	555	TRUE	22	22	0	2	0	7	0	0	0	5	8	0	0	0	0	0	0	0	0	0	0	0	0	0	0	0.864	0	1.727	Inf	1.92403	0.0543512	0.251223
A0A3A5XHG5	Formate--tetrahydrofolate ligase (EC 6.3.4.3) (Formyltetrahydrofolate synthetase) (FHS) (FTHFS)	fhs DWZ41_06675	Bacteroides sp. AF32-15BH	555	TRUE	22	22	0	2	0	7	0	0	0	5	8	0	0	0	0	0	0	0	0	0	0	0	0	0	0	0.864	0	1.727	Inf	1.92403	0.0543512	0.251223
C6Z8H4	Formate--tetrahydrofolate ligase (EC 6.3.4.3) (Formyltetrahydrofolate synthetase) (FHS) (FTHFS)	fhs BSFG_03330	Bacteroides sp. 4_3_47FAA	555	TRUE	22	22	0	2	0	7	0	0	0	5	8	0	0	0	0	0	0	0	0	0	0	0	0	0	0	0.864	0	1.727	Inf	1.92403	0.0543512	0.251223
R9HM44	Formate--tetrahydrofolate ligase (EC 6.3.4.3) (Formyltetrahydrofolate synthetase) (FHS) (FTHFS)	fhs C800_00988	Bacteroides vulgatus dnLKV7	555	TRUE	22	22	0	2	0	7	0	0	0	5	8	0	0	0	0	0	0	0	0	0	0	0	0	0	0	0.864	0	1.727	Inf	1.92403	0.0543512	0.251223
K9ENL2	Dihydroorotate dehydrogenase (DHOD) (DHODase) (DHOdehase) (EC 1.3.-.-)	pyrD HMPREF9447_00204	Bacteroides oleiciplenus YIT 12058	303	TRUE	21	0	21	0	0	0	0	0	0	0	0	0	0	0	4	0	0	0	0	3	0	6	0	8	0	1.091	2.182	0	#NAME?	2.00036	0.0454611	0.251223
A0A1Q6IPI8	Uncharacterized protein	BHV80_19025 DW935_21985 DWW27_23780 GAS15_22210 GAS36_19525 GAS74_23230 GAY00_23270 GAZ06_23905 GAZ09_23785	Phocaeicola vulgatus (Bacteroides vulgatus)	192	TRUE	20	20	0	0	0	0	0	3	10	0	0	2	0	5	0	0	0	0	0	0	0	0	0	0	0	0.773	0	1.545	Inf	1.94186	0.0521538	0.251223
A0A412BLI0	Uncharacterized protein	DWY87_27440	Bacteroides sp. AF27-33	192	TRUE	20	20	0	0	0	0	0	3	10	0	0	2	0	5	0	0	0	0	0	0	0	0	0	0	0	0.773	0	1.545	Inf	1.94186	0.0521538	0.251223
A0A413XJ90	Uncharacterized protein	DW869_21890	Phocaeicola vulgatus (Bacteroides vulgatus)	192	TRUE	20	20	0	0	0	0	0	3	10	0	0	2	0	5	0	0	0	0	0	0	0	0	0	0	0	0.773	0	1.545	Inf	1.94186	0.0521538	0.251223
Q0MR94	Putative integral membrane protein	DWW08_23255 DXA27_22880 DXB57_23965 EC80_023570 EC81_024625 F2Z26_24615 F2Z36_23420 F2Z45_23795 F2Z46_23870 F2Z52_23945 F2Z53_23360 F3B21_23685 F3B27_23545 F3B32_23565 F3B44_23820 F3B47_23195 F9Z90_24855 FSA06_24855 FSA67_23180	Bacteroides fragilis	192	TRUE	20	20	0	0	0	0	0	3	10	0	0	2	0	5	0	0	0	0	0	0	0	0	0	0	0	0.773	0	1.545	Inf	1.94186	0.0521538	0.251223
A0A1S9GY81	Sugar ABC transporter ATP-binding protein	BS630_11720	Rhizobium laguerreae	353	TRUE	17	17	0	1	7	0	6	0	0	0	0	0	3	0	0	0	0	0	0	0	0	0	0	0	0	0.909	0	1.818	Inf	1.96332	0.0496085	0.251223
A0A546Y0G9	sn-glycerol-3-phosphate ABC transporter ATP-binding protein UgpC	ugpC EXN61_15165	Rhizobium radiobacter (Agrobacterium tumefaciens) (Agrobacterium radiobacter)	352	TRUE	17	17	0	1	7	0	6	0	0	0	0	0	3	0	0	0	0	0	0	0	0	0	0	0	0	0.909	0	1.818	Inf	1.96332	0.0496085	0.251223
A0A1C5R7Y1	Ribose-5-phosphate isomerase B (EC 5.3.1.6)	rpiB SAMEA3545287_01326	uncultured Blautia sp.	142	TRUE	15	15	0	0	2	4	6	0	0	0	3	0	0	0	0	0	0	0	0	0	0	0	0	0	0	0.773	0	1.545	Inf	1.98919	0.0466799	0.251223
A0A1G5AAY7	Ribose 5-phosphate isomerase B	SAMN02910433_00024	Blautia sp. SF-50	142	TRUE	15	15	0	0	2	4	6	0	0	0	3	0	0	0	0	0	0	0	0	0	0	0	0	0	0	0.773	0	1.545	Inf	1.98919	0.0466799	0.251223
A0A416H0J1	Ribose 5-phosphate isomerase B (EC 5.3.1.6)	rpiB DXA48_10060	Ruminococcus sp. OF02-6	142	TRUE	15	15	0	0	2	4	6	0	0	0	3	0	0	0	0	0	0	0	0	0	0	0	0	0	0	0.773	0	1.545	Inf	1.98919	0.0466799	0.251223
D4LND1	Ribose-5-phosphate isomerase (EC 5.3.1.6)	CK1_36120	Ruminococcus sp. SR1/5	142	TRUE	15	15	0	0	2	4	6	0	0	0	3	0	0	0	0	0	0	0	0	0	0	0	0	0	0	0.773	0	1.545	Inf	1.98919	0.0466799	0.251223
D4LR17	Carbon dioxide concentrating mechanism/carboxysome shell protein	CK5_18330	Blautia obeum A2-162	182	TRUE	15	15	0	0	0	0	0	3	0	8	0	2	0	2	0	0	0	0	0	0	0	0	0	0	0	0.591	0	1.182	Inf	1.94032	0.0523414	0.251223
A0A286ZT13	Albumin	ALB	Sus scrofa (Pig)	595	FALSE	17785	6952	10833	827	382	509	701	815	601	0	1587	781	282	467	427	504	655	1528	726	1076	781	1585	1378	1170	1003	811.5	969.182	653.818	-0.567878	2.06591	0.0388368	0.251223
P02788	Lactotransferrin (Lactoferrin) (EC 3.4.21.-) (Growth-inhibiting protein 12) (Talalactoferrin) [Cleaved into: Lactoferricin-H (Lfcin-H); Kaliocin-1; Lactoferroxin-A; Lactoferroxin-B; Lactoferroxin-C]	LTF GIG12 LF	Homo sapiens (Human)	710	FALSE	5957	5851	106	0	826	442	2254	951	65	0	0	0	0	1313	0	0	0	46	60	0	0	0	0	0	0	322.682	8.727	636.636	6.18879	1.92508	0.054219	0.251223
A0A380ZH54	Cell surface protein	DW193_21250 DWV70_15065 DWZ06_13500 DWZ36_21755 DWZ72_14775 DXA04_13785 DXB34_01445 EH214_03981 NCTC10583_02102	Phocaeicola vulgatus (Bacteroides vulgatus)	908	FALSE	5804	1251	4553	36	0	417	11	0	181	33	378	19	108	68	23	35	635	759	420	945	12	163	805	701	55	235.455	364.545	106.364	-1.77709	2.06311	0.0391019	0.251223
D1K699	60 kDa chaperonin (GroEL protein) (Protein Cpn60)	groL groEL HMPREF0105_3141	Bacteroides sp. 3_1_33FAA	545	FALSE	4071	2778	1293	0	420	212	80	0	964	170	342	268	161	161	69	127	88	184	98	169	37	173	119	147	82	163.5	118.364	208.636	0.817765	1.9617	0.0497979	0.251223
A0A0N7J821	Triosephosphate isomerase (TIM) (TPI) (EC 5.3.1.1) (Triose-phosphate isomerase)	tpiA BvMPK_4212 CK234_03016 DW193_09925 DW783_03820 DWZ36_19430 DXA04_09075 DXB34_14705 DXC16_12315 EH214_03205 ERS852457_01347 ERS852509_01133 ERS852556_00555 GAS47_08175 GAS69_11900 GAS74_08190 GAS96_02685 GAS98_10160 GAT08_10545 GAX90_10380 GAX91_10945 GAY00_11440 GAY06_09975 GAY83_13185 GAY89_12555 GAZ00_13205 GAZ06_22150 GAZ09_21990 GAZ90_09460 NCTC10583_02783 SAMN04487923_10569 VIC01_00695	Phocaeicola vulgatus (Bacteroides vulgatus)	251	FALSE	3532	2234	1298	112	138	166	109	234	440	326	243	254	119	93	57	0	175	275	129	163	208	0	291	0	0	147.955	116.909	179	0.614572	1.94979	0.0512017	0.251223
Q8NCL6	cDNA FLJ90170 fis, clone MAMMA1000370, highly similar to Ig alpha-1 chain C region		Homo sapiens (Human)	493	FALSE	3513	3318	195	0	141	0	830	0	0	0	465	698	0	1184	23	0	0	0	15	0	0	17	12	128	0	201.318	17.818	384.818	4.43275	1.92812	0.0538396	0.251223
Q02413	Desmoglein-1 (Cadherin family member 4) (Desmosomal glycoprotein 1) (DG1) (DGI) (Pemphigus foliaceus antigen)	DSG1 CDHF4	Homo sapiens (Human)	1049	FALSE	3510	1182	2328	45	45	0	136	129	222	215	59	103	106	122	7	605	285	217	99	182	78	293	256	210	96	150.955	198	103.909	-0.930179	1.93482	0.0530123	0.251223
F1S4D0	VWFA domain-containing protein	CLCA4	Sus scrofa (Pig)	878	FALSE	3055	2286	769	154	138	137	309	0	0	0	569	739	240	0	0	168	0	0	0	0	0	0	398	0	203	144.136	66.909	221.364	1.72614	1.92871	0.0537665	0.251223
A0A287BQR3	Ficolin-2	FCN2	Sus scrofa (Pig)	323	FALSE	2983	920	2063	109	95	144	0	105	0	100	79	0	85	203	56	145	153	246	356	152	50	197	448	100	160	138.727	182.182	95.273	-0.935244	2.05517	0.0398625	0.251223
Q6PIL8	IGK@ protein	IGK@	Homo sapiens (Human)	236	FALSE	2664	2494	170	0	0	0	449	733	476	0	0	836	0	0	0	0	0	0	0	0	0	0	0	170	0	102.364	11.364	193.364	4.08882	2.02567	0.0427986	0.251223
R9H7Y8	Glutamate dehydrogenase	C800_02968	Bacteroides vulgatus dnLKV7	444	FALSE	2623	1791	832	78	202	134	65	276	467	0	291	197	0	81	0	0	0	223	91	149	99	0	118	152	0	101.545	67.273	135.818	1.01358	1.97608	0.048146	0.251223
A0A0S2Z487	Junction plakoglobin (Fragment)	JUP	Homo sapiens (Human)	745	FALSE	2595	812	1783	43	27	0	101	0	228	227	63	70	0	53	0	534	201	178	0	130	60	235	239	161	45	106.955	149.545	64.364	-1.21627	1.92852	0.053791	0.251223
P0DOX2	Immunoglobulin alpha-2 heavy chain (Immunoglobulin alpha-2 heavy chain BUT)		Homo sapiens (Human)	455	FALSE	2503	2503	0	0	0	0	441	255	158	0	331	384	0	934	0	0	0	0	0	0	0	0	0	0	0	137.182	0	274.364	Inf	1.9883	0.0467783	0.251223
A0A174WM88	TonB-dependent receptor (TonB-dependent receptor plug) (TonB-linked outer membrane protein, SusC/RagA family)	DWZ72_19575 ERS852556_03323 GAS74_22895 GAS94_22740 GAS96_22720 SAMN04487923_10676	Phocaeicola vulgatus (Bacteroides vulgatus)	1031	FALSE	2488	1791	697	52	0	0	91	205	599	356	160	243	85	0	17	46	139	101	0	0	112	0	65	156	61	92.227	58.909	125.545	1.09165	1.94434	0.051854	0.251223
B2RBS8	cDNA, FLJ95666, highly similar to Homo sapiens albumin (ALB), mRNA		Homo sapiens (Human)	609	FALSE	2291	619	1672	0	117	0	0	245	0	0	257	0	0	0	0	0	0	271	0	0	213	330	306	274	278	90.364	136.545	44.182	-1.62786	1.94334	0.0519749	0.251223
A0A1F0IF66	GGGtGRT protein	HMPREF3015_02105	Bacteroides sp. HMSC073E02	336	FALSE	1711	1412	299	0	382	220	0	0	209	331	0	101	96	73	75	0	0	0	0	0	0	0	0	224	0	71.455	33	109.909	1.73577	1.94174	0.0521681	0.251223
F1SCZ9	Neutral ceramidase (EC 3.5.1.23)	ASAH2	Sus scrofa (Pig)	778	FALSE	1590	1083	507	67	201	162	159	132	69	111	65	25	92	0	23	54	205	71	0	0	12	100	0	0	42	70.182	44.364	96	1.11366	2.02794	0.0425667	0.251223
D4V8N2	Phosphoglucomutase/phosphomannomutase, alpha/beta/alpha domain II	CUU_0971	Bacteroides vulgatus PC510	462	FALSE	1572	704	868	42	76	48	48	103	157	87	0	84	40	19	34	65	123	134	60	65	25	107	86	116	53	65.727	75.273	56.182	-0.422024	2.01422	0.0439865	0.251223
A0A397WKD0	TonB-linked outer membrane protein, SusC/RagA family	CK234_01933	Phocaeicola vulgatus (Bacteroides vulgatus)	1081	FALSE	1553	1553	0	41	0	53	0	0	0	696	0	563	0	200	0	0	0	0	0	0	0	0	0	0	0	65.727	0	131.455	Inf	1.97319	0.0484737	0.251223
A0A3A8YNN4	Phosphoenolpyruvate carboxykinase (ATP) (PCK) (PEP carboxykinase) (PEPCK) (EC 4.1.1.49)	pckA D7V91_06380	bacterium 1xD42-67	535	FALSE	1514	1267	247	0	0	0	353	0	0	249	246	214	0	205	0	0	0	0	0	0	0	0	247	0	0	73	18.636	127.364	2.77276	2.01702	0.0436934	0.251223
A0A480N8F0	Ficolin-1		Sus scrofa (Pig)	323	FALSE	1282	329	953	69	0	102	0	0	0	61	48	0	49	0	28	0	0	0	224	105	33	117	275	63	108	60.045	87.636	32.455	-1.43311	1.92434	0.0543114	0.251223
A0A1Y4NHK0	Beta-N-acetylhexosaminidase (EC 3.2.1.52)	B5F08_00260	Anaeromassilibacillus sp. An172	1808	FALSE	1260	1005	255	20	40	54	0	77	241	25	0	72	376	100	0	0	0	31	0	0	25	0	68	131	0	58.227	18.455	98	2.40881	2.02253	0.043122	0.251223
A0A354MHC6	60 kDa chaperonin (GroEL protein) (Protein Cpn60)	groL groEL DW030_13910 DW191_13530 DW828_18660 DW986_04485 DWX56_02125 DWZ81_06965 EAJ15_12875 GMD72_12290 GMD74_06135 GMD76_01910 GMD80_09140 GME01_11180 GME03_13780	Parabacteroides merdae	545	FALSE	1241	1037	204	0	106	239	0	243	0	55	303	0	0	91	0	76	37	0	0	0	0	0	0	91	0	49.682	16.182	83.182	2.36189	2.00002	0.0454984	0.251223
P61916	NPC intracellular cholesterol transporter 2 (Epididymal secretory protein E1) (Human epididymis-specific protein 1) (He1) (Niemann-Pick disease type C2 protein)	NPC2 HE1	Homo sapiens (Human)	151	FALSE	1174	939	235	0	0	0	139	0	168	164	210	0	125	133	11	0	0	0	0	44	64	0	0	0	116	56.727	25.545	87.909	1.78295	2.03736	0.0416141	0.251223
R6X5J0	Phosphoserine aminotransferase (EC 2.6.1.52) (Phosphohydroxythreonine aminotransferase) (PSAT)	serC BN675_02773	Parabacteroides merdae CAG:48	355	FALSE	1164	890	274	139	0	201	0	151	0	29	195	24	115	36	19	65	0	0	0	0	27	42	0	65	56	56.409	27.182	85.636	1.65558	1.99743	0.0457782	0.251223
A0A4Y9J189	Phosphoglycerate kinase (EC 2.7.2.3)	pgk E4T81_02310	Barnesiella sp. WM24	417	FALSE	1136	926	210	86	121	131	0	163	137	288	0	0	0	0	0	0	0	0	97	0	0	0	113	0	0	42.591	18	67.182	1.90007	1.94534	0.0517338	0.251223
A0A173R6V3	Pyruvate synthase subunit porA (EC 1.2.7.1)	porA_2 ERS852414_00389	Blautia hydrogenotrophica	1180	FALSE	1077	211	866	0	0	0	0	0	0	153	0	0	0	58	0	248	173	0	168	124	0	59	0	0	94	49.045	79.909	18.182	-2.13586	2.02792	0.0425686	0.251223
A0A1Y4NCY4	F5/8 type C domain-containing protein	B5F08_06655	Anaeromassilibacillus sp. An172	810	FALSE	970	726	244	0	26	0	45	55	159	63	0	26	231	121	0	0	0	49	0	0	34	0	56	105	0	45.318	17.909	72.727	2.0218	2.00854	0.0445859	0.251223
A0A412VUP7	SusD/RagB family nutrient-binding outer membrane lipoprotein	DWW27_02795	Phocaeicola vulgatus (Bacteroides vulgatus)	567	FALSE	912	645	267	41	0	28	34	83	172	112	88	0	65	22	13	20	24	33	48	0	23	35	0	71	0	37.5	23.636	51.364	1.11974	1.98778	0.0468355	0.251223
G3M430	Mucin 13A (Fragment)	MUC13A	Sus scrofa (Pig)	384	FALSE	811	507	304	7	73	70	45	46	27	0	63	52	53	71	8	0	29	0	45	46	40	58	19	50	9	38.182	27.636	48.727	0.818162	1.93399	0.0531147	0.251223
A0A5C6LHQ8	Phosphoglucosamine mutase (EC 5.4.2.10)	glmM FSA04_04240	Phocaeicola dorei	462	FALSE	799	241	558	0	0	0	0	0	157	0	0	84	0	0	34	65	123	134	0	0	0	0	86	116	0	30.318	46.364	14.273	-1.69973	1.92397	0.0543583	0.251223
A0A1Y4NGK2	Uncharacterized protein	B5F08_02840	Anaeromassilibacillus sp. An172	1482	FALSE	797	598	199	23	14	47	21	65	150	0	0	0	192	86	0	0	0	51	0	0	41	0	32	75	0	37.409	15.091	59.727	1.98471	2.02021	0.0433619	0.251223
A0A1W1YT26	Pyruvate, phosphate dikinase (EC 2.7.9.1)	SAMN06297397_0525	Clostridiales bacterium	880	FALSE	774	774	0	0	0	0	327	255	0	0	0	0	110	82	0	0	0	0	0	0	0	0	0	0	0	41.545	0	83.091	Inf	1.95884	0.0501312	0.251223
A0A417GKM6	Glutamate dehydrogenase	DW757_09815	Clostridium sp. AM29-11AC	450	FALSE	733	189	544	0	80	62	47	0	0	0	0	0	0	0	0	51	45	104	49	81	0	79	0	37	98	31.682	46.364	17	-1.44746	2.05456	0.0399216	0.251223
A0A417N8K1	Elongation factor Tu (EF-Tu)	tuf DXC62_11990	Ruminococcaceae bacterium TF06-43	417	FALSE	726	120	606	43	50	0	0	0	0	0	0	0	27	0	24	146	151	29	112	0	0	0	23	0	121	35.909	58	13.818	-2.06949	1.99747	0.0457746	0.251223
R6EVG0	Pyruvate-flavodoxin oxidoreductase	BN691_00812	Prevotella sp. CAG:520	1198	FALSE	719	719	0	0	187	73	373	0	0	0	0	0	0	86	0	0	0	0	0	0	0	0	0	0	0	39.773	0	79.545	Inf	1.92731	0.0539411	0.251223
C6Z4B8	Aldose 1-epimerase (EC 5.1.3.3)	mro BSFG_01874	Bacteroides sp. 4_3_47FAA	364	FALSE	696	219	477	21	0	45	14	0	0	60	64	0	0	15	18	38	37	66	33	49	60	0	84	92	0	30.636	41.818	19.455	-1.10402	1.94948	0.0512384	0.251223
R9HG51	Uncharacterized protein	C800_02205	Bacteroides vulgatus dnLKV7	491	FALSE	656	521	135	0	12	2	27	85	198	0	45	77	47	28	17	15	0	0	6	0	10	19	0	68	0	26.182	13.273	39.091	1.55837	2.04486	0.0408682	0.251223
A0A1Y4N4P1	Reverse rubrerythrin	B5F08_11035	Anaeromassilibacillus sp. An172	179	FALSE	655	430	225	0	50	46	55	49	49	63	35	28	49	6	0	37	0	58	39	0	25	0	42	24	0	27.318	18.545	36.091	0.96057	1.96749	0.049127	0.251223
A0A174R6E9	Threonine synthase (EC 4.2.3.1)	thrC EH214_01320 ERS852556_01111	Phocaeicola vulgatus (Bacteroides vulgatus)	433	FALSE	645	436	209	16	44	32	22	42	92	139	0	23	15	11	0	20	28	39	0	0	23	37	0	49	13	24.364	16.545	32.182	0.959811	1.93037	0.0535611	0.251223
A0A174MRK9	Threonine synthase (EC 4.2.3.1)	thrC DW935_14800 ERS852457_03956 F9Z96_19695	Phocaeicola vulgatus (Bacteroides vulgatus)	433	FALSE	644	436	208	16	44	32	22	42	92	139	0	23	15	11	0	20	28	39	0	0	23	37	0	49	12	24.273	16.364	32.182	0.975752	1.95149	0.050999	0.251223
R6EY41	Elongation factor G (EF-G)	fusA BN691_01721	Prevotella sp. CAG:520	704	FALSE	622	531	91	0	95	95	232	66	0	0	0	0	0	43	0	0	0	0	0	39	52	0	0	0	0	31.864	9.273	54.455	2.55399	1.96828	0.0490355	0.251223
D4VDR8	Glycine dehydrogenase (aminomethyl-transferring) (EC 1.4.4.2)	gcvP CUU_1235	Bacteroides vulgatus PC510	949	FALSE	606	495	111	0	90	61	0	112	142	0	0	50	40	0	0	0	0	0	0	0	0	11	100	0	0	21.636	8.455	34.818	2.04204	2.02472	0.0428957	0.251223
[truncated: 7,095 more rows]
